# Supplementary material for: Inferring modules from human protein interactome classes
Source: BMC Syst Biol. 2010 Jul 23;4:102. doi: 10.1186/1752-0509-4-102 (PMC2923113; doi:10.1186/1752-0509-4-102)
Supplement: Additional file 7 — MCODEresults. It contains four files: MCODE2coresHTP.txt, MCODE2coresINT.txt, MCODE2coresLIT.txt, MCODE2coresORTHO.txt that report core structure and parameters. [file 1752-0509-4-102-S7.ZIP]

Archive with 4 entries (4 files):
- MCODEresults/MCODE2coresHTP.txt
- MCODEresults/MCODE2coresINT.txt
- MCODEresults/MCODE2coresLIT.txt
- MCODEresults/MCODE2coresORTHO.txt
