# Supplementary material for: Inferring modules from human protein interactome classes
Source: BMC Syst Biol. 2010 Jul 23;4:102. doi: 10.1186/1752-0509-4-102 (PMC2923113; doi:10.1186/1752-0509-4-102)
Supplement: Additional file 7 — MCODEresults. It contains four files: MCODE2coresHTP.txt, MCODE2coresINT.txt, MCODE2coresLIT.txt, MCODE2coresORTHO.txt that report core structure and parameters. [file 1752-0509-4-102-S7.ZIP › MCODEresults/MCODE2coresHTP.txt]

MCODE Plugin Results

Parameters:
   Network Scoring:
      Include Loops: false  Degree Cutoff: 2
   Cluster Finding:
      Node Score Cutoff: 0.2  Haircut: true  Fluff: false  K-Core: 2  Max. Depth from Seed: 100

Cluster	Score (Density*#Nodes)	Nodes	Edges	Node IDs
1	1.75	20	35	80125, 10656, 10179, 3190, 55285, 3183, 138046, 55885, 127557, 11143, 55791, 3163, 114928, 10542, 5201, 6176, 9001, 7572, 202559, 27316
2	1.582	67	106	51631, 55755, 10912, 6888, 22893, 1857, 59349, 10403, 26258, 55093, 54550, 51534, 10567, 79873, 11284, 4591, 9491, 29911, 27301, 7186, 1407, 998, 51460, 1911, 1912, 2275, 11135, 1271, 3609, 56654, 4184, 9140, 22822, 92595, 414157, 5359, 80028, 83755, 6687, 10155, 1363, 2975, 2261, 11039, 1942, 6613, 5329, 5217, 10625, 1107, 11243, 57062, 1787, 4666, 84966, 6783, 9796, 10980, 4023, 400714, 28964, 55339, 11244, 8655, 56901, 10524, 65990
3	1.529	17	26	51593, 7431, 8553, 29117, 4747, 51588, 10241, 9802, 23543, 84528, 54472, 11170, 55660, 3064, 10915, 580, 10989
4	1.529	17	26	79666, 51562, 11007, 8812, 81628, 84080, 60491, 6303, 2661, 10301, 51003, 5272, 11161, 5050, 10200, 57142, 10313
5	1.5	8	12	9513, 56243, 79571, 23650, 51421, 3866, 79869, 8440
6	1.4	5	7	11034, 1072, 60, 1073, 71
7	1	3	3	6455, 6457, 55211
8	1	3	3	55888, 51282, 54925
9	1	3	3	22924, 4005, 10982
10	1	3	3	665, 664, 8834
11	1	3	3	9869, 78987, 23649
