# Supplementary material for: Inferring modules from human protein interactome classes
Source: BMC Syst Biol. 2010 Jul 23;4:102. doi: 10.1186/1752-0509-4-102 (PMC2923113; doi:10.1186/1752-0509-4-102)
Supplement: Additional file 7 — MCODEresults. It contains four files: MCODE2coresHTP.txt, MCODE2coresINT.txt, MCODE2coresLIT.txt, MCODE2coresORTHO.txt that report core structure and parameters. [file 1752-0509-4-102-S7.ZIP › MCODEresults/MCODE2coresINT.txt]

MCODE Plugin Results

Parameters:
   Network Scoring:
      Include Loops: false  Degree Cutoff: 2
   Cluster Finding:
      Node Score Cutoff: 0.2  Haircut: true  Fluff: false  K-Core: 2  Max. Depth from Seed: 100

Cluster	Score (Density*#Nodes)	Nodes	Edges	Node IDs
1	54.475	219	11930	12650, 7761, 7759, 7760, 13001, 10035, 10061, 10024, 7788, 10026, 10062, 8646, 10023, 10059, 10053, 10052, 10025, 10027, 10060, 10028, 10030, 10032, 13066, 10037, 10038, 10044, 10047, 10049, 10072, 10084, 8797, 10087, 10089, 10090, 10091, 11264, 11260, 11399, 7787, 10033, 10040, 10043, 12942, 11258, 10065, 10019, 10078, 7871, 10045, 10076, 10088, 10856, 11262, 11607, 13318, 10029, 7782, 7794, 11776, 10022, 10021, 10075, 10082, 7793, 8425, 7516, 10345, 8052, 8295, 8421, 12052, 12914, 9238, 9605, 9607, 8416, 10211, 10342, 10348, 10349, 12435, 11604, 10212, 11505, 12026, 12490, 14631, 13312, 12415, 12630, 15054, 7790, 8418, 8424, 11895, 9151, 9161, 9614, 12069, 9816, 10340, 10208, 10213, 12406, 12432, 12458, 10759, 8296, 9397, 8420, 10214, 12411, 10344, 10347, 12088, 12154, 12686, 9609, 9613, 9293, 10210, 10346, 13663, 11065, 9612, 10086, 11263, 11261, 11456, 10031, 10036, 10041, 10050, 10054, 10070, 10085, 4590, 10077, 7783, 10083, 9604, 6617, 12915, 8426, 8419, 8910, 11273, 9603, 9606, 9608, 10343, 10341, 13408, 5081, 12734, 9610, 10339, 11256, 11257, 10039, 10073, 4531, 4545, 4587, 4589, 4619, 7785, 7789, 10020, 10042, 10046, 10048, 11259, 12588, 4581, 4583, 4588, 6568, 10034, 10071, 4582, 4586, 10063, 10064, 4593, 10074, 10079, 10080, 10081, 7762, 1988, 3968, 4015, 4022, 4027, 4037, 4074, 4560, 5866, 6121, 6345, 7515, 8417, 8422, 9396, 10209, 11056, 11643, 11824, 12447, 13022, 13735, 13776, 13842, 15245, 15454, 9611, 7622, 11583
2	35.862	253	9073	9176, 11396, 11397, 11398, 11395, 9248, 12033, 7923, 12997, 8206, 9246, 7983, 10095, 12831, 11567, 12500, 9791, 10761, 9813, 9562, 9781, 9784, 9795, 9811, 10769, 9798, 11549, 12030, 12038, 9779, 9792, 13658, 13687, 9797, 7252, 9801, 11683, 8886, 9796, 9810, 9809, 9805, 9806, 9814, 10766, 11276, 7245, 7077, 7255, 11534, 7268, 7251, 9789, 12139, 9808, 9782, 9786, 9788, 13402, 7175, 9780, 10450, 9790, 9793, 3946, 9802, 9812, 5424, 3999, 4440, 6527, 11856, 13472, 13048, 6896, 6977, 7817, 8207, 9630, 9030, 9313, 9369, 9476, 9486, 9803, 9807, 13922, 10762, 12174, 11955, 7306, 13392, 14468, 13181, 7307, 12479, 7078, 7169, 7182, 7498, 7499, 14385, 8345, 9578, 9799, 15150, 12197, 13907, 6898, 9652, 7273, 7795, 11788, 12230, 9654, 10357, 11768, 14300, 12878, 7853, 8354, 12198, 10653, 9681, 9804, 8956, 16343, 6964, 9178, 13250, 9190, 9168, 9170, 9171, 9181, 9182, 9193, 11722, 9195, 6963, 12191, 9177, 9188, 10804, 9169, 9185, 10805, 10806, 13853, 10785, 10786, 13546, 2054, 3957, 3978, 6380, 9172, 9189, 10784, 10807, 10808, 13393, 4010, 4017, 4152, 4153, 9086, 9087, 9088, 9089, 9091, 9174, 9175, 9179, 9186, 9187, 9192, 4011, 4067, 4069, 9183, 4066, 9180, 4068, 4102, 9184, 14346, 7553, 4111, 4572, 6965, 6966, 6970, 6971, 6961, 9783, 9785, 9787, 11388, 13424, 13713, 4099, 14796, 6789, 9477, 8402, 9478, 8403, 6714, 14063, 14262, 14552, 165, 6899, 12844, 162, 9579, 168, 280, 11985, 13243, 14658, 15566, 13, 155, 350, 447, 502, 10135, 10693, 11789, 12666, 14146, 15140, 14294, 15903, 12781, 16435, 16368, 16490, 15605, 16536, 15820, 6976, 82, 16198, 12740, 13521, 10568, 6982, 9078, 12289, 6967
3	22.461	178	3998	15808, 9332, 13531, 7250, 15213, 7276, 4693, 8329, 6705, 8330, 7654, 7649, 8099, 8627, 14345, 8707, 11508, 12363, 10254, 11506, 9323, 7591, 6815, 7007, 7945, 11155, 12110, 8804, 13220, 9492, 6703, 10707, 9600, 10358, 12706, 12621, 8501, 8494, 14762, 10404, 7502, 10266, 8678, 9358, 12718, 10264, 10419, 11392, 11894, 10830, 14864, 12216, 9867, 8272, 7503, 11266, 10827, 10828, 7619, 12575, 11095, 9599, 11115, 10267, 10265, 9706, 7418, 8534, 14490, 9294, 9643, 6935, 7419, 12101, 10099, 8535, 11578, 12442, 12645, 6893, 10553, 9155, 11308, 6692, 14333, 6945, 7008, 9466, 6708, 7346, 11511, 7179, 4703, 7012, 9653, 8835, 9869, 11331, 8533, 6704, 12236, 7620, 8694, 218, 12512, 8118, 9707, 10268, 14802, 12220, 14117, 14862, 15079, 8626, 6755, 106, 9082, 111, 11702, 7611, 7525, 7612, 9038, 9363, 9569, 9495, 9570, 10396, 13078, 13140, 15067, 15259, 15998, 11, 13796, 14903, 16572, 9253, 12833, 12927, 12958, 14770, 14077, 129, 226, 331, 396, 459, 11113, 359, 16218, 476, 14884, 10475, 15954, 11740, 14381, 12538, 12253, 10100, 14321, 15253, 14123, 16219, 13047, 339, 60, 126, 290, 13405, 13672, 14279, 15020, 16144, 9868, 11183, 7497, 16318
4	9.506	154	1464	10486, 9857, 7426, 11527, 4104, 4105, 4295, 4304, 4420, 7423, 7424, 7425, 7429, 9079, 11622, 13527, 13603, 12280, 12886, 9664, 10487, 16045, 11515, 12814, 13801, 10881, 11981, 8244, 7124, 14895, 10485, 9092, 7121, 7127, 9675, 9666, 7500, 9879, 9667, 9701, 9702, 8100, 9703, 7176, 10503, 8297, 10466, 10467, 10502, 11022, 13701, 10524, 10536, 7858, 8291, 7860, 7275, 7183, 7184, 5569, 8298, 10501, 10496, 8292, 8290, 10505, 10497, 10500, 10504, 10494, 2007, 5606, 8294, 8293, 10531, 6314, 6652, 6147, 11066, 8299, 13072, 12532, 177, 13419, 14714, 14097, 12087, 16379, 14850, 10499, 9135, 9678, 15550, 9677, 15, 14342, 54, 9778, 107, 11200, 13960, 14482, 11785, 14501, 9134, 9665, 9889, 13841, 9880, 7501, 9738, 14505, 9394, 351, 12282, 13710, 14712, 14786, 11897, 90, 14759, 401, 233, 11150, 240, 11471, 14654, 12679, 7851, 11443, 10412, 146, 13520, 16084, 12809, 12149, 15328, 15507, 2063, 4014, 1946, 5103, 6609, 6615, 4123, 4480, 5094, 5387, 5452, 5465, 5509, 5539, 2120, 13110
5	8.222	18	148	4460, 13579, 15717, 7203, 10643, 8651, 10645, 4043, 6402, 4207, 6303, 4700, 10642, 10646, 6051, 6304, 6686, 12114
6	7.305	118	862	11916, 7915, 16297, 16503, 14872, 12391, 11671, 9864, 9441, 9416, 56, 12317, 7914, 14897, 13576, 12377, 110, 13537, 434, 14822, 16086, 7624, 13556, 15948, 15905, 15635, 15475, 15318, 15316, 13733, 13391, 13155, 13070, 12493, 11229, 178, 10, 13538, 11579, 7185, 8961, 13414, 8764, 13887, 10004, 13435, 12823, 12031, 9636, 13196, 14394, 6793, 11591, 7731, 11231, 10094, 13908, 14135, 14907, 12397, 12166, 7865, 9101, 12272, 10055, 12205, 9440, 4834, 11043, 4606, 10533, 4597, 10535, 4596, 4494, 4425, 4398, 4389, 4378, 4377, 4325, 4324, 4323, 4240, 4239, 4238, 4237, 4236, 4192, 4191, 4190, 4189, 4188, 4187, 4186, 4185, 4184, 4162, 4605, 4604, 4603, 4602, 4493, 4467, 4424, 4395, 4388, 4368, 4322, 4321, 4235, 4234, 4233, 4183, 4182, 4181, 4180, 4144
7	7.069	246	1739	6842, 8530, 6287, 5687, 5680, 4632, 4533, 5591, 4038, 6317, 4001, 4501, 4445, 4358, 4300, 5869, 6143, 14853, 13365, 15928, 16417, 481, 324, 8532, 15247, 14699, 8088, 12453, 4433, 5087, 4347, 4520, 5386, 5350, 6335, 3967, 9149, 9723, 16530, 16527, 11989, 492, 7269, 14302, 11904, 16539, 11297, 16130, 11085, 13231, 10802, 13230, 7996, 7995, 7994, 7992, 7059, 46, 8412, 8411, 9862, 14986, 12295, 5964, 6012, 4341, 5712, 5989, 6112, 13489, 5865, 6467, 5291, 5429, 6843, 6841, 115, 12455, 12587, 288, 256, 183, 80, 16402, 12353, 8476, 12488, 6811, 7274, 16944, 16943, 16942, 12885, 14056, 9634, 11987, 15214, 7645, 11977, 13591, 14985, 9859, 9051, 13797, 13657, 13021, 334, 216, 13108, 170, 16514, 11482, 13025, 9568, 13321, 13037, 14298, 14246, 13755, 6972, 8477, 9084, 14410, 255, 12678, 12035, 12983, 11049, 16332, 14484, 12344, 11911, 11784, 5711, 5600, 5535, 5404, 3994, 6027, 5405, 4756, 2147, 4651, 9911, 9910, 11033, 10692, 11841, 11759, 13821, 11165, 11866, 9909, 9308, 8765, 11296, 11996, 11666, 2303, 8582, 9225, 4679, 12360, 9946, 8939, 9224, 7336, 12849, 9227, 11186, 9949, 11453, 10702, 8184, 8189, 8190, 14673, 8194, 8187, 11758, 8181, 8192, 8178, 8191, 8186, 12315, 8193, 8182, 6880, 11310, 9902, 6984, 6245, 7321, 12608, 11557, 9650, 14308, 9520, 8324, 6506, 16376, 13945, 6224, 15563, 3181, 2406, 1940, 11639, 11857, 11654, 13360, 10474, 13736, 15699, 13507, 254, 6, 12793, 10056, 8531, 7347, 16151, 12733, 15785, 6356, 14233, 14151, 12009, 307, 13916, 9311, 8410, 15682, 7993, 7999, 7997, 7990, 7989, 7988, 8000, 8619, 7987, 5903, 5458, 4896
8	6.867	30	206	7963, 11348, 11343, 6276, 6093, 4004, 4090, 7964, 7961, 7957, 7973, 7972, 7960, 7959, 7164, 12256, 12023, 11162, 7956, 7969, 12371, 7970, 10891, 8275, 16188, 3, 9752, 8276, 9750, 12372
9	6	15	90	9264, 9261, 9769, 9768, 9263, 3959, 14319, 12445, 5592, 6738, 5561, 6301, 6782, 9265, 8695
10	5.872	257	1509	6257, 12152, 11551, 12226, 15694, 13506, 10513, 5799, 9247, 9053, 15692, 13446, 13862, 7647, 13741, 7258, 91, 374, 392, 15940, 16508, 530, 12523, 8093, 6296, 13214, 14314, 15059, 11219, 7784, 6360, 6649, 13548, 8944, 14180, 8947, 8948, 8949, 8945, 9333, 11103, 9334, 12419, 3949, 6657, 6455, 8946, 9335, 13422, 12992, 7345, 9597, 9961, 9695, 9407, 9960, 14439, 9598, 7862, 7861, 1998, 9958, 6268, 9595, 15398, 9696, 9959, 12923, 10110, 8926, 11189, 9456, 16554, 8927, 14225, 14004, 14074, 11552, 13114, 14797, 8973, 13681, 14388, 10400, 437, 7626, 11211, 14612, 15383, 16093, 13588, 354, 7948, 13303, 16374, 15826, 48, 11780, 12807, 309, 67, 88, 7065, 9668, 9997, 11032, 9669, 11132, 9957, 4631, 7857, 12765, 7246, 16156, 15143, 14206, 17482, 17481, 5985, 6384, 4079, 19033, 5181, 11949, 2139, 4081, 4950, 5762, 4503, 4205, 5295, 5563, 6214, 6237, 6248, 6407, 2060, 6678, 6073, 5655, 5846, 5864, 4882, 4932, 4933, 4910, 1999, 2069, 2070, 5867, 5638, 4383, 4345, 5440, 6208, 6633, 5733, 6316, 5810, 5835, 4476, 4514, 3983, 8768, 4132, 4133, 4134, 4135, 4136, 4137, 4138, 4139, 4161, 4171, 4172, 4173, 4174, 4175, 4176, 4177, 4178, 4179, 4193, 4194, 4195, 4196, 4197, 4198, 4199, 4215, 4216, 4217, 4218, 4219, 4220, 4221, 4222, 4223, 4229, 4230, 4231, 4232, 4247, 4248, 4252, 4253, 4254, 4255, 4256, 4257, 4258, 4259, 4260, 4261, 4307, 4308, 4309, 4315, 4316, 4317, 4318, 4319, 4320, 4330, 4331, 4365, 4366, 4367, 4372, 4373, 4380, 4384, 4386, 4387, 4391, 4392, 4394, 4396, 4397, 4423, 4426, 4427, 4489, 4491, 4492, 4496, 4600, 4601, 4607, 4608, 4609, 4610, 4611, 7196, 4833, 9309, 4835
11	4.909	11	54	15653, 13032, 11350, 10374, 11478, 138, 11648, 11649, 15126, 15822, 15643
12	4.781	96	459	11765, 15577, 14838, 14105, 10622, 142, 365, 10310, 11455, 15775, 306, 174, 10735, 10313, 11875, 13601, 14285, 6203, 14227, 63, 15120, 12576, 7254, 6589, 14145, 10951, 6681, 6355, 4214, 10332, 14304, 10333, 10331, 9622, 12097, 13154, 4925, 12893, 15108, 13675, 5983, 4482, 1947, 6098, 12199, 14582, 12200, 16190, 15218, 16474, 14459, 13932, 15613, 13974, 11338, 14871, 14470, 12834, 9583, 10523, 10621, 14650, 12422, 11160, 10311, 10429, 13847, 16197, 6698, 11498, 7468, 7467, 9721, 15824, 12752, 246, 41, 9720, 12335, 10821, 8061, 8317, 12058, 15208, 8316, 7532, 12385, 8971, 8924, 6938, 9660, 6700, 9165, 223, 11933, 6722
13	4.375	16	70	7098, 7233, 11524, 4114, 7096, 7092, 7093, 10903, 16420, 10902, 10359, 10901, 7094, 11230, 7095, 12018
14	4.055	91	369	4648, 8200, 8198, 8117, 9937, 6772, 13213, 6771, 14157, 12243, 319, 12244, 11235, 1976, 1942, 302, 7316, 13350, 7317, 4594, 11496, 9927, 12737, 12122, 12810, 13648, 10967, 9930, 7062, 8351, 2638, 7248, 12549, 14613, 13107, 12746, 12137, 464, 10858, 11997, 14249, 9226, 3330, 4513, 8161, 9950, 8300, 7319, 11544, 12801, 17588, 13094, 12349, 6289, 5674, 10819, 5442, 6466, 5759, 4078, 5511, 5323, 5368, 5970, 5508, 4528, 13008, 4055, 5126, 5074, 8769, 6770, 15396, 7799, 9936, 10241, 13308, 10242, 8188, 8199, 4509, 4535, 4579, 6452, 8195, 8196, 8197, 14349, 8201, 8202, 15683
15	3.828	99	379	10781, 11441, 11439, 13928, 2008, 6241, 11408, 7641, 14463, 13305, 8096, 10999, 8303, 8302, 8304, 6534, 6660, 8301, 11597, 9109, 9153, 8038, 12338, 10887, 8344, 7608, 7609, 10878, 7257, 15232, 11978, 11976, 11980, 16555, 387, 12233, 14504, 6556, 10877, 9897, 7976, 10854, 10822, 12175, 11428, 11633, 12206, 10892, 11561, 11532, 13224, 12803, 4634, 11009, 2362, 2542, 16766, 16767, 16768, 16769, 16770, 16771, 16772, 9714, 8763, 12864, 15757, 9197, 10995, 11250, 12984, 7618, 11764, 8493, 8488, 8491, 9442, 11950, 10744, 16335, 5422, 4934, 4903, 5588, 12981, 366, 15330, 9154, 425, 124, 12219, 121, 179, 220, 16566, 424, 16569, 13494, 11712
16	3.368	38	128	6727, 14811, 12404, 8485, 8497, 7270, 7738, 10588, 7740, 7739, 7741, 7737, 6636, 14594, 14341, 11051, 13909, 16643, 16644, 12218, 6639, 5875, 5304, 14422, 8499, 13975, 11145, 11593, 75, 4332, 4975, 6482, 4127, 9898, 10016, 10014, 5432, 10015
17	3.254	71	231	11197, 1814, 11152, 11589, 12454, 10440, 10435, 10437, 7210, 7197, 8587, 8675, 7917, 12313, 8179, 10727, 7125, 16740, 8390, 8388, 8373, 4113, 7084, 4264, 12336, 9760, 8932, 4131, 7083, 7082, 7081, 4306, 4154, 8212, 8211, 4108, 4107, 4337, 10851, 8209, 7898, 7899, 10238, 9276, 18959, 6759, 12310, 11232, 10269, 6044, 5618, 5683, 458, 7420, 11111, 10202, 8842, 7225, 7191, 7232, 13580, 13496, 8238, 12449, 15509, 11887, 18585, 18589, 2319, 742, 533
18	2.722	72	196	11819, 13978, 14384, 7484, 14277, 15433, 7977, 8975, 12399, 9881, 9883, 13727, 13802, 79, 15309, 9872, 12600, 16502, 8128, 7873, 7874, 7872, 10493, 8827, 11473, 4977, 6647, 4034, 8350, 9893, 9894, 1938, 4819, 8509, 12054, 6780, 13337, 11988, 7949, 7669, 8289, 10677, 9050, 15084, 9945, 12514, 8343, 11345, 12856, 6724, 6723, 12846, 6721, 14978, 7824, 15115, 7823, 16133, 7825, 6725, 9700, 352, 9699, 12539, 12731, 13514, 6284, 13512, 2773, 12631, 4637, 13772
19	2.669	127	339	12811, 5651, 6468, 6107, 4990, 14027, 8850, 10181, 6870, 6862, 9596, 6936, 9083, 13595, 13433, 2154, 4987, 6538, 12931, 9852, 9228, 7900, 4155, 8760, 7079, 13238, 9480, 7277, 6991, 8389, 10510, 10511, 8374, 9730, 7483, 11042, 8028, 7297, 3191, 836, 8027, 778, 9725, 8637, 8593, 9828, 9841, 8697, 8558, 10392, 7665, 3478, 12359, 10483, 10482, 10101, 8888, 8213, 12792, 9373, 9729, 10363, 8516, 8670, 960, 10381, 7199, 9531, 8981, 8066, 9558, 8502, 6878, 6871, 6872, 6875, 6876, 6869, 11325, 11313, 1954, 10696, 10699, 1958, 2089, 10644, 12771, 12071, 14955, 14866, 15246, 13917, 16259, 2107, 17762, 19104, 19105, 20212, 12171, 4592, 7457, 14956, 16119, 16028, 13885, 13492, 12469, 3312, 7296, 3190, 7294, 10369, 10678, 10321, 13299, 12996, 11830, 11896, 14419, 13569, 12237, 5586, 4333, 13891, 3241, 9380, 12639
20	2.586	58	150	198, 15338, 13541, 10316, 11401, 5371, 4902, 5116, 6253, 2004, 3974, 4342, 4523, 4524, 5526, 6480, 3995, 4947, 2017, 8404, 12554, 11341, 10186, 10188, 10187, 14373, 448, 12660, 15595, 15923, 16421, 9230, 10185, 18935, 11010, 9925, 11404, 9933, 9932, 9298, 5425, 5135, 13346, 14774, 12190, 12287, 10495, 1931, 17973, 8121, 15679, 10315, 13306, 13791, 15351, 8914, 16214, 16229
21	2.5	6	15	13865, 8012, 11731, 11724, 11707, 12083
22	2.5	6	15	9060, 9054, 9056, 9057, 9058, 9059
23	2.5	8	20	12073, 7117, 791, 10121, 12072, 6756, 4685, 18630
24	2.418	79	191	10688, 15094, 10689, 10687, 8701, 7776, 7779, 7778, 7777, 3313, 8026, 7016, 9254, 14134, 6943, 10598, 8893, 6261, 8892, 10604, 7227, 8553, 7690, 7221, 10256, 10540, 9143, 9116, 9115, 8522, 9142, 8524, 8523, 7775, 11853, 7850, 11444, 8644, 9835, 7271, 7855, 9838, 8737, 9521, 15664, 11625, 14551, 10319, 12955, 17864, 17863, 17862, 14160, 13168, 15993, 14288, 9906, 12839, 12185, 15611, 12636, 13056, 15301, 8120, 15429, 6154, 11941, 13743, 11298, 9553, 10753, 10893, 8495, 7901, 4208, 4130, 7954, 7974, 12556
25	2.366	142	336	118, 373, 432, 10793, 10797, 12428, 13881, 15040, 15899, 16088, 12079, 10795, 13487, 10057, 12789, 333, 13134, 9830, 14140, 12751, 9535, 1996, 5840, 10675, 12487, 14768, 13568, 9870, 11024, 2236, 4568, 8512, 8734, 13298, 13774, 16161, 12609, 14460, 10372, 8240, 13632, 12610, 452, 11787, 14219, 15425, 7625, 6884, 6885, 8999, 7449, 207, 10190, 14184, 11796, 16394, 12949, 10459, 7041, 7756, 7755, 9996, 9986, 9995, 15092, 12710, 9631, 11956, 11246, 10870, 15685, 17003, 12748, 8483, 10506, 12177, 12299, 9461, 16258, 15170, 12628, 6473, 9698, 15344, 9697, 8490, 11822, 6729, 6728, 6726, 12491, 13174, 14859, 13858, 13082, 10577, 9047, 8881, 12266, 10630, 12133, 12251, 13416, 15738, 14043, 15735, 12683, 12129, 11088, 13067, 14732, 16060, 15441, 9648, 5320, 6593, 6585, 4554, 16645, 16993, 7757, 13063, 17668, 17819, 17820, 8631, 335, 313, 493, 11952, 4562, 6118, 4684, 5127, 9953, 12142, 9196, 13019, 17231, 19001, 17230, 8498
26	2.364	11	26	16112, 11538, 13057, 16062, 15616, 11502, 10295, 10294, 11500, 12948, 15786
27	2.324	139	323	16393, 8450, 8079, 17047, 17046, 16749, 8078, 8071, 8074, 8073, 8072, 8070, 8456, 8080, 8435, 12699, 12896, 12895, 12898, 13721, 12897, 13720, 7318, 8896, 2433, 2558, 7256, 9199, 11951, 10328, 8700, 7670, 8104, 10436, 8602, 8612, 8608, 8590, 6988, 9532, 7684, 3428, 7491, 7490, 10661, 7599, 7011, 7010, 12090, 6702, 6566, 6766, 5996, 5032, 6275, 6055, 5433, 16138, 13674, 9658, 9659, 9655, 11098, 6715, 11483, 12227, 11381, 7613, 9114, 12410, 9920, 10439, 8142, 6768, 11535, 4436, 16605, 16604, 6733, 11071, 6731, 7047, 6732, 8634, 14382, 6864, 7149, 1414, 11327, 11304, 4537, 7150, 11537, 6882, 6865, 13379, 17118, 14775, 2048, 8657, 7151, 9718, 8466, 1965, 9436, 8770, 9290, 11248, 12421, 11679, 14586, 14861, 12868, 117, 13285, 14317, 12048, 13245, 13173, 11135, 12203, 9577, 10616, 10480, 7489, 10740, 17543, 9928, 11048, 9955, 12305, 8434, 3240, 10573, 8387, 8075, 8446, 301, 16500
28	2.205	73	161	7842, 9922, 9299, 8660, 4518, 9710, 8877, 7240, 7204, 8592, 8591, 8825, 8599, 8696, 7378, 10166, 10163, 8698, 7340, 8752, 7486, 1270, 3394, 12146, 7828, 7295, 8262, 11745, 10438, 9834, 10859, 7145, 7114, 11287, 1620, 11385, 10603, 4630, 7822, 7043, 7046, 7050, 7048, 7045, 11618, 8887, 11481, 13616, 11344, 11680, 9522, 9519, 7156, 7494, 9978, 7854, 9557, 8245, 11728, 9844, 7953, 13449, 2156, 3993, 6603, 4517, 8480, 9726, 8702, 16975, 12225, 9447, 11376
29	2.2	30	66	11339, 14404, 14347, 13436, 13059, 14026, 14264, 13169, 14832, 15424, 10291, 15304, 11467, 12703, 10831, 11449, 3579, 10320, 11094, 10317, 11696, 9704, 13684, 13828, 10890, 11699, 11295, 73, 12239, 16046
30	2.194	31	68	6115, 6477, 9711, 7308, 9719, 16635, 8692, 9565, 7392, 6720, 10109, 10114, 10112, 10111, 10115, 10113, 12784, 9594, 9144, 14766, 16195, 16166, 16106, 14765, 14645, 8818, 13129, 8822, 15996, 6285, 6434
31	2.167	6	13	15562, 15076, 12223, 7286, 482, 11307
32	2.143	7	15	14556, 8333, 14511, 8334, 466, 8335, 14238
33	2.075	67	139	12925, 11011, 13297, 7398, 9314, 10937, 10919, 9467, 6892, 9887, 269, 10767, 13751, 7931, 6947, 12951, 7867, 1928, 4296, 10537, 7123, 7122, 6919, 12323, 8661, 15548, 14830, 11034, 8018, 11697, 12476, 12465, 7718, 13926, 13866, 12936, 15783, 9877, 15023, 13282, 17546, 15724, 11119, 8929, 6226, 12627, 7742, 11050, 8045, 13839, 15672, 385, 8046, 12903, 11363, 13006, 11971, 9943, 12037, 15373, 11918, 11019, 11179, 8709, 12912, 7946, 6319
34	2	6	12	9258, 11599, 1, 14541, 11504, 16199
35	2	24	48	378, 519, 462, 9471, 10826, 10787, 341, 12080, 12060, 13253, 5011, 5024, 3970, 2100, 14649, 13680, 11516, 14704, 6043, 5626, 5940, 5933, 7688, 13491
36	2	9	18	12998, 11267, 12246, 9878, 10458, 10330, 12294, 11314, 10479
37	2	5	10	9162, 9164, 9163, 7552, 7551
38	2	5	10	17678, 10221, 10223, 10224, 10222
39	2	5	10	6752, 6753, 6749, 6750, 6751
40	2	5	10	11615, 15960, 13723, 13311, 13837
41	2	5	10	14689, 12012, 13703, 13374, 14583
42	2	5	10	8167, 8168, 6962, 8169, 11030
43	2	5	10	16134, 7299, 11274, 15224, 15597
44	2	5	10	13469, 13468, 16274, 13043, 13132
45	2	5	10	9457, 11375, 2569, 7474, 7473
46	2	5	10	13822, 13087, 7362, 7363, 11445
47	2	5	10	1065, 709, 710, 862, 943
48	2	6	12	12517, 11695, 11693, 11694, 12557, 12558
49	1.889	9	17	6040, 4995, 6630, 5529, 5893, 4302, 11742, 7376, 5916
50	1.889	9	17	14104, 14546, 17922, 9006, 10318, 9966, 9965, 9964, 9967
51	1.8	5	9	12427, 12522, 12238, 13665, 13992
52	1.8	10	18	14155, 13185, 4692, 6049, 15258, 13184, 7244, 13186, 7721, 13948
53	1.8	5	9	4028, 8611, 842, 5904, 8610
54	1.8	5	9	9073, 9071, 9072, 9074, 9075
55	1.768	138	244	7195, 10164, 7380, 8686, 10183, 7379, 10161, 4353, 7707, 7708, 7712, 9546, 8780, 15547, 10684, 11291, 10353, 14270, 10354, 15761, 10683, 14579, 10685, 14337, 8002, 9200, 9198, 9103, 2177, 10715, 10716, 10717, 10714, 11268, 10478, 11602, 17485, 10457, 10825, 11447, 12066, 8413, 13560, 15866, 9584, 12880, 12871, 14809, 13027, 10672, 13232, 13947, 9601, 8521, 13248, 149, 2547, 10679, 11771, 8621, 11208, 4614, 8972, 9469, 12188, 9470, 10823, 8761, 3041, 14187, 10698, 2172, 7165, 7919, 7920, 7911, 8589, 8598, 6813, 6814, 6812, 16581, 10434, 7130, 7462, 14686, 6993, 9292, 7758, 7290, 16482, 7289, 13598, 8876, 10508, 10507, 15013, 9236, 441, 13911, 16369, 14050, 9237, 8889, 7159, 8563, 9372, 9371, 9552, 4109, 8559, 17030, 8557, 6795, 10722, 10889, 11255, 4438, 8677, 8671, 8594, 7487, 931, 10571, 7075, 13386, 7238, 7220, 7207, 9846, 8803, 10575, 7982, 10834, 10832, 7771, 10597, 6895
56	1.722	18	31	11832, 7035, 12525, 13170, 14671, 6888, 7060, 8489, 475, 12367, 16430, 12649, 9484, 10697, 12624, 10228, 275, 139
57	1.714	7	12	11168, 10460, 10461, 13912, 14851, 10794, 10462
58	1.667	6	10	7765, 7838, 7766, 7764, 7840, 7835
59	1.667	42	70	10700, 12654, 14362, 13347, 10383, 10498, 150, 7524, 13380, 8567, 8679, 9744, 9637, 8635, 8268, 9465, 4271, 10849, 8565, 3997, 4292, 9899, 9901, 10883, 9900, 7064, 4402, 14828, 6910, 7832, 7831, 8248, 14566, 7, 11812, 12140, 7131, 11470, 7128, 8258, 17068, 8261
60	1.625	8	13	17465, 10425, 14194, 23, 14428, 10420, 15018, 10421
61	1.6	10	16	17495, 564, 2694, 2897, 1747, 2450, 8386, 1672, 10555, 17133
62	1.592	120	191	7458, 8444, 8443, 3093, 11063, 11667, 10996, 9364, 9411, 12436, 7074, 13737, 8365, 19121, 8998, 10116, 10782, 1242, 10133, 2180, 11469, 14547, 7652, 11746, 13258, 7088, 7452, 7085, 16577, 8978, 12383, 12382, 12381, 12380, 11223, 10755, 113, 10758, 7605, 9275, 2521, 10364, 10293, 10292, 13498, 13233, 8968, 11885, 8965, 9215, 8672, 15627, 12881, 12548, 14753, 12889, 12265, 11886, 12571, 12084, 16410, 16340, 15606, 14758, 15048, 14240, 13773, 8163, 1871, 8162, 7522, 14375, 11072, 12209, 10629, 3430, 8576, 11717, 16291, 14997, 15286, 10659, 6850, 16211, 6851, 11936, 10350, 6900, 9483, 7606, 17422, 12852, 11437, 10922, 14570, 9850, 11484, 12017, 11672, 11651, 11198, 10765, 9137, 10764, 7281, 7280, 8406, 9301, 9296, 7025, 13752, 7913, 15281, 35, 7072, 10370, 10620, 8440, 8439, 8438
63	1.556	9	14	12358, 7401, 7044, 7403, 16899, 2408, 6879, 9213, 6592
64	1.538	39	60	13503, 15766, 15663, 13249, 7521, 11517, 8970, 8445, 7892, 7890, 7891, 9391, 16307, 39, 14568, 15963, 15624, 13762, 9713, 13417, 9494, 6737, 7381, 13454, 10514, 4294, 760, 6716, 10725, 8958, 11240, 10872, 10774, 7682, 7681, 9112, 7676, 7675, 13902
65	1.533	60	92	10982, 10958, 11811, 7414, 7415, 16901, 9235, 12356, 11664, 15315, 14313, 16150, 7981, 8668, 8814, 7218, 7410, 8795, 8792, 10610, 10611, 9214, 314, 16024, 6747, 14395, 14519, 10325, 14497, 7158, 6838, 10283, 4301, 6746, 12248, 14407, 7695, 7694, 2272, 10838, 10285, 4094, 1504, 17031, 8674, 3965, 7017, 14376, 12603, 18426, 15371, 15401, 13966, 14529, 16100, 14855, 15755, 6684, 3188, 10141
66	1.514	105	159	11035, 10680, 8790, 16603, 15385, 11800, 11129, 7922, 7504, 10671, 6779, 7929, 7930, 1837, 9765, 7896, 7895, 7897, 7539, 10195, 10194, 8584, 8990, 9065, 12302, 10380, 8984, 8793, 6745, 6744, 11990, 11554, 10067, 17466, 6693, 10814, 12207, 14051, 14693, 14607, 14883, 12450, 506, 12692, 10444, 15299, 14360, 10634, 14224, 8126, 9884, 9479, 11417, 6994, 11657, 28, 303, 12749, 2011, 6239, 13098, 5149, 11181, 10215, 14628, 398, 7818, 298, 7816, 9935, 15851, 15950, 14882, 15268, 14637, 13291, 12613, 11193, 8867, 11661, 12125, 7542, 14668, 13252, 13251, 14667, 11735, 5437, 7656, 7657, 7659, 15799, 16143, 12854, 14325, 13044, 9269, 10581, 5900, 6175, 3953, 8742, 12744, 8743, 8364
67	1.5	4	6	4618, 13073, 15491, 11012
68	1.5	6	9	16043, 11876, 12724, 12721, 15840, 14196
69	1.5	6	9	5066, 5972, 9004, 3293, 7036, 6946
70	1.5	4	6	13920, 14968, 12791, 15817
71	1.5	6	9	10554, 13691, 14168, 11834, 16215, 15787
72	1.5	4	6	5558, 10409, 4126, 4335
73	1.5	4	6	11175, 1927, 4416, 3270
74	1.5	4	6	12330, 9963, 12328, 12329
75	1.5	4	6	2968, 2581, 3239, 1179
76	1.5	10	15	17272, 15869, 7367, 7369, 7848, 7368, 13079, 4863, 2456, 11705
77	1.5	4	6	16745, 8724, 8726, 8727
78	1.5	4	6	13836, 9289, 10287, 13476
79	1.5	4	6	10197, 6881, 8754, 10198
80	1.5	4	6	10127, 10128, 10126, 10125
81	1.5	4	6	10670, 9741, 10669, 9740
82	1.5	4	6	9694, 9685, 9686, 9693
83	1.5	4	6	9647, 9644, 9645, 9646
84	1.5	4	6	9216, 9221, 9220, 9223
85	1.5	4	6	11642, 8838, 8839, 10844
86	1.5	4	6	8574, 8573, 8572, 8571
87	1.5	4	6	7005, 11070, 7004, 6932
88	1.5	4	6	1154, 601, 1353, 1379
89	1.5	4	6	7293, 7311, 9157, 7310
90	1.5	10	15	9231, 10812, 12433, 10811, 15640, 14506, 14454, 10146, 7544, 10145
91	1.492	61	91	6270, 7013, 11999, 9062, 9944, 15545, 10337, 9724, 14592, 10201, 9982, 9903, 6764, 13338, 3342, 5069, 12208, 10456, 5782, 5647, 12616, 10157, 10156, 10155, 10154, 12496, 6920, 7733, 15029, 10564, 8890, 18651, 6244, 13941, 2510, 7583, 11831, 10590, 6712, 11133, 12010, 10549, 7924, 10397, 7868, 7655, 7660, 7658, 2237, 10327, 9382, 9388, 9384, 12950, 11677, 8943, 7002, 11301, 8319, 7631, 7000
92	1.455	11	16	10068, 14915, 14719, 13994, 7791, 9981, 8039, 13899, 14683, 17188, 14292
93	1.444	9	13	6763, 1584, 9354, 14825, 9352, 10296, 11616, 15284, 11608
94	1.421	19	27	14272, 15776, 4980, 14904, 9951, 16439, 197, 17406, 17575, 13235, 9639, 11676, 10853, 4103, 7537, 5370, 9498, 6767, 187
95	1.4	5	7	357, 305, 12252, 338, 11077
96	1.4	5	7	13540, 534, 13599, 9102, 5084
97	1.385	13	18	7350, 12260, 11289, 10792, 6260, 2138, 5631, 13767, 4414, 5902, 13849, 6410, 12437
98	1.344	32	43	10373, 13201, 16507, 11828, 18896, 12907, 10491, 12521, 12057, 12555, 13413, 13151, 14581, 16885, 7650, 8917, 8506, 2242, 8921, 11163, 11525, 12319, 17977, 16656, 16655, 9680, 15537, 8858, 13262, 13260, 12704, 13261
99	1.333	6	8	12192, 8894, 12919, 13187, 12929, 10770
100	1.333	6	8	7589, 14937, 140, 11704, 12160, 7536
101	1.333	6	8	7506, 10382, 11040, 11833, 7507, 6448
102	1.286	7	9	19021, 19297, 12456, 12446, 13510, 17329, 15325
103	1.286	7	9	8543, 603, 722, 1343, 8547, 8546, 8548
104	1.278	36	46	8236, 9942, 9983, 8234, 16689, 13764, 1913, 11079, 16706, 4449, 6597, 11928, 7717, 17635, 10152, 9973, 9379, 11755, 10245, 17606, 12304, 15105, 15862, 15460, 13528, 9462, 3960, 360, 9863, 13148, 7348, 6949, 6950, 194, 10873, 8794
105	1.25	4	5	10749, 11617, 12531, 8741
106	1.25	4	5	12091, 14816, 14823, 15132
107	1.25	4	5	19572, 12379, 4000, 14789
108	1.25	4	5	6238, 6586, 5721, 5264
109	1.25	4	5	11805, 451, 12753, 10469
110	1.25	4	5	12776, 11387, 7651, 11221
111	1.25	4	5	19443, 19059, 19324, 19060
112	1.25	4	5	11316, 3971, 12047, 11603
113	1.25	4	5	7249, 14280, 9593, 16008
114	1.25	4	5	11703, 11961, 1720, 11960
115	1.25	4	5	15554, 11983, 12183, 9159
116	1.25	4	5	11013, 12401, 15634, 15572
117	1.25	4	5	10663, 10662, 10664, 10665
118	1.25	4	5	10757, 8756, 8757, 8758
119	1.25	4	5	9854, 13095, 9855, 8059
120	1.25	4	5	18902, 13420, 6654, 13191
121	1.25	4	5	18208, 3268, 4483, 9819
122	1.25	4	5	17470, 10986, 12687, 10987
123	1.25	4	5	8089, 11167, 11337, 13549
124	1.25	4	5	11461, 14329, 13782, 14190
125	1.25	4	5	9432, 9433, 9420, 9431
126	1.25	4	5	8223, 8217, 8219, 8220
127	1.25	4	5	16263, 6150, 4080, 6377
128	1.25	4	5	1311, 1334, 857, 667
129	1.222	9	11	18164, 8781, 12008, 13876, 11464, 15285, 12147, 18131, 18163
130	1.2	5	6	14353, 14354, 8625, 16541, 8624
131	1.2	5	6	16356, 6983, 6981, 11265, 11687
132	1.2	5	6	7614, 7932, 11323, 12201, 9222
133	1.2	5	6	15809, 5910, 5080, 2141, 5279
134	1.2	5	6	13162, 11233, 14405, 14606, 14406
135	1.2	5	6	1637, 1321, 1639, 1013, 650
136	1.2	5	6	14429, 9387, 11359, 13310, 11361
137	1.2	5	6	252, 12213, 7550, 71, 16313
138	1.2	5	6	873, 649, 1325, 658, 1328
139	1.167	12	14	15306, 9340, 7523, 7396, 11226, 141, 7689, 10633, 12580, 5177, 5862, 8215
140	1.125	16	18	6998, 6999, 6997, 16237, 5610, 17463, 17464, 4642, 12770, 13259, 8879, 7111, 10739, 8809, 1937, 8857
141	1.1	10	11	7699, 7700, 12900, 8720, 13455, 9307, 13662, 13069, 15384, 9592
142	1	3	3	7517, 15015, 5021
143	1	3	3	5073, 5393, 4956
144	1	3	3	11084, 11970, 16983
145	1	3	3	12402, 14137, 13372
146	1	3	3	12797, 7446, 13869
147	1	3	3	5057, 15365, 2055
148	1	3	3	11415, 7200, 13825
149	1	3	3	11849, 13765, 15366
150	1	3	3	10322, 12584, 16980
151	1	3	3	257, 7304, 13766
152	1	4	4	14062, 77, 12775, 14368
153	1	3	3	2648, 2846, 15590
154	1	3	3	12106, 12640, 17124
155	1	3	3	12176, 14449, 11859
156	1	3	3	13396, 10585, 10780
157	1	3	3	16269, 14923, 122
158	1	4	4	14022, 70, 13283, 15994
159	1	3	3	10920, 10924, 10917
160	1	3	3	12326, 9895, 12078
161	1	3	3	10743, 13274, 13740
162	1	3	3	8653, 1273, 3308
163	1	3	3	10771, 10772, 10778
164	1	3	3	4534, 15657, 7141
165	1	3	3	7192, 7194, 8394
166	1	3	3	5803, 9487, 11351
167	1	3	3	13456, 9306, 15154
168	1	3	3	10985, 12055, 5595
169	1	3	3	11321, 11756, 11320
170	1	3	3	8808, 8806, 8807
171	1	3	3	2412, 698, 1440
172	1	3	3	10650, 7242, 7202
173	1	3	3	17065, 6855, 17598
174	1	3	3	7730, 7727, 7728
175	1	3	3	6921, 6922, 9908
176	1	4	4	8370, 8064, 8371, 14161
177	1	3	3	11253, 15162, 13302
178	1	3	3	10069, 10066, 3954
179	1	5	5	15684, 9712, 12695, 12144, 1610
180	1	3	3	16782, 15604, 7259
181	1	3	3	19155, 18088, 19080
182	1	3	3	17754, 9283, 9284
183	1	3	3	17574, 9209, 8156
184	1	3	3	16781, 7265, 16780
185	1	3	3	16693, 4381, 8053
186	1	3	3	12817, 7720, 15709
187	1	3	3	17533, 10289, 14869
188	1	3	3	10418, 10415, 10416
189	1	3	3	11151, 13708, 15276
190	1	3	3	12467, 11863, 19157
191	1	3	3	13226, 11753, 11057
192	1	3	3	13431, 14976, 15591
193	1	3	3	9287, 9262, 9288
194	1	3	3	14738, 8136, 9743
195	1	3	3	15543, 7955, 16183
196	1	3	3	8830, 7812, 7813
197	1	3	3	10464, 4075, 10463
198	1	3	3	10173, 2336, 12242
199	1	3	3	13161, 13157, 13172
200	1	3	3	8257, 8256, 8255
201	1	3	3	9708, 11513, 9890
202	1	3	3	14041, 15298, 12524
203	1	3	3	13387, 13441, 12935
204	1	3	3	12634, 14785, 12629
205	1	4	4	12127, 10584, 16701, 10583
206	1	3	3	8384, 8383, 7239
207	1	3	3	16120, 17414, 11632
208	1	3	3	11641, 11475, 9317
209	1	4	4	8069, 19135, 10641, 17890
210	1	3	3	1206, 1647, 961
211	1	3	3	8703, 19956, 10541
212	1	3	3	11076, 15519, 15518
213	1	3	3	10386, 8849, 7883
214	1	3	3	19665, 11091, 11087
215	1	3	3	19415, 19197, 19414
216	1	3	3	18509, 18508, 18507
217	1	3	3	18394, 9348, 9349
218	1	3	3	18272, 15043, 18192
219	1	3	3	10008, 11609, 10007
220	1	3	3	17801, 17249, 17291
221	1	3	3	16822, 4407, 16823
222	1	3	3	6067, 6079, 6061
223	1	3	3	12663, 10694, 12107
224	1	3	3	14677, 14176, 14676
225	1	3	3	14741, 12398, 17264
226	1	3	3	11652, 11653, 16233
227	1	3	3	13004, 11433, 13915
228	1	3	3	14170, 11382, 11383
229	1	3	3	10721, 10719, 10720
230	1	3	3	12643, 10566, 12642
231	1	3	3	10704, 10557, 10703
232	1	3	3	12268, 10303, 12615
233	1	3	3	12320, 10290, 11921
234	1	3	3	10240, 10237, 10239
235	1	3	3	16304, 10153, 12611
236	1	3	3	10003, 10001, 10002
237	1	3	3	14909, 9757, 14908
238	1	3	3	13317, 9356, 12015
239	1	3	3	15863, 9064, 9240
240	1	3	3	8854, 8852, 8853
241	1	4	4	11923, 8723, 8722, 11930
242	1	3	3	15667, 8505, 8508
243	1	3	3	8232, 13794, 8143
244	1	3	3	8231, 8228, 8229
245	1	3	3	10550, 10551, 8144
246	1	3	3	12291, 12290, 8101
247	1	3	3	8042, 9007, 8040
248	1	3	3	8033, 7885, 8032
249	1	3	3	8338, 2295, 1567
250	1	3	3	7481, 7479, 7480
251	1	3	3	11577, 7018, 11576
252	1	3	3	11424, 6833, 4348
253	1	3	3	5852, 4209, 9398
254	1	4	4	701, 595, 702, 980
255	1	3	3	1341, 694, 1127
256	1	3	3	1358, 681, 684
257	1	3	3	1344, 670, 911
258	1	3	3	606, 665, 868
259	1	3	3	3799, 3798, 3797
260	1	3	3	3794, 3792, 3791
261	1	3	3	3762, 3761, 3760
262	1	3	3	3632, 3631, 3630
263	1	3	3	3594, 3593, 3592
264	1	3	3	3532, 3530, 3531
265	1	3	3	3520, 1078, 3890
266	1	3	3	3485, 1716, 3022
267	1	3	3	3065, 3064, 959
268	1	3	3	6891, 15512, 15680
269	1	3	3	2721, 1057, 1056
270	1	3	3	1442, 1441, 3157
271	1	3	3	1554, 923, 1555
272	1	3	3	14328, 13635, 13995
273	1	3	3	8541, 8540, 8542
274	1	3	3	20118, 19160, 19434
275	1	3	3	17727, 1168, 10470
276	1	3	3	7173, 7171, 7172
277	1	3	3	10515, 10526, 10538
278	1	3	3	8997, 2288, 17994
279	1	4	4	15387, 12716, 14966, 12993
280	1	3	3	11738, 15888, 11405
281	1	5	5	662, 1696, 704, 660, 692
282	1	4	4	1123, 1120, 1121, 1122
283	1	4	4	14687, 10445, 55, 15088
