# Supplementary material for: Inferring modules from human protein interactome classes
Source: BMC Syst Biol. 2010 Jul 23;4:102. doi: 10.1186/1752-0509-4-102 (PMC2923113; doi:10.1186/1752-0509-4-102)
Supplement: Additional file 7 — MCODEresults. It contains four files: MCODE2coresHTP.txt, MCODE2coresINT.txt, MCODE2coresLIT.txt, MCODE2coresORTHO.txt that report core structure and parameters. [file 1752-0509-4-102-S7.ZIP › MCODEresults/MCODE2coresLIT.txt]

MCODE Plugin Results

Parameters:
   Network Scoring:
      Include Loops: false  Degree Cutoff: 2
   Cluster Finding:
      Node Score Cutoff: 0.2  Haircut: true  Fluff: false  K-Core: 2  Max. Depth from Seed: 100

Cluster	Score (Density*#Nodes)	Nodes	Edges	Node IDs
1	5.045	22	111	129685, 6874, 6879, 3065, 25942, 5928, 3066, 5931, 3621, 8819, 5947, 112597, 84312, 25855, 6872, 6880, 6881, 6878, 6877, 6883, 6882, 6873
2	3.778	9	34	90390, 9282, 55588, 112950, 55090, 23097, 9440, 6837, 9442
3	3.65	40	146	56915, 9318, 8533, 51138, 2873, 10980, 10920, 50813, 8065, 10987, 4089, 867, 4233, 1956, 2065, 2185, 5295, 2057, 6777, 5771, 6464, 6667, 11218, 6606, 51678, 118460, 27257, 23658, 57819, 11157, 27258, 25804, 51690, 11340, 23016, 54512, 22894, 23517, 5393, 23404
4	3.195	128	409	25929, 10095, 6452, 1796, 5578, 3815, 4914, 2064, 3636, 9564, 1969, 9252, 7161, 7046, 5347, 5682, 64431, 6944, 10847, 10499, 7529, 3326, 839, 843, 7185, 7186, 29110, 11140, 7329, 367, 5111, 7486, 7520, 23054, 2309, 84062, 26258, 55330, 2647, 63915, 282991, 388552, 23557, 4087, 6996, 5371, 405, 8648, 9325, 2033, 3838, 51176, 4088, 6500, 23291, 8454, 4792, 4174, 5000, 23595, 4998, 81620, 983, 4173, 4171, 990, 1026, 10912, 1647, 4616, 891, 672, 8243, 5885, 9126, 10274, 23063, 10735, 4609, 5702, 5705, 2959, 5701, 5716, 5713, 5700, 80227, 5708, 7132, 5747, 1398, 2549, 10818, 6714, 4582, 7535, 9846, 933, 4067, 10603, 3717, 3566, 2242, 1439, 6772, 5156, 5335, 558, 8651, 7409, 868, 29760, 3937, 7454, 10096, 10097, 57180, 10092, 10109, 10093, 10094, 2885, 6628, 8487, 6632, 6633, 6814, 6634
5	2.571	7	18	10940, 10556, 10775, 11102, 10557, 54913, 51367
6	2.541	98	249	5436, 5435, 5434, 5433, 5441, 5437, 5432, 5430, 1024, 9441, 9968, 5469, 3172, 2308, 2274, 9372, 2114, 9611, 6498, 6625, 64750, 51285, 4086, 8554, 2100, 9612, 862, 7704, 2099, 3480, 5296, 1436, 6654, 2260, 2534, 7278, 10010, 3313, 4794, 10856, 10467, 55929, 1616, 7048, 8874, 5829, 6850, 3716, 8660, 3718, 10657, 3702, 3643, 634, 1445, 5921, 3791, 613, 5770, 2690, 1457, 5685, 5688, 5687, 8767, 4628, 4215, 8607, 1326, 79155, 5970, 5981, 5982, 5984, 86, 8089, 55257, 5966, 7189, 4172, 4999, 55388, 8318, 8878, 50628, 25, 4739, 5580, 7042, 7049, 2022, 7067, 9412, 7025, 902, 5914, 23551, 8148
7	2.267	15	34	1213, 4793, 1147, 3667, 5781, 3635, 1399, 6776, 5159, 2886, 5979, 1387, 8517, 3551, 4791
8	2	5	10	54617, 10445, 93973, 283899, 83444
9	1.965	144	283	93, 3626, 92, 94, 331, 10454, 3301, 23118, 2316, 5664, 8837, 162989, 9191, 3875, 841, 5663, 7341, 10210, 79753, 9063, 2002, 5594, 10140, 4093, 60, 10163, 10787, 55845, 26999, 10006, 4687, 4689, 1535, 4688, 1536, 6853, 5063, 4214, 5609, 23542, 23162, 9479, 7203, 7428, 5693, 5691, 2035, 1410, 1420, 1415, 1409, 3315, 2648, 3665, 4615, 55620, 6774, 3454, 5788, 2214, 2207, 5336, 27071, 695, 660, 7133, 292, 1642, 9410, 10594, 9343, 10421, 24148, 5929, 8451, 3192, 921, 974, 973, 3276, 9020, 9188, 7153, 3725, 5449, 2624, 3205, 7205, 8831, 22839, 2906, 8061, 2354, 11016, 1649, 7008, 10538, 3131, 4654, 7291, 6929, 6925, 4092, 1855, 1454, 8864, 5187, 1407, 8863, 91, 3624, 2516, 2887, 4869, 4193, 2961, 55729, 10401, 9869, 10036, 8353, 55723, 25842, 8208, 23468, 11335, 10155, 2597, 10492, 7812, 9159, 3184, 472, 5884, 144715, 135458, 5810, 3364, 5883, 3560, 8662, 7846, 8936, 3625
10	1.8	5	9	89882, 7163, 7164, 114569, 7165
11	1.714	7	12	8022, 8543, 9079, 4005, 3670, 51132, 8861
12	1.667	21	35	8500, 5789, 5802, 8541, 5792, 8499, 3932, 5175, 3690, 1601, 5582, 998, 9459, 2048, 8867, 6455, 6457, 919, 914, 26191, 26059
13	1.625	8	13	873, 387082, 8664, 10289, 5202, 4163, 7170, 7416
14	1.607	145	233	90, 5911, 5900, 4771, 9368, 7224, 7223, 7220, 7222, 6809, 6812, 5337, 387, 392, 23095, 1741, 6300, 5606, 9149, 10048, 10921, 160, 3092, 1211, 9026, 1212, 274, 3675, 811, 2200, 2201, 4147, 2335, 8516, 3371, 3678, 6678, 1278, 948, 3674, 7045, 5327, 5054, 4036, 7276, 335, 714, 5806, 713, 3146, 3190, 9444, 10432, 142, 1869, 1018, 9134, 6612, 10054, 10055, 6663, 6938, 3397, 3428, 3399, 7157, 8550, 29904, 6195, 6722, 2962, 4488, 7709, 11073, 5426, 56655, 5427, 54107, 7155, 1460, 3216, 5316, 5087, 3218, 5089, 3217, 5300, 4311, 4880, 1906, 133, 653361, 4790, 9043, 5599, 1846, 2902, 6197, 5170, 5585, 4763, 3265, 6014, 55914, 1501, 57554, 22866, 29984, 821, 6955, 915, 3973, 7253, 10672, 2768, 1013, 1007, 1005, 50937, 91653, 2157, 5627, 2153, 467, 2963, 9314, 1316, 9112, 4331, 6117, 5888, 51720, 84142, 4194, 91768, 81928, 7088, 166, 7052, 4237, 2006, 6641, 6331, 3710, 4599
15	1.588	17	27	9185, 50807, 30011, 3055, 5329, 3572, 1271, 1270, 8751, 85021, 5899, 5898, 23265, 55770, 11336, 149371, 6456
16	1.5	4	6	8828, 7422, 8829, 5228
17	1.5	4	6	84313, 51028, 11267, 79643
18	1.5	4	6	5283, 9091, 5277, 5279
19	1.5	4	6	23327, 6338, 6337, 6340
20	1.5	4	6	7388, 7385, 1537, 7384
21	1.467	122	179	7805, 165918, 26994, 10318, 8458, 9782, 5093, 51729, 5500, 596, 83985, 598, 79370, 23770, 8678, 7514, 56000, 29107, 9972, 3837, 3005, 5890, 5889, 7517, 5892, 3663, 9641, 55611, 9101, 8027, 9146, 2060, 9253, 351, 3416, 3479, 3490, 6366, 51554, 6363, 1238, 6357, 2833, 6356, 1232, 6355, 6358, 10563, 2826, 1236, 6347, 6382, 4192, 5803, 28964, 156, 5132, 1406, 6314, 8347, 9670, 1964, 3692, 11164, 24140, 85415, 57154, 6242, 389, 57099, 55140, 177, 6286, 7430, 55920, 58477, 353, 2271, 4191, 5091, 2806, 539, 689, 1159, 22883, 321, 836, 4860, 64216, 7019, 5162, 8050, 1738, 10295, 594, 593, 2935, 23708, 2107, 1174, 8906, 11276, 23163, 8905, 662, 638, 664, 961, 3685, 8754, 10459, 5980, 51455, 152503, 102, 1943, 2042, 1942, 149428, 663, 10075, 10422
22	1.438	89	128	2908, 1051, 6598, 5501, 5504, 55607, 71, 4306, 7159, 11060, 3561, 3600, 3601, 3383, 3559, 3558, 4691, 2332, 8087, 9513, 916, 4690, 23043, 55379, 8900, 57805, 11156, 4085, 25778, 5689, 5695, 5683, 4350, 27101, 6477, 9627, 5071, 834, 29108, 58484, 637, 578, 597, 1452, 3148, 3001, 6418, 151246, 5528, 5525, 5519, 4297, 6045, 1911, 648, 23429, 1871, 7030, 22797, 7942, 5198, 8793, 23193, 7916, 473, 5359, 23621, 1453, 8661, 8668, 829, 5825, 225, 5824, 5194, 5191, 5195, 5830, 215, 10399, 6857, 22999, 7533, 5163, 5160, 5164, 5127, 7531, 4217
23	1.417	12	17	5997, 148, 5203, 2911, 4134, 203068, 9672, 7280, 4867, 2318, 147, 2776
24	1.4	5	7	3728, 1823, 1829, 1824, 1828
25	1.36	25	34	10567, 5868, 2167, 2132, 6623, 408, 9221, 409, 302, 8412, 1933, 1937, 3035, 6897, 382, 47, 4831, 10857, 7077, 22824, 7392, 8073, 5876, 1122, 5861
26	1.351	57	77	6908, 9001, 55791, 1107, 5764, 9638, 238, 3320, 4842, 9722, 8224, 6854, 1742, 8321, 89780, 5562, 5571, 51422, 5565, 6256, 9970, 10891, 8431, 1514, 3576, 3579, 3577, 2771, 4988, 2775, 26249, 2770, 5338, 375, 26088, 9135, 10971, 1656, 64425, 25885, 54700, 51386, 84172, 9493, 29127, 9212, 55143, 3619, 27342, 8943, 7781, 10239, 1176, 7421, 1022, 2071, 2965
27	1.333	75	100	58529, 8557, 91977, 816, 817, 88, 9863, 5728, 5731, 5732, 5737, 5730, 6462, 6717, 5361, 27289, 5364, 23365, 7037, 3077, 567, 912, 972, 960, 7074, 4148, 8785, 4146, 3672, 23495, 407977, 4982, 8741, 5045, 5154, 4811, 3915, 22795, 3339, 3688, 4830, 1325, 6755, 6750, 6751, 10419, 79084, 9150, 6917, 8178, 55840, 29844, 5074, 26574, 5932, 55093, 5092, 775, 2782, 51764, 10369, 1739, 8324, 260425, 2904, 85461, 10043, 9765, 8411, 23673, 9456, 2890, 2895, 2901, 2898
28	1.333	6	8	10268, 799, 10267, 796, 10266, 79924
29	1.286	14	18	3312, 4137, 1020, 91746, 10656, 8683, 708, 999, 9743, 1499, 2353, 602, 8841, 5925
30	1.286	7	9	55670, 5189, 5190, 51684, 2735, 27148, 2736
31	1.25	4	5	2178, 2189, 2188, 2176
32	1.25	4	5	7187, 7188, 8792, 943
33	1.25	4	5	58528, 64121, 10670, 55035
34	1.25	4	5	3351, 1901, 3352, 3350
35	1.25	4	5	6442, 6444, 6445, 6443
36	1.25	4	5	2209, 325, 2213, 1401
37	1.25	4	5	9939, 9775, 10189, 4116
38	1.214	14	17	1600, 3026, 1282, 22918, 2161, 3818, 3827, 5550, 4922, 6272, 4043, 3949, 9784, 7436
39	1.2	5	6	8825, 1756, 1837, 8573, 3768
40	1.2	5	6	1459, 4617, 801, 119, 118
41	1.2	5	6	4586, 55568, 79695, 4583, 79623
42	1.167	6	7	3303, 573, 5894, 5906, 355, 317
43	1.167	6	7	8620, 2692, 2862, 51738, 10886, 4852
44	1.15	20	23	10989, 8192, 10845, 55969, 9131, 10654, 8079, 8601, 2781, 6000, 4487, 6613, 57562, 55183, 51588, 339, 10659, 29974, 8570, 8880
45	1.143	7	8	8202, 1054, 2355, 1386, 122953, 8850, 595
46	1.125	8	9	8891, 8890, 1965, 5610, 5499, 4605, 890, 1017
47	1.111	9	10	6886, 6599, 6604, 898, 6502, 1843, 5595, 6887, 4004
48	1	3	3	8795, 8772, 8797
49	1	3	3	9013, 9014, 9015
50	1	3	3	8667, 27335, 8666
51	1	3	3	2874, 79718, 6907
52	1	3	3	8737, 26133, 8717
53	1	3	3	53615, 1786, 8932
54	1	3	3	6637, 6607, 6636
55	1	3	3	90993, 10488, 4783
56	1	3	3	80124, 55968, 6811
57	1	3	3	9525, 5119, 57132
58	1	3	3	3421, 3419, 3420
59	1	3	3	64223, 6009, 57521
60	1	3	3	23032, 6923, 6921
61	1	3	3	3108, 3122, 3109
62	1	3	3	3918, 649, 3914
63	1	3	3	147700, 3798, 3800
64	1	3	3	928, 967, 975
65	1	3	3	650, 659, 657
66	1	3	3	213, 341, 336
67	1	3	3	79042, 116461, 80746
68	1	3	3	386724, 57463, 347902
69	1	3	3	116113, 27086, 93986
70	1	3	3	54763, 10566, 53340
71	1	3	3	91949, 10466, 25839
72	1	3	3	54543, 56993, 10452
73	1	3	3	10431, 10469, 10440
74	1	3	3	23279, 55746, 57122
75	1	3	3	8733, 10026, 51604
76	1	3	3	6422, 8323, 54361
77	1	3	3	53905, 51061, 7173
78	1	4	4	26056, 9230, 9727, 84440
79	1	3	3	9353, 6092, 6091
80	1	3	3	5424, 56897, 57804
81	1	3	3	4947, 4946, 4953
82	1	3	3	7474, 4920, 7855
83	1	3	3	4850, 9337, 23019
84	1	3	3	10083, 4647, 64072
85	1	3	3	3981, 7518, 79840
86	1	3	3	30819, 3751, 80333
87	1	3	3	3588, 3586, 3587
88	1	3	3	4758, 2720, 5476
89	1	3	3	5992, 5990, 5991
90	1	3	3	196403, 1840, 113878
91	1	5	5	4254, 1215, 183, 5553, 1437
92	1	3	3	3514, 959, 3500
93	1	4	4	814, 84254, 8536, 10645
94	1	3	3	2677, 2158, 2155
95	1	3	3	3654, 54472, 3556
96	1	3	3	5340, 2920, 2023
97	1	3	3	79139, 6048, 1080
98	1	3	3	8625, 5993, 4261
99	1	3	3	4314, 1404, 176
100	1	4	4	50846, 8643, 3549, 64399
101	1	4	4	170850, 3746, 169522, 3754
