# Supplementary material for: Inferring modules from human protein interactome classes
Source: BMC Syst Biol. 2010 Jul 23;4:102. doi: 10.1186/1752-0509-4-102 (PMC2923113; doi:10.1186/1752-0509-4-102)
Supplement: Additional file 7 — MCODEresults. It contains four files: MCODE2coresHTP.txt, MCODE2coresINT.txt, MCODE2coresLIT.txt, MCODE2coresORTHO.txt that report core structure and parameters. [file 1752-0509-4-102-S7.ZIP › MCODEresults/MCODE2coresORTHO.txt]

MCODE Plugin Results

Parameters:
   Network Scoring:
      Include Loops: false  Degree Cutoff: 2
   Cluster Finding:
      Node Score Cutoff: 0.2  Haircut: true  Fluff: false  K-Core: 2  Max. Depth from Seed: 100

Cluster	Score (Density*#Nodes)	Nodes	Edges	Node IDs
1	11.379	29	330	11224, 65003, 51154, 999, 6123, 6154, 6188, 6193, 11222, 29927, 1939, 51069, 63875, 64979, 140801, 5430, 5431, 55176, 8562, 401019, 10209, 652071, 10289, 6125, 6182, 11128, 25885, 29088, 84172
2	9.057	35	317	26574, 55226, 705, 10199, 10436, 26156, 55127, 55272, 65083, 79050, 79954, 84128, 84135, 84916, 134430, 653877, 54663, 8886, 9933, 3692, 23246, 23560, 55759, 79039, 84365, 10153, 4839, 10969, 84154, 56342, 23481, 2091, 8602, 9277, 5822
3	5.136	44	226	5432, 204, 23521, 6183, 6217, 6228, 10988, 23173, 28998, 50808, 10213, 9861, 5701, 5704, 5702, 5713, 5714, 5706, 5682, 5700, 5690, 5718, 5709, 5719, 23392, 5717, 5710, 6133, 6124, 6135, 6143, 6205, 6161, 6210, 10775, 140032, 641856, 51073, 51727, 64965, 9533, 80324, 6224, 83480
4	4.818	11	53	81608, 64895, 5499, 10914, 5500, 29894, 51692, 53981, 55339, 10898, 29101
5	4.2	10	42	10093, 10109, 10094, 10097, 10096, 10092, 10552, 57180, 653888, 81873
6	4	10	40	6778, 10611, 11155, 6772, 6774, 3315, 6776, 6777, 26353, 6775
7	3.667	9	33	6187, 6122, 6136, 1964, 6134, 6157, 6139, 51121, 6175
8	3.538	13	46	38, 30, 51, 2739, 8309, 9085, 9425, 54995, 4706, 9426, 2108, 2109, 124359
9	3.478	23	80	143471, 8892, 1965, 8891, 8894, 1968, 8890, 8893, 1967, 523, 9296, 245972, 51382, 9114, 5689, 5687, 5691, 5692, 5693, 5684, 5688, 5683, 5685
10	3.444	9	31	23479, 3035, 23438, 440275, 2230, 8942, 4830, 9054, 4832
11	3.222	18	58	123263, 498, 506, 513, 509, 527, 23545, 529, 535, 525, 10312, 526, 50617, 90423, 533, 25821, 539, 3141
12	3	7	21	602, 4790, 4792, 4791, 4793, 4794, 10987
13	2.786	14	39	23451, 10291, 8175, 56949, 51362, 57703, 22938, 1665, 6627, 6633, 6625, 6634, 10992, 6637
14	2.667	12	32	51388, 11103, 26354, 23223, 54552, 51742, 10528, 26155, 64318, 55299, 55131, 54606
15	2.417	12	29	51226, 372, 27257, 1656, 219988, 25804, 1314, 9276, 26958, 1315, 22818, 22820
16	2.333	6	14	51065, 5111, 1801, 5439, 6232, 1802
17	2.333	6	14	51616, 6883, 6877, 29117, 6878, 65980
18	2.333	6	14	57559, 128866, 10617, 51652, 92421, 145553
19	2.333	6	14	9688, 26150, 27086, 93986, 116113, 50943
20	2.333	6	14	5577, 5576, 5566, 5567, 5568, 5613
21	2.25	8	18	8464, 6882, 6908, 6872, 6871, 6880, 6884, 6881
22	2.25	8	18	2936, 2747, 1737, 2746, 5161, 11019, 5160, 51601
23	2.147	34	73	2138, 6601, 2070, 6599, 2140, 2139, 4660, 88, 51295, 87, 26610, 81, 9149, 4659, 23005, 1859, 1196, 11162, 10459, 902, 5888, 1454, 55720, 1453, 790, 51706, 1723, 51700, 7372, 1727, 1838, 7402, 1837, 8615
24	2.091	11	23	124454, 6470, 6472, 9617, 29104, 285442, 51409, 27292, 5859, 5018, 64981
25	2	9	18	24144, 652595, 5356, 27339, 10946, 6636, 6635, 51340, 26121
26	2	5	10	8666, 8661, 8662, 8663, 8668
27	2	5	10	200765, 1059, 8690, 81789, 91151
28	2	7	14	26276, 65082, 57617, 5786, 5694, 64601, 55823
29	1.977	44	87	1743, 5162, 80176, 1017, 23510, 54442, 117177, 79734, 5866, 54676, 63979, 7341, 7329, 23658, 5558, 5985, 5983, 5557, 5982, 2618, 5471, 5198, 10606, 471, 24148, 9092, 9129, 9128, 23450, 1021, 8803, 6223, 6160, 9141, 5204, 5315, 81889, 5313, 4191, 8802, 4967, 6390, 6391, 1738
30	1.913	23	44	4088, 2073, 2071, 2965, 2068, 10399, 9701, 22870, 55291, 5537, 23551, 8878, 121268, 650, 659, 657, 652, 5606, 658, 5058, 5880, 4089, 23682
31	1.875	8	15	5532, 7545, 1827, 7547, 10231, 5533, 11123, 5530
32	1.8	5	9	10535, 1040, 90353, 8760, 79947
33	1.8	5	9	246175, 9337, 9125, 57472, 23019
34	1.8	5	9	29090, 6428, 7024, 7342, 29842
35	1.8	5	9	5636, 5631, 5635, 221823, 5634
36	1.773	22	39	4716, 3965, 85280, 2821, 25796, 2539, 3960, 6449, 57120, 8939, 11052, 641371, 79869, 122970, 11051, 8880, 8570, 570, 3170, 3169, 3171, 5080
37	1.75	8	14	55739, 3313, 7284, 4292, 5395, 54802, 5245, 128240
38	1.75	8	14	56897, 26504, 26505, 6301, 26507, 84274, 54805, 54938
39	1.667	6	10	8825, 1956, 64130, 2064, 2065, 55327
40	1.667	9	15	8697, 652904, 891, 1018, 9133, 1164, 10393, 51529, 29882
41	1.6	5	8	89884, 64843, 8022, 3670, 9513
42	1.571	7	11	51116, 171568, 5437, 51082, 30834, 6141, 5441
43	1.5	6	9	5434, 2963, 5433, 5436, 10621, 10623
44	1.5	4	6	56915, 23404, 51010, 54512
45	1.5	4	6	1938, 5214, 5211, 5213
46	1.5	4	6	202559, 23307, 10657, 10656
47	1.5	4	6	8001, 2741, 2743, 2742
48	1.5	4	6	126393, 1409, 3316, 1410
49	1.5	4	6	162417, 435, 445, 5009
50	1.5	4	6	9378, 320, 321, 8573
51	1.5	8	12	5203, 7411, 10540, 10120, 5531, 10121, 5202, 10471
52	1.5	6	9	84929, 26472, 2220, 54866, 4239, 94274
53	1.5	6	9	57551, 23112, 9344, 27327, 51347, 57690
54	1.5	6	9	80333, 3750, 30818, 3751, 30819, 3752
55	1.5	6	9	4149, 4609, 2952, 4610, 653689, 4613
56	1.4	5	7	3456, 3440, 3454, 3445, 3455
57	1.333	33	44	115939, 163, 91, 162, 10053, 8907, 27095, 51399, 6399, 122553, 9550, 7170, 7171, 7168, 10006, 28952, 84062, 23059, 7247, 5827, 9532, 3312, 4085, 55666, 7415, 7353, 30011, 8317, 7311, 29979, 27106, 56893, 7314
58	1.333	6	8	56895, 10555, 11343, 10423, 56894, 54675
59	1.333	6	8	25902, 383, 384, 1984, 4522, 56648
60	1.333	6	8	10766, 22849, 9462, 80315, 10140, 55728
61	1.333	6	8	89777, 462, 8710, 7376, 6318, 10062
62	1.333	6	8	57094, 1358, 1359, 10531, 1361, 641923
63	1.333	6	8	55090, 2052, 8559, 1158, 23219, 1160
64	1.333	6	8	7181, 2935, 2020, 7089, 7101, 7090
65	1.3	20	26	9322, 23048, 23673, 10652, 9527, 6811, 143187, 11311, 2597, 5232, 64210, 5230, 9443, 6804, 63908, 112755, 8775, 79716, 54874, 7381
66	1.286	7	9	3600, 7867, 5600, 9261, 1432, 3561, 3560
67	1.286	7	9	2110, 5163, 10295, 1352, 1353, 6834, 5164
68	1.25	4	5	51119, 6138, 92856, 10556
69	1.25	4	5	5393, 23633, 22894, 5394
70	1.25	4	5	285672, 27238, 9541, 85313
71	1.25	4	5	6595, 6594, 6597, 8467
72	1.25	4	5	8522, 7454, 4643, 80712
73	1.25	4	5	60412, 54536, 10640, 149371
74	1.25	4	5	4645, 200014, 55930, 54862
75	1.25	4	5	55278, 2166, 5188, 7374
76	1.25	4	5	7133, 4049, 4055, 7124
77	1.25	4	5	11335, 23468, 3930, 6672
78	1.25	4	5	92799, 51133, 731, 735
79	1.25	8	10	3265, 993, 1869, 7027, 1870, 7029, 994, 7529
80	1.25	4	5	9612, 604, 9611, 10773
81	1.2	10	12	4087, 58473, 9886, 3726, 3727, 3725, 367, 9604, 4086, 64750
82	1.2	5	6	7060, 1311, 51162, 7059, 80864
83	1.2	5	6	54443, 58528, 10325, 64121, 10670
84	1.2	5	6	400298, 8412, 10575, 4739, 10044
85	1.2	5	6	26024, 55182, 7324, 64320, 7325
86	1.2	5	6	6809, 6616, 6812, 2054, 6813
87	1.2	5	6	353500, 6886, 6887, 653, 4066
88	1.2	5	6	81832, 3192, 26580, 860, 11100
89	1.2	5	6	7042, 11235, 10494, 51719, 51765
90	1.2	5	6	51699, 4953, 51582, 57038, 113451
91	1.2	5	6	166614, 1641, 6434, 9201, 29896
92	1.143	7	8	3615, 830, 4744, 832, 9349, 8833, 3614
93	1	3	3	1479, 5501, 5930
94	1	3	3	8672, 1981, 22916
95	1	3	3	51072, 6203, 4598
96	1	3	3	6218, 6206, 6164
97	1	3	3	9126, 5885, 10735
98	1	4	4	5522, 5518, 55844, 5519
99	1	4	4	11016, 64207, 1386, 359948
100	1	3	3	83892, 253980, 7126
101	1	3	3	53940, 2495, 94033
102	1	3	3	91012, 29956, 79603
103	1	3	3	90390, 7905, 92840
104	1	3	3	4624, 55898, 3326
105	1	3	3	4914, 4803, 4804
106	1	3	3	4802, 4800, 4801
107	1	3	3	5008, 3569, 3572
108	1	3	3	4436, 57697, 2956
109	1	3	3	53371, 7514, 80321
110	1	4	4	123283, 10667, 91683, 2193
111	1	3	3	7431, 3875, 1832
112	1	3	3	4842, 2904, 1742
113	1	3	3	6722, 1482, 2626
114	1	3	3	53944, 1455, 1456
115	1	3	3	553115, 1111, 339855
116	1	3	3	226, 230, 229
117	1	3	3	378, 375, 377
118	1	3	3	2653, 275, 2731
119	1	3	3	7049, 7040, 94
120	1	3	3	16, 6181, 127099
121	1	4	4	3398, 4654, 3397, 4618
122	1	3	3	2998, 2997, 10576
123	1	4	4	55644, 4143, 64172, 6229
124	1	3	3	10101, 4682, 29880
125	1	3	3	7409, 8976, 2885
126	1	4	4	90806, 55107, 23357, 57101
127	1	4	4	64224, 51009, 9709, 91319
128	1	4	4	10352, 79042, 7453, 80746
129	1	4	4	51729, 8241, 60528, 10181
130	1	4	4	6875, 112939, 6874, 138151
131	1	4	4	10693, 26039, 908, 6760
132	1	4	4	6638, 23265, 6628, 51098
133	1	4	4	63035, 6611, 54880, 10336
134	1	4	4	6575, 55716, 6574, 64327
135	1	4	4	6396, 22872, 78997, 25956
136	1	4	4	5228, 2321, 7422, 5580
137	1	4	4	3695, 3655, 3690, 3679
138	1	6	6	1231, 6360, 643, 6352, 2833, 6357
139	1	4	4	51520, 91574, 23395, 5372
140	1	4	4	10659, 55544, 10658, 221662
141	1	4	4	9459, 9815, 8874, 84106
