# Supplementary material for: Inferring modules from human protein interactome classes
Source: BMC Syst Biol. 2010 Jul 23;4:102. doi: 10.1186/1752-0509-4-102 (PMC2923113; doi:10.1186/1752-0509-4-102)
Supplement: Additional file 8 — CFinder-results. It contains the complete set of communities retrieved by CFinder from the various interactome classes. [file 1752-0509-4-102-S8.ZIP]

Archive with 41 entries (41 files):
- CFinder_results/CFinder_HTP/HTPcommunities3
- CFinder_results/CFinder_HTP/HTPcommunities4
- CFinder_results/CFinder_INT/INTcommunities10
- CFinder_results/CFinder_INT/INTcommunities11
- CFinder_results/CFinder_INT/INTcommunities12
- CFinder_results/CFinder_INT/INTcommunities13
- CFinder_results/CFinder_INT/INTcommunities14
- CFinder_results/CFinder_INT/INTcommunities15
- CFinder_results/CFinder_INT/INTcommunities16
- CFinder_results/CFinder_INT/INTcommunities17
- CFinder_results/CFinder_INT/INTcommunities3
- CFinder_results/CFinder_INT/INTcommunities4
- CFinder_results/CFinder_INT/INTcommunities5
- CFinder_results/CFinder_INT/INTcommunities6
- CFinder_results/CFinder_INT/INTcommunities7
- CFinder_results/CFinder_INT/INTcommunities8
- CFinder_results/CFinder_INT/INTcommunities9
- CFinder_results/CFinder_LIT/LITcommunities10
- CFinder_results/CFinder_LIT/LITcommunities11
- CFinder_results/CFinder_LIT/LITcommunities3
- CFinder_results/CFinder_LIT/LITcommunities4
- CFinder_results/CFinder_LIT/LITcommunities5
- CFinder_results/CFinder_LIT/LITcommunities6
- CFinder_results/CFinder_LIT/LITcommunities7
- CFinder_results/CFinder_LIT/LITcommunities8
- CFinder_results/CFinder_LIT/LITcommunities9
- CFinder_results/CFinder_ORTHO/ORTHOcommunities10
- CFinder_results/CFinder_ORTHO/ORTHOcommunities11
- CFinder_results/CFinder_ORTHO/ORTHOcommunities12
- CFinder_results/CFinder_ORTHO/ORTHOcommunities13
- CFinder_results/CFinder_ORTHO/ORTHOcommunities14
- CFinder_results/CFinder_ORTHO/ORTHOcommunities15
- CFinder_results/CFinder_ORTHO/ORTHOcommunities16
- CFinder_results/CFinder_ORTHO/ORTHOcommunities17
- CFinder_results/CFinder_ORTHO/ORTHOcommunities3
- CFinder_results/CFinder_ORTHO/ORTHOcommunities4
- CFinder_results/CFinder_ORTHO/ORTHOcommunities5
- CFinder_results/CFinder_ORTHO/ORTHOcommunities6
- CFinder_results/CFinder_ORTHO/ORTHOcommunities7
- CFinder_results/CFinder_ORTHO/ORTHOcommunities8
- CFinder_results/CFinder_ORTHO/ORTHOcommunities9
