# Supplementary material for: Inferring modules from human protein interactome classes
Source: BMC Syst Biol. 2010 Jul 23;4:102. doi: 10.1186/1752-0509-4-102 (PMC2923113; doi:10.1186/1752-0509-4-102)
Supplement: Additional file 8 — CFinder-results. It contains the complete set of communities retrieved by CFinder from the various interactome classes. [file 1752-0509-4-102-S8.ZIP › CFinder_results/CFinder_HTP/HTPcommunities3]

0: 1072 1073 11034 60 71 
1: 11007 3853 3872 
2: 11007 5129 8812 
3: 10152 10169 10174 10179 10241 10253 10445 10534 10539 10656 10813 10919 11007 11030 11067 11135 11143 11170 11338 113878 117144 1173 1271 127557 127703 129807 138046 1407 149371 151871 1856 200523 202559 2130 2189 220766 22822 22893 23099 23265 23543 23583 23641 23650 26036 26150 26511 27229 27301 27316 27332 284058 293 30008 3183 3190 3198 3609 3854 3866 3875 3880 3983 414157 4184 4188 4591 5013 51019 5108 51138 51224 51421 51545 51562 5307 5359 54472 54474 54507 54550 54906 54932 55122 55145 55285 55388 55885 56654 57088 58500 59277 60491 64376 64769 65989 6602 6687 6871 6919 7138 7186 7704 7718 7755 79036 79050 79088 79571 7965 79666 79696 79797 79873 80028 80125 80321 81628 8204 83640 83755 83878 84080 84445 84528 84708 84832 84904 84970 85302 85359 8812 8907 8940 90060 9055 9140 9146 92595 92610 9319 9491 9513 9721 9802 
4: 11007 64170 9729 
5: 10155 10190 10200 10249 10301 1031 10342 10425 10524 10542 10574 10621 10625 10807 10813 10912 10915 10989 11039 1107 11143 11161 11243 11244 114928 1363 1385 1400 1478 1787 1822 1915 1937 1942 22827 22927 22929 23649 23774 25843 26135 26151 2634 2661 266812 27252 284169 28620 28964 28965 29117 2948 2962 29903 3064 3117 3163 333 3336 347733 3692 3837 3910 4023 4097 4122 427 4666 4715 4747 4809 4860 4905 5034 5050 51003 51019 51236 51548 51588 51593 51608 51631 5201 5272 54544 546 55274 55339 55512 55660 55755 55791 55872 56144 56944 56992 57002 5717 5720 57562 5764 57664 580 5802 5873 5888 6118 6176 6303 64400 648 64968 65080 65990 6612 6613 6783 6811 6866 6888 7083 7088 7105 7114 7157 7186 7276 7336 7431 7518 7572 7704 78987 7917 8087 81576 84060 84078 841 84141 84289 84557 8481 8518 8553 8764 8848 8880 8894 8988 9001 9094 9141 9446 9587 9638 9706 9804 9869 9905 9921 998 
6: 2130 387338 4110 
7: 26150 2670 26751 27229 7431 9124 9729 
8: 4188 55093 9139 
9: 664 665 8834 
10: 10241 11201 23578 9802 
11: 10087 10313 57142 79666 9363 9513 
12: 10381 196383 284004 
13: 10542 10813 5877 
14: 50618 56647 5764 832 
15: 10980 129563 7431 
16: 10982 22924 4005 
17: 1911 1912 51460 
18: 11052 11059 11060 2130 25796 4188 5359 6944 
19: 11284 4110 58529 87 
20: 10254 9146 9802 
21: 5996 7786 8848 
22: 51282 54925 55663 55888 7572 
23: 1915 5217 5329 
24: 2010 55211 6455 6457 7431 
25: 23265 79036 90410 
26: 10381 10657 284169 
27: 4678 51631 9706 
28: 138065 2130 79036 
29: 3315 5464 7157 
30: 10474 28986 51588 
31: 1478 1891 1937 
32: 220766 51225 862 
33: 10403 26258 51019 
34: 56243 8440 9513 
35: 10174 1856 79869 
36: 10342 1400 54622 
37: 10989 23028 84164 
38: 28964 400714 57062 
39: 11161 56901 8655 
40: 10127 51684 55663 
41: 1019 7917 9869 
42: 1114 2261 293 
43: 2275 7965 84708 
44: 4110 51534 5987 7704 
45: 3866 51225 9729 
46: 10813 29911 64400 
47: 3276 55791 6279 84966 
48: 2975 79735 84164 
49: 1857 59349 84708 
50: 1915 7276 9796 
51: 10567 60491 7431 
52: 6303 81628 84708 
