# Supplementary material for: Inferring modules from human protein interactome classes
Source: BMC Syst Biol. 2010 Jul 23;4:102. doi: 10.1186/1752-0509-4-102 (PMC2923113; doi:10.1186/1752-0509-4-102)
Supplement: Additional file 8 — CFinder-results. It contains the complete set of communities retrieved by CFinder from the various interactome classes. [file 1752-0509-4-102-S8.ZIP › CFinder_results/CFinder_HTP/HTPcommunities4]

0: 10190 10524 10542 10912 10915 10989 1107 11143 11244 114928 1478 28964 29117 3064 3163 333 3336 3692 3837 4747 51588 51593 5201 54544 55660 55791 56144 57562 5764 580 6303 648 6613 7083 7157 7431 7572 84078 8553 9001 9141 9587 9638 9869 
1: 10253 10539 5359 54507 65989 83755 9721 
2: 10179 10656 202559 27316 3190 
3: 10445 11007 138046 3183 55285 55885 9513 
4: 11030 23543 54472 84528 9802 
5: 10152 11067 11170 149371 3866 3880 5108 83878 9146 
6: 10241 7186 80125 9513 
7: 1107 51631 5764 6303 
