# Supplementary material for: Inferring modules from human protein interactome classes
Source: BMC Syst Biol. 2010 Jul 23;4:102. doi: 10.1186/1752-0509-4-102 (PMC2923113; doi:10.1186/1752-0509-4-102)
Supplement: Additional file 8 — CFinder-results. It contains the complete set of communities retrieved by CFinder from the various interactome classes. [file 1752-0509-4-102-S8.ZIP › CFinder_results/CFinder_INT/INTcommunities14]

0: 10153 10969 23246 23481 23560 26155 3692 4839 51388 55299 55759 56342 84154 8886 9933 
1: 10153 23246 23481 23560 3692 4839 51388 54663 55759 56342 79039 84154 8886 9933 
2: 10199 10436 134430 2091 26156 26574 55127 55226 55272 5822 65083 653877 705 79050 79954 84128 84135 84916 8602 9277 
3: 10153 23246 23481 23560 26354 3692 4839 54552 54663 55131 55759 79039 84365 8886 9933 
4: 10988 11128 11222 11224 140801 23173 25885 29088 29927 401019 51069 51073 51154 5430 5431 5432 55176 6123 6124 6125 6133 6135 6154 6182 6183 6188 6193 6205 6208 6210 6222 6228 63875 64979 65003 652071 84172 9533 999 
5: 10213 23392 5682 5690 5700 5701 5702 5704 5706 5709 5710 5713 5714 5716 5717 5718 5719 7189 9861 
6: 10209 10289 10775 11222 11224 140032 1939 29088 29927 401019 51069 51073 55176 6123 6124 6125 6133 6135 6143 6154 6161 6188 6205 6210 641856 652071 8562 999 
