# Supplementary material for: Inferring modules from human protein interactome classes
Source: BMC Syst Biol. 2010 Jul 23;4:102. doi: 10.1186/1752-0509-4-102 (PMC2923113; doi:10.1186/1752-0509-4-102)
Supplement: Additional file 8 — CFinder-results. It contains the complete set of communities retrieved by CFinder from the various interactome classes. [file 1752-0509-4-102-S8.ZIP › CFinder_results/CFinder_INT/INTcommunities3]

0: 1000 10000 10001 10002 10006 1001 10010 10013 10014 10015 10016 10017 10018 10019 10023 10025 1003 10036 10038 10039 1004 10040 10044 10045 10048 10049 1005 10051 10052 10053 10054 10055 10062 10063 1007 10075 10076 1008 10087 1009 10092 10093 10094 10095 10096 10097 10109 10111 10113 10114 10116 10117 10120 10121 10125 10128 1013 10131 10134 10140 10142 10143 10146 10152 10153 10155 10156 1016 10163 10168 10169 1017 10174 10179 1018 10188 10189 1019 10190 10193 10197 10199 1020 10200 10204 10207 10209 1021 10210 10211 10213 1022 10228 10229 10236 1024 10241 10243 10249 1025 10250 10253 10254 10256 1026 10260 10262 10269 1027 10270 10272 10273 10274 10277 10278 1028 10284 10286 10287 10289 1029 10291 10293 10294 10295 10298 10301 1031 10313 10318 1032 10320 1033 10335 10342 10357 10362 10363 10368 10369 10370 10371 10376 10379 10381 10383 10391 10392 10393 10397 10399 10401 10403 10412 10413 10419 10421 10423 10425 10426 10432 10434 10436 10438 10445 1045 10451 10454 10456 10458 10459 10461 10463 10466 10467 10468 10471 10472 10474 10477 10480 10482 10486 10487 10488 10489 10490 10492 10494 10497 10498 10499 1050 1051 10512 10514 10519 1052 10521 10524 10525 10526 10527 10528 1053 10534 10538 10539 1054 10540 10541 10542 10552 10553 10554 10556 10564 10565 10574 10575 10576 10579 1058 10580 10589 1059 10592 10594 10603 10606 10607 10611 10612 10614 10617 10618 10621 10622 10623 10625 10628 10636 10640 10641 10642 10652 10656 10657 10664 10672 10681 10691 10694 107 10714 1072 10726 10728 1073 10733 10735 10736 10746 10749 10750 10755 10758 10762 10763 10771 10772 10773 10775 10782 10783 10787 108 1080 10801 10807 10808 10811 10813 10815 10817 10818 1084 10845 10847 10848 10849 10856 10857 10859 108699 10885 10891 10892 10898 10902 10907 10912 10913 10914 10915 10919 10920 10921 10923 10926 10928 10933 10938 10939 10945 10946 10947 10949 10951 10953 10959 10963 10969 10971 10972 10978 10980 10983 10985 10987 10988 10989 10992 10998 10999 11000 11001 11006 11007 11011 11016 11019 110279 1103 11030 11033 11034 11035 11036 11039 1104 11051 11052 11056 11059 11060 11067 1107 11073 11078 11079 1108 11080 11091 11099 111 11103 1111 11113 11124 11128 11129 11130 11135 11140 11143 11144 11145 11155 11156 11157 11161 11162 11164 11170 11171 11176 11177 11183 11184 11187 11196 11198 11200 11213 11214 11215 11218 11221 11222 11224 11228 1123 11243 11244 11252 112597 11260 11273 112755 11277 11284 112939 112950 11311 11315 11316 11331 11333 11335 11336 11338 11339 11340 11344 11345 113878 114132 114609 1147 114769 114795 11480 114822 114823 114836 114928 114990 115106 115207 115209 1154 115557 115572 115825 1159 115939 116071 1161 1163 1164 116443 116444 116983 117144 117178 117246 1173 1174 118 118460 11854 118788 118812 119 1191 1195 1196 1198 1207 1211 1212 121256 121268 1213 121504 12168 122011 122622 122786 122953 122970 1230 1231 123263 1234 123887 123920 124359 1244 124842 125170 12567 125950 1263 126393 1264 1270 127099 1271 1272 127540 127557 1277 127703 1278 127933 1280 1281 1282 128240 1284 1285 1286 1287 1288 128866 1289 12914 1292 1294 1295 129563 129685 1298 129807 1299 130497 1305 1308 1311 1314 1315 1316 1326 133396 133522 134353 134430 134957 135 135112 135458 136 1361 1363 136319 1365 1371 137492 137735 138046 138199 1385 1386 1387 1390 1394 1397 139716 1398 1399 1400 140032 1401 1404 140461 1406 140628 1407 140735 1408 140801 140885 140890 1409 140901 1410 1415 142 1420 14225 14226 142679 1429 142940 1431 1432 1434 143471 1435 1436 1437 1438 1439 1441 1442 1445 144715 1452 145258 1453 1454 1457 1459 1460 146059 1462 1463 1464 146802 147 147179 1477 147700 1478 147841 1479 148022 1482 1487 1488 148811 1489 1490 149233 1493 149371 149428 1495 1499 150 1500 1501 1503 1506 150684 1508 1509 151011 1511 151246 151254 1514 151648 151871 151888 1523 152503 152789 1528 153 1535 153527 1536 1537 154 1540 155 156 157 1583 158798 159 16 160 1600 1601 1602 1605 160728 161 1612 1613 161477 16150 1616 162 162417 162699 1627 1628 162989 163 1630 163126 1634 163732 1639 164 1642 16428 1643 164656 1647 1649 1650 1652 1653 1654 1655 1656 16589 165918 166 1660 1665 166863 1672 167227 1674 1676 16801 168544 168620 170506 17126 17127 17131 171568 1727 1728 1729 17347 1736 1737 1738 1739 1740 1741 1742 1743 1756 1759 176 1760 1773 1778 178 1780 1785 1786 1787 1788 1789 1791 1793 1794 1796 1797 17978 1801 1802 1803 1804 1805 1808 1810 1812 1813 1814 1815 1816 182 1820 1821 1822 1823 1824 18260 1827 1828 1829 183 1831 1832 1837 1838 1839 1840 1841 18412 1843 1844 1845 1846 1849 185 1852 1854 1855 1856 1857 1859 18647 1869 1870 1871 1874 1875 1876 1879 189 1892 1893 1894 19 190 19057 1906 191 1911 1912 1915 1917 192111 1933 19338 1936 1937 19376 1938 1939 1942 1947 1948 1950 1953 1956 1958 196 1964 196403 1965 196513 196528 1967 1968 1969 1973 197322 1974 1975 1977 1978 1981 1982 1983 1991 1993 1994 1996 1997 1999 2 2000 200186 2002 2004 200523 2006 2010 2011 2017 2022 2023 202559 2026 203068 203100 2033 2034 2035 203523 2036 2037 2038 2039 204 2040 2047 2048 204851 2049 2051 2054 2056 2057 2058 2059 2060 2063 2064 2065 2066 2068 2069 207 2070 2071 2073 2074 2077 2078 2079 208 2081 20846 2091 2099 2100 2101 2104 2107 2108 2109 2110 2113 2114 2115 2120 2122 2125 213 2130 2138 2139 2140 2146 2147 2149 2152 2153 2155 2157 2158 2159 2160 2161 2162 2165 217 2175 2176 2177 21812 2185 2189 2191 2192 2194 219541 2197 2199 219988 2200 2201 2202 2203 2204 2206 2207 220766 2209 221037 2212 2213 2214 221662 22187 22193 2224 222643 2230 2237 22390 2241 2242 2243 2244 2246 2247 225689 226 2260 2261 22634 2264 2266 2268 2271 2273 2274 2275 2277 22794 22795 2280 22800 22803 22806 22807 22808 22809 22818 22820 22822 22824 22827 22839 22859 2286 22861 22864 22866 2287 2288 22881 22882 22883 22885 2289 22893 22894 22895 2290 22900 22905 22908 22916 22918 22919 22920 22926 22927 22929 22938 22941 22948 2295 22954 22955 22976 22982 22984 22985 22998 22999 23 23002 23005 23013 23016 23020 23028 23029 23032 23035 23039 23040 23043 23048 23049 2305 23051 23054 23062 23063 23064 23075 23077 2308 23085 2309 23090 23092 23095 23097 23099 231 23118 23132 23136 23139 2314 23149 23157 2316 23162 23163 23164 2317 23173 23176 23178 23179 23186 2319 23191 23193 23195 2321 23214 2322 23223 23233 23235 23236 23239 2324 23246 23263 23265 23268 23277 23279 23283 23286 23291 23293 23307 23309 2331 23313 23316 2332 23321 23339 23345 2335 23353 23355 23360 23365 23367 23368 23371 23380 23381 23385 23389 2339 23390 23392 23404 23405 23411 23414 23420 23421 23429 23433 23435 23438 23450 23451 23462 23463 23468 23471 23475 23476 23479 23481 23493 23495 23499 23509 23513 23517 23518 23521 23523 23524 23527 2353 23534 2354 23542 23543 2355 23551 23557 23560 23581 23583 23590 23592 23594 23595 23607 23613 23616 23621 23624 23633 23636 23640 23641 23644 23645 23649 23650 23658 23673 23678 23682 23683 23708 23741 23764 23770 23774 23779 238 24140 24144 24148 2444 246330 2475 249 2492 2495 25 2512 2516 2521 2533 2534 253980 2547 2549 2551 2553 255877 256297 2563 2569 2570 2571 257397 25766 25777 25778 25788 25793 25796 2580 25801 25804 25821 25828 25842 25843 25853 25855 25862 25864 25873 25879 25885 259 25902 25913 25920 259215 25925 25929 25934 25936 25937 25942 25953 25957 2596 2597 25970 25975 25988 26000 26003 26013 26019 26031 26036 26039 26059 26060 26064 26073 26088 26092 26108 26118 26119 26121 26122 26133 26135 26136 26150 26151 26155 26156 2617 261726 2618 26190 26191 26205 26225 26228 2623 2624 26249 2625 26259 2626 26272 26276 26277 26284 26287 2632 2634 26353 26354 2638 2639 26397 26469 2648 26504 26505 26507 26508 26511 26517 26523 26525 26574 26608 2661 26610 2664 2665 266743 266812 2670 2671 26751 2677 2688 269 2690 26958 26959 2697 26985 26986 26993 26994 26999 27 2700 27005 27018 270192 27030 27033 27036 27040 27043 27044 2705 27071 27091 27092 271 27101 27102 27103 27106 27113 27125 27131 27134 27161 27165 27185 27229 27232 27240 27247 27252 27257 27258 27276 27292 273 27301 27316 27329 27330 27332 27335 27336 27339 27342 27343 27347 2737 2739 274 27429 27445 2746 2747 2752 2764 2767 2768 2769 2770 2771 2773 2775 2776 2778 2781 2782 2783 2784 2785 2802 2803 2810 2811 2812 2814 2815 2821 283209 283212 283455 283629 283899 284058 284086 284169 284217 28511 28512 28514 285343 285855 286 28620 286827 2869 287 2872 2873 2874 2876 288 2885 2886 2887 2888 2889 2890 2891 2893 2895 28952 28954 2896 28960 28964 28965 2898 28985 28986 28987 28988 28996 28998 2901 2902 2903 2904 2905 2906 29068 29070 29079 2908 29088 2909 29091 29098 291 29101 29102 29107 29108 29109 2911 29110 29117 29123 29124 29127 2915 2918 292 2923 2926 293 2931 2932 2934 2935 2936 2948 2950 2954 2956 2957 2958 2959 2960 2961 2962 2963 2965 2966 2967 2968 2969 296936 2971 2972 2975 2976 29760 29763 29767 2977 29775 29843 2987 29880 29882 29883 29889 29893 29894 29896 29899 29903 29904 29915 29922 29924 29927 29935 29946 29947 29950 29966 2997 29974 29978 29979 29982 29984 29985 29990 29992 29993 30 30008 3001 30011 3002 3005 3008 301 3014 302 3020 3024 3026 3029 3035 3054 3055 3059 3064 3065 3066 3067 3069 30812 30818 3082 30834 30836 30837 30839 3084 30844 30845 30846 3087 309 3090 3091 3092 3093 30941 30968 3099 31 3105 3106 3107 3108 3109 3117 3122 3123 3131 3133 3134 3135 3141 3146 3148 3149 3150 3151 3159 3163 3164 3169 317 3170 3171 3172 3174 3175 3178 3181 3183 3184 3185 3187 3188 3189 3190 3191 3192 3195 3198 32 320 3202 3204 3205 3206 3209 321 3211 3212 3213 3214 3216 3217 3218 3219 322 3221 3224 3233 3239 324 325 3251 3265 3266 3273 3275 3276 328 3280 3281 329 3295 3297 3298 3299 330 3300 3301 3303 3304 3305 3306 3308 3309 331 3310 3312 3313 3315 3316 332 3320 3326 3329 333 3336 3337 3339 333926 334 335 3354 3356 336 3364 3371 3376 338 3383 3384 3385 338567 3386 3396 3397 3398 3399 3400 340205 340719 341 3416 3417 3418 342574 3428 3429 3440 3445 345 3454 3455 3456 3458 3459 3460 347733 3479 348 3480 3481 3483 3486 3488 348995 3491 350 351 3516 353 353376 3537 354 3547 355 3551 3552 3553 3554 3556 3558 3559 356 3560 3561 3562 3563 3565 3566 3567 3568 3569 3570 3572 3574 3575 358 3581 3587 3596 3597 3598 359948 3600 3601 3603 3604 3606 3608 3609 3611 3614 3615 3619 3621 3622 3623 3624 3625 3626 3630 3635 3636 3643 3645 3646 3654 3655 3656 3659 3660 3661 3662 3663 3665 3667 367 3670 3672 3673 3674 3675 3676 3678 3679 3680 3682 3685 3688 3689 369 3690 3691 3692 3693 3694 3695 3696 3702 3705 3706 3708 3709 3710 3716 3717 3718 372 3720 3725 3726 3727 3728 373 373156 3732 3735 3737 3738 3739 3741 3745 374868 375 375189 3757 3758 3759 3761 3768 379 3791 3796 3797 3798 3799 38 3800 3814 3815 382 3821 3827 3831 3836 3837 3838 3839 3840 3842 3843 3845 3848 3852 3853 3854 3855 3856 3857 3858 3861 3866 3868 387 387082 3872 3875 3880 388585 389 3895 389692 3897 39 3903 3909 391 3910 3914 3918 392 3921 392255 3925 3927 3930 3932 3937 394 3953 3956 3959 396 3964 397 3975 3976 3977 3978 398 3980 3981 3983 3984 3985 3987 400 4000 4001 4004 4005 400569 4008 4009 401 401019 402 4023 4035 4036 4040 4043 404672 4049 405 4050 4052 4054 4055 4058 406 4060 4066 4067 4068 4069 407 4071 408 4084 4085 4086 4087 4088 4089 409 4090 4091 4092 4093 4094 4097 4099 4110 4113 4116 4122 4130 4131 4133 4134 4137 4139 4140 4141 414157 4143 4144 4145 4147 4149 4152 4155 4160 4162 4163 4170 4171 4172 4173 4174 4175 4176 4179 4184 4188 4191 4192 4193 4194 4204 4205 4208 4209 421 4211 4212 4214 4215 4216 4217 4221 4224 4233 4237 4242 4254 4255 4261 4267 427 4282 4286 4287 4288 429 4292 4294 4296 4297 43 4301 4302 4303 4306 4311 4312 4313 4314 4316 4318 4319 4322 4323 4331 4332 435 4350 4352 4361 440068 440275 440929 4435 4436 4437 4438 445 4478 4486 4487 4488 4515 4522 4524 4528 4543 4582 4591 4595 4597 4598 4599 4601 4602 4605 4609 4610 4613 4615 4616 4617 4618 4627 4628 463 4632 4637 4638 4640 4642 4643 4644 4646 4651 4653 4654 4656 4659 466 4660 4661 4666 4668 467 4670 4673 4676 468 4683 4684 4686 4687 4688 4689 4690 4691 4692 47 4706 471 4715 472 4729 473 4734 4735 4738 4739 4744 4747 4750 4751 4752 476 4760 4763 4771 4773 4778 4779 4780 4783 4790 4791 4792 4793 4794 4795 48 4800 4801 4802 4803 4804 4809 4811 4830 4831 4832 4836 4839 4841 4842 4843 4846 4851 4853 4854 4855 4856 4857 4860 4862 4867 4868 4869 488 4892 4893 4904 4905 4908 4909 491 4914 4915 4916 4921 4926 4927 4928 4929 493 4931 4942 4950 4967 498 4982 4983 4985 4986 4988 4990 4998 4999 5000 5001 5008 5009 5010 5013 5029 5034 5036 5037 5045 5047 5048 50484 5050 5054 5058 506 50618 50619 5062 50628 5063 50649 5068 5069 5071 5074 5076 50780 5079 5080 50807 50808 50813 5082 50848 50852 50855 5087 5089 509 5090 5091 5093 50937 5094 50944 51 51003 51010 51013 51019 51021 51035 5104 51042 51053 51065 51069 51072 51073 51074 51079 5108 51082 51086 51088 51096 5110 51100 51102 51107 5111 51111 51116 51118 51119 51121 51126 51132 51135 51138 51147 51148 51154 5116 51160 51172 51176 51179 51185 51187 51199 51206 51207 51224 51226 51236 51264 5127 51272 51283 51285 51295 513 5130 51304 51311 51317 51319 5132 51330 5134 51340 51341 51343 51347 51362 51366 51386 51388 51402 5142 51421 51422 51429 51433 5144 51444 51460 51466 5147 5148 515 51504 51514 51517 51520 51523 51527 51529 51534 51535 5154 51545 51548 5155 5156 51560 51562 51564 51567 51585 51586 51588 5159 51593 51596 51599 516 5160 51601 51602 51603 51608 5161 51616 5162 51621 5163 51631 51639 5164 5165 51652 51654 51655 5166 51667 51678 51690 51691 51692 5170 51701 51706 51719 51720 51727 51728 51729 51741 51742 51747 5175 51764 51765 51778 5178 51807 5187 5195 5196 5198 52 5201 5202 5203 5204 5208 5211 5213 5214 5216 5217 5218 5228 523 5230 5232 5238 5239 5241 5243 52432 5245 5250 5260 5265 5269 527 5270 5272 5274 5276 5286 5287 5290 5291 5292 5293 5294 5295 5296 5298 5300 5303 5305 5306 5307 5308 5310 5313 5315 5316 5317 5318 5321 5325 5327 5328 5329 533 5331 53339 5335 53353 53358 5336 5337 53371 5338 5339 5340 53405 5341 5345 5347 5354 5355 5356 5358 5359 53615 53632 53637 5366 5371 5372 5373 539 5393 5394 53940 5395 5396 53981 54107 5411 54123 54126 5413 5414 54165 54205 54206 54212 5422 54221 5423 5424 5425 5426 5427 5430 5431 5432 5433 5434 5435 5436 54363 5437 5438 54386 5439 5440 5441 54413 5442 54434 5444 54440 54461 54464 54472 54474 54475 54476 5449 545 54502 54507 5451 54512 54518 5452 54536 5454 54544 54550 54552 54556 54558 546 5460 54606 54617 54623 5464 5465 54663 5467 54675 54676 5468 5469 54700 5471 54715 54751 54778 5478 5479 54797 54802 54805 5481 54815 54819 54840 54850 54869 54874 54880 54900 54906 54910 54921 54923 5493 54932 54938 5494 54949 5495 54961 54972 5498 54984 5499 54995 5500 55003 5501 55024 55030 55031 5504 55048 55064 55081 5509 55090 55093 55095 55103 5511 55111 55120 55122 55127 55131 55140 55143 55145 5515 5516 55161 55165 55176 55177 55179 5518 55183 5519 55193 55198 5520 5521 55211 5522 55223 55226 55227 55230 55243 55244 5525 55250 55257 5526 55269 5527 55272 55274 55276 5528 55285 5529 55290 55294 55297 55299 5530 5531 55311 55312 55324 55327 5533 55339 5534 5536 5537 55379 55388 55437 5549 5550 55502 55504 55512 5553 55544 5557 55577 55578 5558 55588 55591 55607 55611 5562 55620 55622 55629 5563 5564 55643 5565 55658 5566 55660 55661 55662 55664 5567 5568 5569 55690 55692 55697 55705 5571 55715 55720 55723 55728 55729 5573 55737 55738 55739 55741 55742 55743 55746 55748 5575 55752 55755 55759 5576 55763 55769 5577 55770 55775 5578 55781 5579 55791 558 5580 55802 55806 55809 5581 55816 5582 55823 55824 55827 5583 55832 55835 5584 55844 55845 5585 55851 5586 5587 55872 5588 55885 5589 5590 55902 5591 55914 5592 55920 55922 55929 5594 55943 5595 55966 55967 55969 5598 5599 5600 56000 56001 56005 5601 5602 5603 5604 5605 5606 5607 5608 5609 5610 5611 5612 5613 56144 5618 5619 56193 5621 5624 56243 5627 56288 5629 56342 56424 56474 56475 56478 56515 5654 5660 56616 5663 5664 56647 56654 56655 56676 567 5678 5682 5683 5684 5685 56852 5686 5687 5688 5689 56893 56897 5690 56902 5691 56912 56915 56917 5692 56924 5693 5694 56940 56944 56949 5695 56950 56956 5696 5698 5699 56992 56998 570 5700 57002 5701 5702 5704 57048 5705 5706 57060 57062 5707 5708 57082 57085 57088 5709 57099 571 5710 57109 5711 57111 57120 57122 5713 5714 57142 5715 57154 5716 57161 57162 5717 57175 5718 57180 5719 572 5720 5725 5727 5728 57292 573 57332 5738 57381 57405 57409 57443 57448 57455 57459 57464 5747 57498 57502 57506 57510 57514 5753 57530 57542 57554 57562 57563 5757 57590 57591 57596 57609 57617 57626 57628 57630 57634 5764 57647 57649 57664 57696 57697 5770 57703 57708 5771 5774 57761 5777 5778 57787 578 57804 57805 5781 57819 5782 5783 5784 5786 5787 5788 5789 5791 5792 5794 5795 5796 5797 58 580 5802 5803 5806 581 5810 5813 58155 58157 5822 5827 5829 58473 58477 58480 58484 58500 58529 58533 5858 5859 586 5862 5864 5865 5867 5868 587 5871 5872 5873 5879 5880 5881 5883 5884 5885 5886 58864 5887 5888 5893 5894 5898 5899 59 5900 59008 5901 5902 5903 5905 5906 5908 5909 5910 5911 59126 5913 5914 5915 5916 5917 5921 5923 5925 5926 59269 5927 59277 5928 59283 59284 5929 5930 59307 5931 5932 5933 5934 59340 59341 59343 59345 5940 5947 595 5950 5955 5956 5957 596 5962 5966 597 5970 5971 5976 5977 5979 598 5981 5982 5983 5984 5985 5987 5989 599 5993 5997 5998 5999 60 6000 6004 6009 6010 6011 6014 6015 6016 602 60312 604 60401 60412 6045 60468 6047 6048 60491 60492 60528 60625 60626 60676 607 608 6093 6095 6098 6100 6103 6117 6118 6119 6122 6123 6124 6125 6128 6129 613 6130 6132 6133 6134 6135 6136 6137 6138 6139 6141 6142 6143 6144 6147 6152 6154 6156 6157 6158 6159 6160 6161 6164 6165 6169 6175 6176 6181 6182 6183 6184 6187 6188 6189 6191 6193 6194 6195 6196 6197 6198 6199 6201 6202 6203 6204 6205 6206 6207 6208 6210 6217 6218 6222 6223 6224 6227 6228 6229 6231 6232 6233 6234 6236 6237 624 6240 6241 6242 6249 6252 6253 6256 6257 6258 6261 6262 627 6271 6272 6273 6275 6277 6279 6281 6282 6288 6294 6299 6300 6301 6303 6304 6310 6311 6314 6320 6329 633 6331 634 6347 6354 6355 6356 6357 6358 6360 637 638 63827 6383 6386 6387 63875 6389 63891 639 6390 63908 6391 63922 63948 63967 63971 63979 640 6401 6402 6404 6405 64061 641 64109 64112 64130 641371 6416 6418 641856 64207 6421 64210 642115 6426 6427 6428 64283 6429 6430 6431 64318 64324 64326 6434 64343 64344 64375 64376 64395 64396 64398 64400 64421 64425 64430 64431 644380 6446 6449 6452 6453 645455 6455 6456 6457 64599 64601 6461 6462 6464 646748 6470 6472 64750 64753 64759 64769 6477 64773 64777 6478 64780 647801 64787 648 64837 64841 64843 64847 64857 64866 64895 649 64928 6495 6496 64965 64968 6497 64979 6498 6499 650 6500 65003 6502 6503 6504 6505 65056 65057 650788 65080 65082 65083 651 65109 65110 65125 6513 6517 651919 652 6520 652071 6521 65220 65259 652595 65264 65265 65266 6528 652904 653121 653361 6536 653877 653888 654 6543 6546 6547 6548 6549 655 6553 6564 6565 657 658 659 6591 6594 6595 6597 6598 65980 65989 6599 65990 660 6601 6602 6604 6605 6606 6607 661 6612 6613 6616 6617 6618 6619 662 6620 6621 6622 6623 6624 6625 6626 6627 6628 6629 663 66317 6632 6633 6634 6635 6636 6637 664 6640 6641 6642 6643 6645 6647 6648 665 6650 6651 6654 6655 6660 6662 6663 6667 667 6670 6671 6672 6678 66854 6687 6688 6689 66894 66922 6693 6695 6696 67030 6708 6709 6710 6711 6712 6714 6717 672 6720 6721 6722 6723 6726 6727 673 6730 6731 6732 6733 67333 6736 6741 6742 67444 6749 675 6760 6764 6767 6772 6773 6774 6775 6776 6777 6778 6780 6782 6783 67877 6788 6789 6790 6794 6801 6804 6805 6809 6810 6811 6812 6813 6814 6827 6829 68328 6834 6837 6839 6840 6843 6844 6845 685 6850 6853 6854 6857 6860 6866 6868 6871 6872 6873 6874 6876 6877 6878 6879 688 6880 6881 6882 6883 6884 6885 6886 6887 6888 689 6890 6891 6892 6895 6897 6898 6900 6907 6908 6910 6915 69159 6917 6919 6921 6923 692312 6924 6925 6927 6928 69288 6929 6934 6935 6938 6942 6943 6944 695 6950 6953 6955 6964 69721 699 69908 6996 70 7006 7008 7009 701 7010 7011 7013 7014 7015 7018 7020 7022 7025 7026 7027 7029 7030 7031 7035 7039 7040 7041 7042 7043 7045 7046 7048 7049 705 7050 7052 7054 7056 7057 7067 7068 7070 7072 7073 7074 7075 7077 7078 7079 708 7080 7082 7083 7086 7088 7089 7090 7091 7094 7096 7097 7098 7099 71 710 7100 7105 7106 7112 7114 712 7122 7123 7124 7128 713 7132 7133 7134 7135 7136 7137 7138 7139 714 7145 7148 715 7150 7153 7155 7156 7157 7158 7159 716 7161 7164 7167 7168 7169 7170 7171 7175 718 7181 7182 7184 7185 7186 7187 7188 7189 7203 7204 7205 7220 7221 7222 7223 7224 7225 7226 72433 7247 7248 7249 7251 7253 7265 7266 7270 7273 7275 7276 7277 7278 728 7280 7283 7284 7290 7291 7292 7293 7294 7295 7297 7301 7307 7311 7314 7316 7317 7319 7322 7323 7329 7332 7334 73341 7336 7337 7341 7343 7345 7351 7352 7356 7372 7376 738 7386 7391 7392 7398 7402 7404 7407 7408 7409 7410 7411 7412 74137 7414 7415 7416 7417 7421 7422 7423 7424 7428 7429 7430 7431 7444 7448 7450 7454 7456 7462 7464 7465 7472 7486 7490 7507 7508 7514 75141 7515 7518 7520 7525 7528 7529 7531 7532 7533 7534 7535 7536 7538 7545 7546 7547 7554 7555 7556 7566 7572 76108 7629 768 7704 77040 7707 7709 7718 7727 774 775 7750 7753 7755 77593 7760 7762 7763 7775 7781 7786 780 7802 7804 7805 7812 7818 7827 78294 7832 7846 7849 7850 7851 7852 7867 7869 7873 7874 7879 7881 78938 78986 78987 790 79003 79036 79039 79050 79075 79084 79088 7913 79155 7916 7917 79171 7919 7920 79370 79444 79571 79577 79586 79590 79639 79641 7965 79661 79666 79674 79696 79709 79718 79731 7975 79753 79760 79797 7980 79833 7984 79840 79868 79869 79873 79902 79930 7994 79954 79980 79987 800 80010 80028 801 80125 8013 80135 80145 80153 80155 80176 80198 80204 8021 80212 8022 80227 80232 80254 8027 80273 8029 80306 8031 80314 80318 80321 80324 80325 80331 80349 8036 8038 805 8050 8061 8065 80712 80725 80739 8076 808 80824 80837 8085 8087 8089 80895 8091 8092 80981 8099 81 8106 811 8115 8125 814 8148 815 81559 81565 81576 816 81608 8161 81618 81620 81628 8165 81669 817 81704 8174 8175 81788 81793 818 81839 81857 81873 81876 81889 8192 81928 8200 8202 8204 8208 821 8218 8220 8224 823 8233 8239 8243 8289 829 8290 8295 830 8301 8309 831 8312 8313 8317 8318 832 8321 8322 8324 8328 834 83422 83444 83452 83461 83464 8347 83475 83480 83481 8349 835 8350 8352 8353 83540 836 8361 83640 83658 837 8370 83706 83707 83737 83743 83755 8379 83871 83874 83878 839 83933 8394 83940 83942 8396 83983 83985 83988 840 84060 8407 84078 84080 84085 8409 841 84106 8412 84124 84128 84135 84141 84142 84148 84154 84168 8417 84172 84174 84197 842 84220 84231 84246 84254 84260 84264 84265 84274 8428 84285 84289 843 8431 84312 84335 84365 8439 8440 84433 84445 8445 84465 84466 8450 8451 84515 8452 84528 8453 8454 84552 84557 84570 8458 84612 84617 8462 8464 84643 84665 8467 84674 84676 84687 84699 8470 84705 84708 8471 84726 8473 84735 8475 8476 8479 8480 8481 84811 84823 84832 84836 84838 84844 8487 84872 84893 84904 8491 84916 84932 8495 84958 8496 84962 84966 8497 84970 8498 8499 8500 85015 8502 85021 8503 8516 8517 8518 8520 8521 8522 8525 85302 8531 8533 8535 85359 85363 85366 85369 85377 85403 8541 854138 85415 8543 85439 85445 85458 8546 85461 85464 85477 85480 8550 85509 8553 8554 8562 8565 8567 8568 8569 857 8570 8573 8575 858 859 86 860 8600 8602 8607 861 8615 862 8626 863 8631 864 8648 8649 865 8650 8651 8655 8658 8660 8661 8662 8663 8664 8665 8666 8667 8668 8669 867 8672 8673 8674 8676 8678 868 8682 8683 8697 8698 87 871 8717 8718 8721 8723 8725 8726 8729 873 8737 8738 8739 8740 8743 8744 8751 8754 8761 8764 8766 8767 8772 8773 8774 8775 8777 8784 8789 8792 8793 8795 8797 88 8802 8803 8804 8805 8812 8813 8815 8819 8825 8826 8828 8829 8831 8833 8834 8835 8837 8841 8848 8850 8851 8853 8856 8861 8863 8864 8867 8871 8874 8878 8880 8881 8883 8884 8886 8887 8888 8890 8891 8892 8893 8894 8897 8899 89 890 8900 8905 8906 8907 891 8914 8915 892 8928 8932 8935 8936 8939 894 8940 8941 8942 8945 896 8976 89780 898 89858 8986 89866 8988 89884 89953 8996 8997 90 900 9001 90060 901 9013 9014 9015 9019 902 9020 9021 9026 9027 9031 9039 90390 904 9040 90427 9043 9044 9046 9047 90480 90485 9049 905 9051 9054 9055 90627 9063 9064 9070 9076 90780 9079 908 9085 9088 9092 9093 9094 9097 90993 91 9101 9111 9112 9118 912 9124 9126 9128 9129 9131 9133 9134 9135 9138 9139 914 9140 9141 9146 9149 915 9150 9156 91574 9158 9159 916 91647 91653 9169 917 9170 9173 91746 91754 91768 9180 9181 9183 9184 9185 9188 919 9191 91977 92 920 921 9210 9212 9213 9219 9221 9223 9228 9229 92293 9232 92335 92359 92399 9240 9242 925 9252 9253 9255 92595 9260 92609 9261 92610 9266 9267 9276 9277 92797 92799 928 9282 92856 9295 93 930 9306 9311 9314 9318 93185 9319 932 9322 9325 9326 9328 9329 933 9330 9341 9342 9343 9344 9349 9351 9355 9360 9363 93661 9368 93688 9371 9372 9377 9378 939 9391 9392 93973 94 940 9402 94031 94033 9404 9406 94081 9410 9412 94121 9414 9416 9419 9421 94241 9425 9426 94274 943 9439 9440 9441 9442 9443 9444 9446 9448 945 9451 9453 9454 9455 9456 9457 9459 9462 9463 9464 9467 9472 9474 9477 9478 9479 948 9482 9491 9493 9495 9498 95 9500 9513 9519 952 9520 9522 9527 9530 9531 9532 9533 9541 9542 9545 9564 9569 9570 9575 958 9584 9585 9586 9587 9590 960 9603 9604 961 9610 9611 9612 9615 9616 9618 962 9623 9627 963 9631 9637 9638 9641 9643 9647 9656 966 9667 9669 967 9670 9672 96764 9681 9685 9690 9697 9706 9709 971 9712 972 9721 9722 9729 973 9733 9734 9737 974 9743 975 9753 9759 977 9774 9775 9782 9787 9790 9792 9794 9802 9804 9810 9815 9816 9820 9821 9826 983 9833 9839 984 9846 985 9855 9859 9861 9862 9863 9869 9874 988 9883 9886 9887 989 9892 9898 990 9905 9908 991 9915 9918 9919 9921 9924 993 9933 9935 9939 994 9943 9945 9948 995 996 9967 9968 9969 997 9970 9971 9972 9978 998 9982 9987 9989 999 9994 
1: 10083 4647 64072 
2: 10128 27443 8409 
3: 10134 3495 55973 
4: 10189 10212 28996 5393 7919 84324 
5: 10263 1107 1108 26038 4760 4761 58158 63974 8099 
6: 10352 116461 7453 79042 80746 
7: 10488 3054 58487 
8: 10566 53340 54763 
9: 10783 140609 91754 
10: 1088 4680 634 
11: 11043 3476 4281 
12: 11279 1488 2275 
13: 1137 1141 79174 
14: 10567 115827 4218 5864 5865 5873 9501 9545 9699 
15: 1271 23529 9244 
16: 1440 1441 1991 
17: 115708 148252 23148 389240 54769 5562 5563 643412 650334 653189 
18: 149233 3594 51561 
19: 1528 1586 5447 
20: 200014 4645 54862 55930 
21: 2125 3713 4014 6707 
22: 2130 387338 4110 
23: 222484 84708 8650 
24: 22937 3638 51141 6721 
25: 2314 9208 9209 
26: 2316 83478 998 
27: 1063 11156 2339 2342 2633 3265 3845 8073 
28: 10959 26003 2801 5861 5862 64689 83482 8548 8615 983 
29: 284 285 7010 
30: 148 2769 2771 2773 2919 2920 2921 3576 3577 3579 5473 6002 6372 6374 9630 
31: 29802 3507 7441 
32: 29956 79603 91012 
33: 29985 29986 5590 
34: 3075 3426 3684 718 
35: 3133 3821 3822 3824 
36: 338 4547 7184 
37: 347902 386724 57463 
38: 3500 3514 959 
39: 3957 4049 7277 
40: 4146 4147 4148 8785 
41: 25945 4301 56288 5817 5818 5819 81607 
42: 4607 4627 7273 8736 9172 
43: 487 5350 6588 
44: 51061 53905 7173 
45: 170506 51569 5564 80279 
46: 5199 629 718 
47: 54344 8813 8818 
48: 54361 6422 8323 
49: 11007 55109 57721 9129 
50: 57045 649 8646 
51: 57159 84675 84676 8975 
52: 5191 5192 5193 5194 5195 5824 5828 5830 7311 7314 7316 8504 9409 
53: 11060 23327 4734 6337 6338 6339 6340 6804 
54: 25913 4012 7013 80351 85456 8658 
55: 885 886 887 
56: 10026 51604 8733 
57: 10066 1040 6453 84679 8760 8773 9522 
58: 10105 57182 79718 
59: 10189 57187 84321 9984 
60: 10298 57144 57620 6786 
61: 10300 11104 23499 6124 667 84056 
62: 10670 55035 58528 64121 
63: 10332 30835 3385 6419 
64: 10381 196383 284004 
65: 10452 54543 56993 
66: 10466 25839 91949 
67: 10533 11337 11345 55054 64422 81631 83734 9140 9474 
68: 10667 123283 2193 91683 9255 
69: 1081 1082 2488 2771 2778 3972 3973 7253 821 
70: 10845 29083 647294 
71: 10886 4852 8620 
72: 11007 64170 9729 
73: 51647 8079 9391 
74: 10482 11212 112942 23597 29920 55998 56000 5831 65263 653385 
75: 11345 2631 8508 999 
76: 1136 1137 1143 29979 
77: 10111 114569 115825 23339 57590 6729 7163 7164 7165 89882 
78: 1676 1677 27141 
79: 123263 260294 2987 4143 4144 4839 5435 54888 55695 60490 79717 
80: 10563 1236 2826 51554 6363 6366 
81: 10016 131034 26292 28952 54880 5536 5604 57605 5962 60 63893 6498 6711 8904 9040 9589 
82: 1352 1353 6834 
83: 1493 940 941 942 
84: 1537 54205 57142 7381 7384 7385 7388 
85: 1583 1585 2230 
86: 2147 2151 9002 
87: 1793 23210 391 5879 63916 9844 
88: 1901 2773 3350 3351 3352 
89: 3586 3587 3588 
90: 222546 5989 5990 5991 5992 
91: 215 225 5824 5825 
92: 2151 58494 7082 83700 
93: 29956 432 433 
94: 2157 3998 90411 
95: 2166 5188 55278 7374 
96: 226 229 230 529 5338 
97: 22797 4286 7030 7942 
98: 22977 23633 3836 8574 
99: 2356 2643 647294 
100: 2475 57521 6009 64223 
101: 6863 6865 6866 6869 6870 
102: 25957 27238 285672 54883 55119 6157 6433 650588 65117 79576 85313 9295 9541 9584 
103: 26292 5577 8165 89876 
104: 2653 2731 275 
105: 2668 2674 4684 4902 5979 
106: 2692 2862 51738 
107: 2741 2742 2743 8001 
108: 29090 29842 5829 6428 7024 7342 
109: 57496 57591 6722 93649 
110: 10576 2997 2998 51616 64772 6880 
111: 30 3156 3157 3158 38 
112: 3078 335 3929 
113: 3077 567 7037 7414 
114: 3118 3119 3630 920 
115: 55666 7353 7415 
116: 3276 56341 6625 8161 
117: 3385 3681 3689 
118: 3507 3512 973 
119: 3593 3594 3595 6775 
120: 51547 51608 5347 9500 
121: 409 4922 4923 
122: 4157 4160 434 5443 
123: 4222 5077 6663 
124: 5092 6927 84105 9149 
125: 4644 5873 79083 
126: 4781 4782 4784 5989 
127: 4860 64216 7019 
128: 4920 7474 7855 
129: 4946 4947 4953 
130: 1311 51162 6419 7059 7060 80864 
131: 5189 5190 55670 
132: 525 9368 9962 
133: 10312 23545 245972 50617 51382 523 525 526 527 529 533 534 535 90423 9114 9296 9550 
134: 5277 5279 5283 8818 9091 
135: 1080 55829 6048 7415 79139 
136: 5730 5731 5732 5737 
137: 6790 6867 9793 
138: 1122 5861 5864 5868 5870 5875 5876 
139: 5889 5890 5892 7517 
140: 10014 4261 5993 5994 8625 9759 
141: 915 925 926 
142: 10060 3759 3764 3767 3939 6833 
143: 102 1942 1943 2042 
144: 10203 10266 10267 10268 796 799 79924 
145: 10910 11319 1674 177 2670 27101 309 5236 6271 6277 6285 6286 829 
146: 10239 1176 7781 8546 8943 
147: 10295 593 594 
148: 11016 7803 8073 
149: 1325 6750 6751 6755 
150: 10431 10440 10469 
151: 10459 4085 51455 5980 6868 
152: 11007 5129 8812 
153: 10492 6861 84258 
154: 11103 23626 56902 83732 
155: 10529 26136 55740 7408 7791 87 
156: 1059 200765 81789 8690 91151 
157: 10645 4842 801 814 84254 8536 
158: 1069 5887 6996 7508 
159: 1080 29766 51429 
160: 11146 2280 2288 
161: 11267 51028 7251 79643 84313 
162: 11311 143187 23673 8675 
163: 1152 1158 2052 23219 2647 54943 55090 8559 
164: 12 1504 351 
165: 1280 1291 2252 
166: 132 2992 2997 51185 8908 
167: 2318 527 6442 6443 6444 6445 64746 
168: 1455 1456 53944 94274 
169: 1617 1618 23369 26528 57135 9802 
170: 51282 54925 55663 55888 7572 
171: 54469 5585 7186 
172: 2335 2641 2922 4224 4225 6343 6863 885 
173: 2720 4758 5476 56998 
174: 2023 2920 5340 
175: 2040 40 41 9311 9463 
176: 2175 2176 2177 2178 2188 2189 6709 
177: 2208 3687 3689 
178: 221823 5631 5634 5635 5636 
179: 22870 4794 55291 5537 9701 
180: 23019 246175 4850 57472 7832 9125 9337 
181: 4741 4744 6812 
182: 23152 29072 6310 
183: 1723 203100 23203 27429 5654 7384 79896 94031 9512 
184: 57142 65078 84816 
185: 3094 472 7428 
186: 2571 2572 5581 84190 
187: 27106 51232 7299 7306 8573 
188: 1369 27202 5648 717 718 721 727 728 
189: 23062 23163 23647 26088 27236 375 377 378 5710 57563 6517 9463 
190: 154 1813 3760 3763 3765 
191: 6091 6092 9353 
192: 286 7273 801 84033 
193: 10015 10617 128866 145553 27183 27243 29082 5119 51510 51534 51652 54862 57132 57559 79643 92421 9525 9798 
194: 3419 3420 3421 4609 9361 
195: 55968 6811 7415 80124 
196: 3795 3933 4057 4069 
197: 7324 7326 7337 
198: 136 1630 9423 
199: 10241 11201 23578 26994 9802 
200: 10043 23673 8411 9765 
201: 10131 1270 2131 2132 2167 3172 3382 6623 7428 8576 
202: 10558 4706 9517 
203: 10921 54994 80232 
204: 1040 10423 10555 11343 54675 56894 56895 8760 
205: 23035 23239 375775 538 540 5576 5577 
206: 10492 127833 26249 
207: 10519 4077 9638 
208: 1639 23299 5870 
209: 10550 11230 11316 115825 1234 57590 
210: 10248 10556 10557 10775 10799 10940 11102 51367 54913 79897 
211: 1230 1232 1234 1238 6348 6351 643 
212: 10673 23495 407977 608 8741 
213: 2778 2792 58473 
214: 10681 2779 8787 
215: 10973 84164 9325 
216: 4609 4698 4704 4720 4722 4729 5245 
217: 5783 7205 8572 
218: 3476 5531 5537 
219: 11069 29085 6310 
220: 122553 27095 51399 6399 79090 
221: 11156 22930 25782 373156 
222: 11331 23165 3611 4609 9688 
223: 115825 57590 7905 90390 92840 
224: 116113 26150 27086 50943 93986 9688 
225: 51133 731 732 735 92799 966 
226: 124454 27292 5018 5859 64981 84705 
227: 23435 30819 3750 3751 3752 80333 
228: 133 1906 4311 4880 
229: 138065 2130 79036 
230: 3651 389692 4760 
231: 150465 55802 6234 
232: 1471 1476 1508 1509 3630 632 
233: 158 30 38 51004 6713 8564 
234: 1600 5649 7436 7804 
235: 22809 2550 9568 
236: 2801 81876 9853 
237: 3714 4851 8328 
238: 27148 2735 2736 2737 51684 
239: 19 335 5360 
240: 2014 3785 3786 56479 801 805 808 
241: 203100 27429 5654 60558 648643 654177 83943 90701 94031 
242: 3082 5328 6768 
243: 2246 6284 6857 
244: 2247 3339 9982 
245: 2246 2247 2249 2252 2260 8829 
246: 2273 3516 59269 
247: 22841 26056 3579 4645 57111 84440 8766 9230 9727 
248: 2539 25796 2821 
249: 26287 7273 8557 
250: 285442 29104 51409 6470 6472 9617 
251: 29844 55840 8178 85403 
252: 4099 4804 65078 84894 
253: 5174 5830 6755 949 
254: 354 3817 5104 5578 6406 6407 7051 
255: 4099 4155 5354 
256: 4040 4041 6259 64840 7471 8325 89780 
257: 10101 10463 11156 29880 4682 52 8813 9391 
258: 408 5744 5745 
259: 4101 57805 7260 
260: 55233 7260 8560 
261: 5601 7186 7597 
262: 11162 140690 7507 
263: 10262 3212 56033 57102 6139 
264: 5358 6311 7428 
265: 3082 3083 3818 4233 
266: 10659 29974 339 
267: 2783 2786 5894 
268: 10801 10890 7189 
269: 4093 64129 8543 
270: 1111 27257 339855 553115 
271: 22943 4041 4093 
272: 116986 5335 8615 
273: 1207 1974 23136 60 
274: 3326 4624 55898 
275: 1388 22926 4802 
276: 146 147 148 2318 
277: 432 7038 7184 
278: 1723 1727 51700 51706 7372 790 
279: 4678 51631 8412 9706 
280: 23557 26258 2647 282991 388552 55330 63915 84062 
281: 27068 5436 5464 6229 
282: 2596 5333 5898 5899 801 
283: 2806 4191 5091 
284: 4842 51655 9722 
285: 2266 3240 3383 3384 3386 3684 3689 929 
286: 5573 5575 8165 
287: 10013 22933 7277 
288: 23345 70 823 
289: 10121 1639 6712 
290: 23265 79036 90410 
291: 10197 11235 4163 
292: 10228 8674 8675 
293: 1040 10535 2058 25973 31 32 51116 79947 8760 90353 
294: 2058 2224 23590 25973 3145 9453 
295: 10422 1978 23741 
296: 10445 4010 8675 
297: 10445 29079 9462 
298: 10006 10564 55660 5573 55740 56252 6708 
299: 10654 8079 8601 
300: 1910 4846 857 
301: 10783 11140 6446 79711 
302: 10953 51382 7415 
303: 10982 1641 166614 22924 4005 9201 
304: 55367 835 8738 
305: 28964 400714 57062 
306: 11276 23062 26088 55297 
307: 51074 55256 58478 81932 
308: 4130 7277 84557 
309: 1153 3276 5723 
310: 4163 5162 9589 
311: 1378 1380 718 
312: 488 5350 6271 
313: 27289 5361 5364 
314: 350 4018 4036 
315: 5829 6128 6159 
316: 260425 4897 5787 
317: 4084 4601 55692 9126 
318: 1813 2891 2892 4905 6386 80852 
319: 100 134 1812 2037 
320: 10016 10174 10580 553115 8470 
321: 23059 7247 84062 
322: 10188 1464 998 
323: 51 5830 6342 
324: 1749 23013 4488 9500 
325: 10535 51021 6729 
326: 10542 10813 5877 
327: 2035 84817 8655 
328: 1080 19 4008 57120 
329: 11127 22920 4294 9371 
330: 12 1215 4312 
331: 1639 1780 1781 4609 
332: 387082 5701 8882 
333: 253980 310 311 54676 6598 7126 79666 83892 
334: 29127 4294 57630 
335: 2167 26578 57563 
336: 2167 3643 52 
337: 4035 6498 9784 
338: 1027 10987 7345 
339: 3309 338 3949 
340: 10127 51684 55663 
341: 5996 7786 8848 
342: 2833 5196 6352 
343: 30012 3166 3212 
344: 3303 51726 7917 
345: 117177 23510 26003 5080 54442 54676 5708 5864 5866 5913 79734 79873 
346: 1191 3952 3953 
347: 1462 6403 6404 
348: 1991 2896 6590 
349: 2 3553 4313 
350: 1742 4179 7525 
351: 1837 1838 4716 54676 
352: 1984 23633 25953 3029 383 3836 384 56648 84264 9615 
353: 2247 5196 6383 
354: 26258 286 6005 6521 
355: 23236 2776 5330 5999 9368 
356: 823 826 831 
357: 2885 3178 6144 7916 9775 
358: 112858 4143 4144 55644 6207 6229 64172 
359: 1967 51073 54676 8220 
360: 10762 1490 4856 
361: 11186 64112 7132 8797 
362: 11007 8328 84445 
363: 1272 3371 5787 
364: 220766 51225 645455 862 
365: 26227 51074 9942 
366: 375 382 5337 5338 5898 8394 
367: 3170 51479 708 
368: 4155 8576 9833 
369: 5049 6503 92609 
370: 3490 6352 6382 
371: 28952 66036 9255 
372: 2332 4904 5813 
373: 382 4144 51194 
374: 11156 5635 5723 
375: 10492 3182 7555 
376: 1999 3716 471 5321 
377: 3911 3915 55729 
378: 6176 708 79716 
379: 12 1511 1991 2153 
380: 1602 2138 2140 6495 
381: 1478 1891 1937 
382: 23114 27111 6386 
383: 23411 23493 3280 
384: 283987 5888 7272 
385: 10243 5216 55740 
386: 10399 10998 10999 11000 11001 1663 197322 2068 22982 28965 440081 5394 57609 883 
387: 10445 4110 4715 
388: 10458 51517 7532 
389: 11033 1452 8120 
390: 25902 837 9861 
391: 3960 3965 6449 85280 
392: 203100 27079 27429 5654 56897 94031 
393: 7334 7336 8915 
394: 10036 5111 9031 
395: 11243 4780 50813 
396: 10342 1400 54622 
397: 10256 11186 3265 6789 83593 
398: 3251 51171 55093 
399: 2975 79735 84164 
400: 51224 80321 8161 
401: 1857 59349 84708 
402: 11161 56901 8655 
403: 54874 56902 9905 
404: 154 2870 9368 
405: 1982 373156 4686 6627 
406: 55603 7917 9372 
407: 286 7074 960 
408: 10567 2035 2664 5861 5868 5870 7879 9230 
409: 3866 51225 84062 9729 
410: 50848 875 8813 
411: 29882 4113 7874 
412: 1933 1937 3035 
413: 1114 2261 293 
414: 10989 23028 84164 
415: 11007 5594 7538 
416: 5576 5979 9495 
417: 801 8826 9495 
418: 10456 1080 3059 
419: 10813 29911 64400 
420: 10399 10540 51280 6857 
421: 2275 7965 84708 
422: 23433 5216 8976 
423: 11100 4141 5564 
424: 10598 11156 3692 4085 
425: 1915 22803 27258 
426: 10200 1785 51429 51678 
427: 5048 5049 5050 
428: 10403 26258 51019 
429: 1915 7276 9796 
430: 3827 5329 7448 
431: 2332 4691 6780 
432: 1676 3191 51643 7534 
433: 1080 3309 5562 
434: 10419 6829 9796 
435: 1822 4036 9223 
436: 166 7185 8328 
437: 3276 51003 6829 
438: 4771 4792 6195 
439: 23557 5566 6616 
440: 1856 5336 6993 
441: 10197 79873 8161 9513 
442: 4176 55290 5934 
443: 10921 27429 7874 
444: 1981 3315 4101 
445: 10567 23633 60491 7431 
446: 6303 81628 84708 
447: 1019 7917 9869 
