# Supplementary material for: Inferring modules from human protein interactome classes
Source: BMC Syst Biol. 2010 Jul 23;4:102. doi: 10.1186/1752-0509-4-102 (PMC2923113; doi:10.1186/1752-0509-4-102)
Supplement: Additional file 8 — CFinder-results. It contains the complete set of communities retrieved by CFinder from the various interactome classes. [file 1752-0509-4-102-S8.ZIP › CFinder_results/CFinder_INT/INTcommunities4]

0: 1000 10000 10006 10010 10014 10017 10018 10019 1003 10044 10048 10054 10055 10062 10111 10114 10131 10134 10140 10153 1017 10179 1018 1019 10190 1020 10209 1021 10210 10213 1022 1025 10250 10253 1026 1027 10273 10278 10289 1029 10291 10293 10294 10320 10393 10397 10399 10401 10432 10445 1045 10451 10454 10459 10467 10474 10488 10498 10499 1050 1051 1052 10521 10524 1053 10538 1054 10542 10579 10580 10603 10611 10612 10617 10621 10622 10623 10656 10657 10714 10728 10746 10749 10750 10758 10775 10817 10818 10847 10856 10891 10912 10913 10915 10920 10921 10923 10926 10928 10933 10951 10971 10980 10987 10988 10989 11007 11016 11035 11060 1107 11073 1111 11113 11124 11128 11140 11143 11155 11156 11162 11171 11183 11184 11200 11214 11221 11222 11224 11244 112597 11277 11315 11338 1147 114928 115106 1154 1163 116443 11854 121268 1213 121504 122953 1230 1234 127933 129685 1316 1326 135 135112 1385 1386 1387 1390 139716 1398 1399 140032 140801 140885 140890 1410 142 142940 1432 1434 143471 1436 1438 1439 1441 1442 1445 1452 1453 1454 1457 1459 1460 1478 148022 1487 1493 1495 1499 1500 1501 1503 154 156 1583 160 1600 1601 1602 1605 1612 1616 162989 163 163126 1647 1649 1655 16589 166 1660 1676 168544 17126 17127 171568 1736 1739 1740 1741 1742 1759 1786 1788 1789 1796 1831 1832 1837 1838 18412 1843 1846 1849 1855 1857 1859 1869 1871 1874 1875 190 1915 1917 19376 1939 1950 1956 1958 196 1964 1969 1978 1983 1999 2002 2011 2017 2022 202559 2033 2035 204 2048 2051 2057 2058 2059 2063 2064 2065 2066 2068 207 2071 2073 2079 208 2099 2100 2101 2113 2114 2115 2120 2122 2146 2177 2185 2206 2207 2212 2214 2224 2242 2260 2261 2268 2274 22806 22809 22839 2287 2289 2290 22927 22938 23005 23013 23028 23043 23054 23075 2308 2309 23118 23132 2316 23162 23173 23186 2321 2322 2324 23277 23283 23291 23307 23309 23321 23371 2339 23392 23421 23429 23433 23450 23451 23468 23471 23521 23523 2353 2354 23543 2355 23551 23590 23594 23595 23607 23624 23633 23682 23741 238 24140 24148 246330 25 2516 2533 2534 2547 2549 2551 257397 25778 25855 25885 25920 25942 2597 26003 26122 26133 26135 26191 26225 2624 26353 26397 2648 26610 266812 2688 2690 26959 2697 27 27040 27043 27071 27113 27185 27316 2737 2764 2810 283455 283899 2872 2873 2885 2886 2887 2889 28964 2898 28996 28998 2902 2903 2904 2906 2908 29088 29110 29117 292 2926 2932 2934 2956 2957 2958 2959 2960 2961 2962 2963 2965 2966 2969 29760 29882 29894 29904 29927 29947 29984 30011 3002 3014 302 3020 3054 3055 3059 3064 3065 3066 30812 30834 30837 3084 3091 3093 3131 3146 3159 3163 3164 3169 3170 3171 3172 3174 3185 3187 3188 3189 3190 3192 320 3205 324 3265 3275 3276 328 329 3297 3299 330 3301 3303 3305 3308 3309 331 3310 3312 3313 3315 3320 3326 3329 333 3336 3376 3428 3454 3455 3459 3480 351 3516 3547 355 3551 3558 3559 356 3560 3561 3566 3572 3575 3611 3621 3623 3624 3625 3626 3635 3636 3643 3654 3659 3660 3661 3665 3667 367 3688 3689 3690 3691 3692 3702 3716 3717 3718 3725 3726 3727 3728 3732 3739 3759 3761 3768 3791 3815 3837 3838 3840 3856 387082 3875 391 392 3932 3937 3953 3956 3977 4000 401019 402 404672 405 4055 4067 4084 4086 4087 4088 4089 4090 4091 4092 4093 4094 4097 4113 4137 4140 4141 4145 4152 4155 4163 4170 4171 4172 4173 4174 4175 4176 4193 4194 4204 4205 4208 4209 4214 4215 4216 4217 4221 4233 4292 4296 4301 4303 4331 4350 4352 4361 440275 440929 4435 4436 4486 4487 4488 4582 4598 4602 4605 4609 4616 4627 4628 4637 4642 4654 4659 466 4660 4668 467 4673 468 4683 4690 4691 472 4739 4747 4773 4779 4783 4790 4791 4792 4793 4794 48 4800 4801 4802 4804 4831 4841 4842 4851 4855 4862 4869 4914 4915 4916 493 4931 498 4998 4999 5000 5001 5029 5036 5037 5058 5062 5063 5069 50807 50808 50813 50852 50855 51035 51069 51072 51073 51082 5111 51116 51121 51126 51138 51154 51176 51179 51199 5127 51285 51295 51317 51340 51433 51444 51529 5156 51560 51564 51567 51588 5159 51593 51616 5170 51727 5175 51778 52 5201 5241 5245 5287 5290 5294 5295 5296 5300 5310 5329 5335 5336 5347 5359 53615 5366 5371 54107 5411 54126 5424 5425 5427 5430 5431 5432 5433 5434 5435 5436 54363 5437 5438 5440 5441 5449 545 5451 5454 54544 54556 54617 5465 5467 5468 5469 54778 54869 5494 54984 5499 55090 55103 5515 55176 5518 55183 55193 5521 55250 55257 55269 55272 5531 55327 55388 55437 5557 5558 55591 55620 55629 5564 5566 55660 55697 55715 55729 5578 5579 55791 558 5580 5581 5582 55824 55835 5584 5587 5588 5590 5591 55914 55922 55929 5594 5595 5598 5599 5600 5601 5604 5605 5606 5608 5610 56144 5618 56288 56478 5663 5664 5678 5682 5683 5684 5685 5686 5687 5688 5689 5690 5691 5692 5693 5694 56940 5695 5699 5700 5701 5702 5704 5705 5706 5707 5708 5709 571 5710 5711 5713 5714 5715 57154 5716 5717 5718 5719 572 573 57381 57443 5747 57554 57562 57563 5757 57634 5764 57649 5770 5771 5777 57787 578 57805 5781 5782 5786 5788 5792 5794 5795 58 580 581 5810 5813 5822 5829 58473 58480 58529 58533 5859 5865 5867 5879 5880 5884 5886 5887 5888 5893 5894 59 5901 5906 5911 5914 5917 5921 5925 5926 59269 5928 5931 5932 5933 5934 5947 595 5955 596 5966 597 5970 5971 5979 598 5981 5982 5983 5984 5985 5987 60 602 60312 604 60412 60468 6117 6118 6119 6122 6123 6124 6125 6129 613 6133 6134 6135 6136 6139 6141 6143 6154 6156 6157 6161 6175 6181 6182 6183 6187 6188 6189 6193 6195 6203 6204 6205 6208 6210 6217 6222 6224 6228 6233 6256 6300 6303 6304 6310 634 637 63875 63979 6401 641 64112 64130 6416 641856 6421 64210 6426 6427 6428 6429 6431 64324 64375 64421 64425 64431 6452 6461 6464 64750 64759 64780 647801 648 64965 6497 64979 6498 650 6500 65003 6502 6503 65125 6517 652071 65264 6549 655 6564 6565 658 6594 6595 6597 6598 65980 6599 660 6601 6602 6605 661 6612 6613 6622 6625 664 665 6654 6655 6662 6663 6667 6670 66854 6688 6689 66894 6709 6711 6714 672 6720 6721 6722 673 6732 675 6772 6773 6774 6775 6776 6777 6778 6790 6811 6839 685 6850 6853 6871 6872 6873 6874 6877 6878 6879 688 6880 6881 6882 6883 6884 6885 6886 6908 6927 6929 6934 6935 6938 6944 695 6955 6996 7006 7008 7009 7010 7015 7020 7025 7026 7027 7030 7039 7040 7041 7042 7043 7046 7048 7049 7050 7067 7068 7074 7075 708 7080 7083 7088 7094 71 7112 7124 7128 7132 7133 7145 7150 7153 7155 7157 7158 7159 7161 7181 7182 7185 7186 7189 7203 7205 72433 7248 7249 7251 7275 7277 7278 7291 7297 7307 7311 7314 7323 7329 73341 7341 7343 7409 7410 74137 7414 7415 7416 7421 7428 7430 7431 7454 7462 7465 7486 7490 75141 7520 7525 7528 7529 7531 7532 7533 7534 7535 7554 7555 7572 768 7704 7709 7750 780 7818 78294 7846 7852 7867 7874 790 79155 79674 7975 79753 80010 80176 80204 8021 80227 80314 80324 8038 8061 8065 80824 80837 8089 81 8148 815 8161 81620 81788 818 81928 8202 8204 8233 8243 8289 829 8295 8312 8313 8317 8318 8328 83444 83480 836 837 83871 839 840 84078 841 84172 842 84265 84289 843 8431 84312 8440 84515 8454 84552 84612 8464 8467 8470 8471 8487 84893 8503 8517 8518 8521 8533 85403 8543 85461 85480 8550 8553 8554 8562 8569 857 8573 858 86 860 8607 861 862 8626 863 8648 8649 8651 8660 867 868 8697 87 8717 8718 8725 8737 8739 8743 8751 8767 8772 8792 8793 8795 8797 88 8803 8805 8819 8825 8826 8831 8835 8837 8841 8850 8856 8874 8878 8881 8894 89 890 8900 891 8928 8932 894 8945 896 8976 898 8986 90 9001 902 9020 9021 9031 904 90427 9043 9044 9046 9047 90480 9049 9051 9063 9079 9088 9093 9094 90993 91 9111 9112 9124 9134 9135 9139 914 9141 9146 9149 915 916 9169 917 91746 91768 9188 919 9191 91977 92 920 921 9219 9223 9229 9240 9252 92609 9261 9295 93 930 9306 9314 9318 9325 933 9343 9349 9360 9372 9392 93973 94 940 9402 943 9448 945 9453 9459 9474 952 9532 9533 9564 958 9584 9587 9604 9610 9611 9612 9638 9641 9643 9656 966 96764 9697 971 973 9734 974 9743 9759 9815 983 9839 984 9846 9861 9869 988 9886 990 993 9935 994 9943 9945 995 996 997 9970 9971 9972 9978 998 999 9994 
1: 10111 114569 115825 23339 57590 6729 7163 7164 7165 89882 
2: 123263 260294 2987 4839 5435 54888 55695 
3: 11316 1314 1315 22818 22820 22908 26958 372 375 4609 51226 6892 9276 
4: 10589 1487 1488 2033 23414 255877 604 6935 
5: 1537 7381 7384 7385 7388 
6: 1514 213 23064 2335 335 7018 7276 
7: 215 225 5824 5825 
8: 22797 4286 7030 7942 
9: 10001 10025 1024 112950 219541 23097 23389 29079 400569 51003 51586 5430 5469 54797 55090 55588 6837 80306 81857 892 90390 9282 9412 9439 9440 9441 9442 9443 9477 9862 9968 9969 
10: 11335 23468 25936 79003 79980 
11: 10262 10291 10419 10907 10915 10921 10946 10992 11157 11218 134353 1656 1660 1665 1981 219988 22916 22938 23450 23451 23658 24144 24148 25766 25804 25929 26121 27257 27258 27339 374868 382 4686 50628 51340 51362 51631 51690 51691 51747 5356 55692 56949 57703 57819 652595 6599 6606 6607 6625 6627 6628 6632 6633 6634 6635 6636 6637 6813 6814 7072 7073 7428 7532 79084 79760 79833 8175 84844 8487 8672 9092 9128 9129 9150 9641 9681 988 
12: 2475 57521 6009 64223 
13: 2741 2742 2743 8001 
14: 29090 29842 6428 7024 7342 
15: 10015 1759 25864 30011 3067 513 6455 6456 6457 7802 7873 84836 867 8867 
16: 332 3619 55143 9212 
17: 3560 3561 3600 3601 
18: 3604 7185 7186 7293 8744 
19: 11213 114609 148022 23471 29110 353376 3554 3654 3656 3661 3665 4615 51135 51588 57162 57506 695 7098 7099 7189 
20: 3670 3975 4005 51132 8022 8861 9079 
21: 10153 10199 10399 10412 10436 10528 10607 10885 10969 11056 11103 117246 134430 1457 1459 1665 1736 2091 22984 23029 23195 23223 23246 23481 23560 25879 26155 26156 26354 26574 29889 3692 408 409 4609 4839 51042 51096 51118 51154 51388 51602 51742 54475 54552 54606 54663 55127 55131 55226 55272 55299 55661 55759 56342 57062 57696 5822 64318 65083 653877 6741 692312 705 79039 79050 79954 80135 84128 84135 84154 84365 84916 8568 8602 8886 9277 9790 9933 
22: 5277 5279 5283 9091 
23: 10253 10539 5359 54507 65989 83755 9721 
24: 2874 6907 7464 79718 8841 9611 
25: 1000 1013 1499 50937 91653 
26: 10036 25842 55723 8208 8353 
27: 10239 1176 7781 8943 
28: 1059 200765 81789 8690 91151 
29: 10640 11336 149371 23233 23265 55770 5898 60412 
30: 10006 10163 10787 23268 25 26999 4690 5062 55845 5879 8936 
31: 10445 11007 138046 3183 55285 55885 9513 
32: 3397 3398 3399 3400 4654 56676 5710 6925 6929 6938 801 808 862 9242 
33: 11091 1642 1643 51514 5929 83743 8450 8451 9410 
34: 11130 11243 57082 79003 79980 
35: 11244 22882 23051 4800 6310 
36: 11267 51028 79643 84313 
37: 10556 11340 118460 1797 196513 22803 22894 23016 23404 23517 23633 26019 27257 3836 51010 51013 51119 51678 51690 5393 5394 54464 54512 56915 6138 6499 7538 8897 92856 
38: 126393 1409 1410 26353 3316 
39: 135458 144715 3065 3364 5111 5810 5883 5884 7266 
40: 1407 1408 1453 1454 406 5187 8863 8864 8914 
41: 1409 1410 1415 1420 3315 
42: 1455 1456 53944 94274 
43: 167227 26523 27161 55802 
44: 23313 6853 6854 8224 92399 9722 
45: 2175 2176 2178 2188 2189 
46: 221823 5631 5634 5635 5636 
47: 5806 712 713 714 
48: 22870 4794 55291 5537 9701 
49: 23019 246175 57472 7832 9125 9337 
50: 10273 2332 26999 348995 3670 4690 4792 64843 8022 8087 8440 89884 9513 
51: 10972 23385 51107 55851 5663 5664 
52: 1387 4097 4778 4780 7975 9603 
53: 10750 2495 2885 3827 3839 3840 53940 84285 94033 
54: 26259 6500 9820 9978 
55: 10228 26276 55823 57617 5786 64601 65082 6804 8417 9482 
56: 29915 4221 4297 5929 
57: 3419 3420 3421 4609 
58: 55968 6811 7415 80124 
59: 4436 4437 5111 9156 
60: 51121 6164 6206 6218 
61: 5192 5193 5194 5824 5830 
62: 51422 53632 5562 5563 5564 5565 5571 
63: 7128 7763 8517 8737 
64: 1005 1007 1013 1499 
65: 10482 29920 55998 5831 
66: 26249 2770 2775 4985 4988 
67: 10248 10556 10557 10775 10799 10940 11102 51367 54913 79897 
68: 10617 128866 145553 51652 57559 92421 
69: 10652 6811 8615 9527 
70: 1823 1824 1828 1829 1832 3728 5318 
71: 116113 26150 27086 50943 93986 9688 
72: 124454 27292 5018 5859 64981 
73: 2006 2200 2201 4237 
74: 1294 3914 3918 649 
75: 133 1906 4311 4880 
76: 1499 607 6925 79577 
77: 167227 196513 23644 26019 55802 5976 7529 7532 7538 80153 
78: 1801 1802 1965 51065 5111 5439 6232 
79: 2321 3791 5228 6405 7422 7423 8828 8829 
80: 2335 3371 3676 3678 3688 5829 7052 8516 
81: 26060 55198 5931 9219 
82: 10254 29979 56893 7314 80318 9146 9802 
83: 3001 3148 328 6418 
84: 3205 3211 3218 4211 5087 5089 5316 
85: 3815 5738 928 967 975 
86: 2661 392255 650 652 654 655 657 658 659 8200 
87: 5515 5516 5518 5519 5521 5522 5528 55844 
88: 51720 5888 5932 672 84142 
89: 5566 5567 5568 5569 5576 5577 5613 
90: 11252 23509 29763 29993 59341 
91: 11019 1737 1738 1743 2746 2747 2936 5160 51601 5161 5162 8050 
92: 10274 10592 10735 23063 5885 8243 9126 
93: 10313 10938 30845 57142 
94: 10492 1981 26986 2885 29974 3184 5564 7812 8672 9159 9641 
95: 25957 27238 285672 85313 9295 9541 9584 
96: 128866 27183 5119 57132 9525 
97: 11030 1822 1856 1993 1994 1996 2070 2130 2138 2139 2140 221662 23543 30008 473 54472 54715 55544 56893 6310 63948 84528 84970 8812 9444 9802 
98: 1211 1212 1213 3092 9026 
99: 11011 25842 55723 9874 
100: 122622 128240 159 27030 4292 5245 5395 54802 55739 
101: 2192 2199 284217 3339 351 4811 5549 
102: 2147 5104 5624 7056 
103: 22861 29108 58484 834 
104: 1487 1488 1503 56474 
105: 1723 1727 51700 51706 7372 790 
106: 112950 23032 6921 6923 7428 9978 
107: 1740 1742 8321 89780 
108: 26059 28964 5789 5792 5802 831 8495 8496 8499 8500 8541 
109: 23557 26258 2647 282991 388552 55330 63915 84062 
110: 3108 3109 3122 3732 967 
111: 4528 4830 4832 51187 6152 650788 9669 
112: 2035 57530 7529 7532 9414 
113: 1737 1738 1743 2936 4967 54949 6389 6390 6391 8802 8803 
114: 23049 26019 5976 65110 
115: 10463 1937 1938 203100 27429 4191 5211 5213 5214 5313 5315 5654 94031 9945 
116: 4738 8883 9039 9040 
117: 10421 10594 24148 4609 7150 9343 9410 
118: 10471 4215 5202 5203 7411 
119: 10486 10487 1072 23239 60 71 
120: 5499 5504 55607 84687 
121: 1196 6426 7532 8899 
122: 10845 3313 4144 51116 7133 7189 7284 8192 9093 
123: 54700 6908 7157 9013 9014 9015 
124: 10036 10155 10951 11335 22948 23468 3008 3670 3930 64843 6672 8290 8805 
125: 10971 147700 3798 3799 3800 3831 64837 7529 7532 7534 
126: 10152 11067 11170 149371 23265 3866 3880 5108 83878 9146 
127: 1104 5901 7514 8498 
128: 11060 23327 4734 6337 6338 6340 6804 
129: 151246 5519 5525 5528 
130: 123263 25821 3141 498 506 509 513 527 533 539 
131: 1387 2033 3216 3217 
132: 1535 1536 4687 4688 4689 5879 653361 
133: 54107 5426 5427 56655 
134: 1965 1967 1968 8890 8891 8892 8893 8894 
135: 2099 4221 5929 8085 9070 
136: 2688 3692 5204 6160 6223 7428 9141 9641 
137: 2147 2160 2811 3827 
138: 2243 2244 2266 5104 
139: 5191 5194 5195 5830 
140: 3654 4615 51135 57161 
141: 3675 3688 7106 928 975 
142: 10092 10093 10094 10095 10096 10097 10109 10163 10289 10552 2885 57180 653888 70 7189 7454 81873 
143: 4215 5202 8409 8725 
144: 1270 1271 3572 3977 
145: 10928 5899 85021 9185 
146: 1803 5788 6387 7852 920 
147: 23162 23542 4296 5599 5609 80824 9479 
148: 3383 4478 6693 7430 
149: 161 1759 23523 273 274 51100 6456 8867 
150: 253980 310 311 54676 6598 7126 79666 83892 
151: 2147 2153 2157 5624 5627 
152: 23649 5422 5557 5558 
153: 2902 2906 3265 4763 
154: 26019 54464 54512 5976 65109 
155: 10758 51567 7187 7188 943 958 
156: 10312 23545 245972 50617 51382 523 525 526 527 529 533 535 90423 9114 9296 
157: 10728 2908 3320 4306 
158: 1213 162 164 9685 
159: 10898 10914 10921 10978 1478 1479 23283 29101 29894 51585 51692 53981 5430 5499 5500 5501 55339 5930 64895 81608 
160: 328 5111 5423 7515 
161: 23148 389240 5562 5563 643412 650334 653189 
162: 117177 23510 26003 5080 54442 54676 5708 5866 79734 
163: 1282 1284 1634 2199 2335 4147 4318 7045 
164: 10750 3055 4643 60 70 7454 7456 80712 8522 
165: 1387 28996 4602 51701 
166: 162417 5009 55748 84735 
167: 162417 435 445 5009 
168: 2771 3576 3577 3579 
169: 1984 383 384 56648 9615 
170: 2274 2275 7572 7727 9457 
171: 387 396 397 5879 7409 836 998 
172: 10015 128866 27183 29082 92421 
173: 1856 1956 2316 387 5337 5578 58 5879 7204 857 
174: 2902 2906 5518 5520 
175: 1040 10535 31 32 51116 79947 8760 90353 
176: 10574 10576 22948 29110 4214 4215 4609 6950 7203 
177: 10606 2618 471 5198 5471 7189 
178: 23385 23621 351 5663 
179: 1656 196513 55802 80153 
180: 142940 1736 4528 55312 6207 83475 9669 
181: 31 32 54995 55748 84735 
182: 1911 6015 6045 648 
183: 29979 56893 64395 64396 
184: 3265 4301 5900 6014 
185: 3190 4609 5093 9782 
186: 6616 6804 6810 6813 6844 8673 8773 8775 
187: 160728 30 31 32 38 51 5163 5164 5337 5338 6528 8309 8884 
188: 10369 2890 2893 5566 
189: 2890 2893 5578 9463 
190: 22861 317 54205 598 842 
191: 4085 701 8881 991 996 
192: 5430 5431 6917 9150 
193: 1457 1460 2246 9158 
194: 6513 7132 7329 7341 
195: 1956 3643 3953 5156 5159 58533 6642 6643 8723 91 93 
196: 1736 1973 1977 1981 23223 5062 5426 55131 65083 6741 7189 8569 8672 9669 
197: 1756 1837 1838 3768 58 6640 6641 6645 7402 
198: 1839 1956 2066 960 
199: 3190 5093 5094 5725 9444 
200: 26986 3184 5093 5094 
201: 3710 4599 7220 7223 7224 
202: 2230 50484 523 6240 6241 
203: 207 331 332 5590 836 842 
204: 1025 27336 5300 5430 6829 
205: 10289 1964 1983 27335 3646 51386 60 8661 8662 8663 8664 8666 8667 8668 8669 
206: 1278 3674 3690 948 
207: 27185 6709 6711 80254 
208: 11016 1386 3169 3170 3171 359948 54676 64207 
209: 11260 23039 5901 9972 
210: 203068 60 7846 83988 
211: 1025 1843 4605 6502 7314 8454 997 
212: 1195 51747 6426 7532 
213: 1308 2885 3655 3691 5339 
214: 2956 4163 4436 5111 
215: 1832 2125 3848 3852 
216: 1832 1956 3852 3875 5318 
217: 1841 4706 54995 586 587 83940 
218: 2177 4609 672 7314 
219: 5071 6622 7314 9627 
220: 1213 382 407 408 409 4792 8546 9266 
221: 1027 10762 5901 7514 
222: 4905 6804 8775 9482 
223: 27131 7223 7224 8218 
224: 29127 7316 7529 7532 9493 
225: 5515 5516 7223 7224 
226: 11198 140890 1457 6749 
227: 1453 1454 55720 705 
228: 284217 3339 3673 3688 
229: 1387 1616 2113 5079 
230: 1742 50944 85461 9229 
231: 1874 23309 3065 5934 
232: 320 321 351 6812 
233: 320 321 8573 9378 
234: 10454 1432 4091 4092 5608 6885 
235: 23193 3692 4163 7170 7416 873 
236: 10524 322 351 4035 
237: 10681 2770 2775 6000 
238: 1107 22827 7431 8880 
239: 1277 1280 1294 1634 2335 3685 4313 4318 6678 7040 7057 712 
240: 26088 26994 27342 6233 7316 
241: 27101 6477 6500 6907 
242: 123263 29880 5163 5164 8813 
243: 22999 6616 6804 6857 
244: 2230 23438 23479 3035 440275 4830 4832 8942 9054 
245: 10606 4163 5198 55379 7428 8900 
246: 1080 5566 5576 6262 
247: 207 7248 7249 7534 9261 
248: 2950 387082 4000 4001 
249: 1936 4163 7407 7428 
250: 1917 1936 7189 7407 
251: 22916 3185 3187 4686 
252: 5054 5327 5328 5340 
253: 22938 3516 9541 9612 
254: 2033 2237 328 5111 
255: 23636 3843 53371 7514 9972 
256: 293 4215 5501 7431 7534 8517 
257: 1981 1983 22916 9641 
258: 10998 10999 11000 11001 124359 197322 2108 2109 22982 23438 25953 2739 28965 30 3029 3035 31 32 3295 38 440275 4706 51 5195 54995 55902 57609 81889 8309 84264 9085 9425 9426 
259: 2534 5786 5792 9564 
260: 10376 1785 4609 7283 
261: 1080 1956 3304 3329 999 
262: 4738 7189 857 9040 
263: 1017 4738 7428 9040 
264: 10273 3297 3303 3312 3337 573 
265: 10313 115825 57142 57590 6642 
266: 10482 3842 4928 8021 
267: 5591 6117 6118 7507 
268: 2 348 351 4035 
269: 1660 4791 7189 9020 9188 
270: 2353 4286 5594 6195 
271: 2099 672 6881 8295 
272: 1737 5160 5163 5164 
273: 7187 7188 8737 9020 
274: 4163 4215 7189 829 832 
275: 1432 5585 5606 5608 6300 
276: 1978 207 2475 5170 5515 5594 6198 7015 
277: 203068 4137 57787 7529 7534 
278: 1000 1499 2902 2906 
279: 3646 4093 60 8663 
280: 1822 30008 473 5359 83755 
281: 1822 473 5684 7916 
282: 140735 1742 8655 9229 
283: 396 5058 5880 998 
284: 1832 5925 835 840 843 8837 
285: 10241 7186 80125 9513 
286: 3655 3688 3732 821 
287: 2934 5216 58 5829 71 7408 7414 
288: 25942 3064 8819 9611 
289: 23633 3836 3837 4830 4831 4832 
290: 4687 5879 60 71 8936 
291: 1020 2903 6714 87 
292: 1029 2935 4163 7428 
293: 11052 79869 8570 8880 
294: 1739 1740 1741 1742 8570 8880 
295: 2885 4214 6141 6208 6217 
296: 2192 2335 4089 6498 
297: 1017 3398 4654 5925 5934 
298: 2534 5588 7409 836 
299: 5566 5894 5906 673 
300: 1453 1454 4163 5111 8900 
301: 11052 2070 2138 2139 2140 5080 79869 8615 
302: 10611 11052 11155 1856 79869 
303: 10989 1478 56893 7917 
304: 140890 1457 3183 5300 
305: 1499 4771 7430 9368 
306: 1956 2810 3875 983 
307: 10254 10617 2060 26994 
308: 2773 2783 4215 7189 
309: 10254 1956 2060 5058 7314 9146 
310: 11218 2932 4609 50628 
311: 1445 2534 5338 857 
312: 3932 5338 5580 60 
313: 1432 1460 2099 994 
314: 2902 2906 5579 6709 7082 
315: 1029 3091 5702 7428 
316: 1051 3297 5595 815 
317: 207 4687 5058 5879 
318: 1432 1459 1460 4687 
319: 5566 572 5894 596 
320: 207 3164 6310 7534 
321: 10856 1499 6929 8607 
322: 10289 24140 302 5111 
323: 2932 4137 5566 5663 
324: 121504 2885 4214 5058 
325: 1107 51631 5764 6303 
326: 2316 7133 7186 857 
327: 3312 3320 351 60 
