# Supplementary material for: Inferring modules from human protein interactome classes
Source: BMC Syst Biol. 2010 Jul 23;4:102. doi: 10.1186/1752-0509-4-102 (PMC2923113; doi:10.1186/1752-0509-4-102)
Supplement: Additional file 8 — CFinder-results. It contains the complete set of communities retrieved by CFinder from the various interactome classes. [file 1752-0509-4-102-S8.ZIP › CFinder_results/CFinder_INT/INTcommunities5]

0: 10036 25842 55723 8208 8353 
1: 1059 200765 81789 8690 91151 
2: 10006 10787 26999 4690 55845 8936 
3: 10467 10524 10847 10856 26122 4609 54556 55257 55929 64431 6944 80314 8089 85403 86 8607 
4: 135458 144715 3364 5810 5883 5884 
5: 1409 1410 1415 1420 3315 
6: 10153 10199 10412 10436 10528 10607 10885 10969 11056 11103 117246 134430 1736 2091 23029 23195 23223 23246 23481 23560 25879 26155 26156 26354 26574 29889 3692 4839 51096 51118 51154 51388 51602 51742 54475 54552 54606 54663 55127 55131 55226 55272 55299 55661 55759 56342 57062 57696 5822 64318 65083 653877 6741 705 79039 79050 79954 80135 84128 84135 84154 84365 84916 8568 8602 8886 9277 9933 
7: 10617 128866 145553 51652 57559 92421 
8: 11213 353376 3654 3656 7189 
9: 116113 26150 27086 50943 93986 9688 
10: 11316 1314 1315 22818 22820 26958 372 4609 51226 9276 
11: 162989 351 4137 5590 5663 5664 5925 7185 836 839 841 843 8772 8837 9191 
12: 1801 1802 1965 51065 5111 5439 6232 
13: 2321 5228 7422 8828 8829 
14: 10010 1003 10111 10140 1027 10278 10320 10399 10401 10451 10454 10474 10498 10499 1050 1051 1052 10524 1053 10538 1054 10603 10611 10612 10657 10750 10818 10891 10987 11016 11140 11155 11183 11184 11200 112597 1147 121268 1213 122953 1234 1326 1386 1387 139716 1398 1399 142 1432 1436 1439 1441 1445 1457 1460 1487 1493 1499 1601 1616 163126 1649 1655 1660 1796 1855 1869 1950 1956 1958 196 1969 2033 2048 2051 2057 2058 2064 2065 2066 207 208 2099 2100 2113 2114 2185 2207 2212 2214 2242 2260 2274 2290 23054 2308 2309 23118 2316 2321 2324 23291 23309 23321 2353 2354 2355 23551 23607 23682 25 2516 2534 2549 25855 25942 26133 26191 2624 26353 26397 2648 2690 27040 27043 27071 2737 2885 2886 2889 28996 2908 29110 292 2956 2959 29760 30011 3014 3054 3055 3065 3066 3084 3091 3131 3172 3192 3205 3265 3275 3276 329 3301 3305 3308 3309 3312 3313 3315 3320 3326 3376 3454 3455 3480 355 3551 3560 3561 3566 3575 3621 3635 3636 3643 3667 367 3690 3691 3702 3716 3717 3718 3725 3726 3727 3791 3815 3838 3875 3932 3937 405 4067 4084 4086 4087 4088 4089 4093 4094 4193 4194 4214 4215 4233 4303 4352 4361 4435 4436 4486 4582 4609 4627 4628 4654 466 467 4673 468 4683 4690 472 4739 4773 4790 4791 4792 4793 4794 48 4841 4862 4914 4915 5037 5058 51176 51285 5156 51564 5159 5175 5295 5296 5300 5310 5335 5336 5371 5449 5451 5469 5499 5521 55250 55269 55327 55620 55629 5566 55697 55715 5578 558 5580 55824 5587 5590 5591 55922 5594 5595 5599 5601 5606 5610 572 5747 5770 5771 5777 5781 5782 5788 5794 5810 5829 5894 5914 5921 5925 5926 5928 5931 5933 5947 595 5966 5970 5971 5979 5981 5987 602 604 6124 613 6189 6256 634 64130 6421 64375 6452 6461 6464 64750 6497 6498 6500 6549 660 6625 6654 6655 6667 6670 6688 6714 672 6772 6773 6774 6775 6776 6777 6778 6839 6850 6853 6872 6885 6908 6929 695 6996 7006 7008 7010 7025 7046 7048 7067 7068 7094 71 7124 7132 7133 7150 7153 7157 7158 7161 7182 7185 7186 7189 7205 72433 7248 7249 7275 7278 7291 7297 7311 7329 7341 7409 7410 7414 7415 7421 7430 7454 7462 75141 7528 7529 7531 7532 7533 7534 7535 7704 7846 7852 79155 79753 8061 8202 8312 836 841 84312 8454 8471 8517 8518 8554 857 860 862 8626 8648 8651 8660 867 868 87 8717 8737 8743 8767 8772 8795 8797 8819 8825 8837 8841 8850 8878 8928 8932 8945 8976 90 9020 9021 9063 9111 9112 916 919 921 9252 930 9325 933 9372 9532 9564 958 9611 9612 9656 973 9734 974 9743 9759 983 9846 9869 994 9971 
15: 51422 5562 5563 5564 5565 5571 
16: 5566 5567 5568 5576 5577 5613 
17: 10017 578 581 596 598 637 
18: 10111 6729 7163 7164 7165 89882 
19: 10274 10735 23063 5885 8243 9126 
20: 10445 10856 283899 54617 83444 86 8607 93973 
21: 10492 26986 3184 7812 9159 
22: 10557 10775 10940 11102 51367 54913 
23: 10611 11155 23132 23371 2885 2926 3185 3187 3188 3189 4659 51778 58529 64759 7145 81 87 88 
24: 10209 10289 10621 10622 10623 10775 10988 11128 11222 11224 140032 140801 142940 171568 1736 1939 1964 204 23173 23521 25885 2885 28998 29088 2963 29927 30834 401019 4214 440929 4791 4793 50808 51069 51073 51082 51121 51154 51727 5430 5431 5432 5433 5434 5435 5436 5437 5440 5441 54984 55090 55176 55272 55729 5829 6122 6123 6124 6125 6133 6134 6135 6136 6139 6143 6154 6156 6157 6161 6175 6182 6183 6187 6188 6193 6203 6205 6208 6210 6217 6222 6224 6228 63875 641856 64425 647801 64965 64979 65003 652071 80324 83480 84172 84265 8517 8562 9020 9533 999 
25: 10001 1024 112950 219541 23097 400569 51003 5469 54797 55090 55588 6837 81857 892 90390 9282 9412 9440 9441 9442 9443 9477 9968 
26: 122622 159 27030 4292 5395 54802 55739 
27: 10291 10915 10921 10946 10992 11157 11218 1656 1660 1665 1981 219988 22916 22938 23450 23451 23658 24144 24148 25766 25804 25929 26121 27257 27258 27339 50628 51340 51362 51631 51690 51691 51747 5356 55692 56949 57703 57819 652595 6606 6607 6625 6627 6628 6632 6633 6634 6635 6636 6637 6813 6814 7072 7073 79760 79833 8175 8487 8672 9128 988 
28: 23557 26258 2647 282991 388552 55330 63915 84062 
29: 3547 3624 3625 3626 90 91 92 93 
30: 4528 4830 4832 51187 6152 650788 9669 
31: 10210 7150 7157 7329 7341 
32: 1022 2071 404672 4331 902 
33: 10421 10594 24148 9343 9410 
34: 10845 3313 4144 7284 8192 
35: 6908 7157 9013 9014 9015 
36: 123263 25821 3141 498 506 509 513 527 533 539 
37: 1407 1453 1454 5187 8863 8864 
38: 1535 1536 4687 4688 4689 5879 
39: 1965 1967 1968 8890 8891 8892 8893 8894 
40: 3692 5204 6160 6223 9141 
41: 6594 6597 6599 8467 9031 9044 
42: 10092 10093 10094 10095 10096 10097 10109 10163 10552 2885 57180 653888 7454 81873 
43: 1050 1052 1053 10538 1054 22809 
44: 10556 11340 118460 22894 23016 23404 23517 23633 26019 3836 51010 51013 51119 51678 5393 5394 54464 54512 56915 6138 7538 92856 
45: 10250 10921 140890 6429 6431 6732 7532 
46: 1017 1029 10926 23594 23595 4163 4171 4172 4173 4174 4175 4176 4998 4999 5000 5001 55388 8317 8318 8900 988 990 
47: 122622 128240 159 5245 54802 55739 
48: 5557 5558 5982 5983 5985 
49: 129685 2648 29117 29894 4609 51616 5970 65980 6871 6872 6873 6874 6877 6878 6879 6880 6881 6882 6883 6884 6908 7157 8148 8464 8850 
50: 4191 5211 5213 5214 5313 5315 
51: 63979 7329 7341 81 87 88 
52: 5789 5792 5802 8499 8500 8541 
53: 10312 23545 245972 50617 51382 523 525 526 527 529 533 535 90423 9114 9296 
54: 10656 10657 202559 3190 3276 
55: 117177 23510 54442 54676 5866 79734 
56: 1737 1738 1743 4967 6390 6391 
57: 26059 28964 8499 8500 8541 
58: 2332 3670 64843 8022 8087 89884 9513 
59: 10393 29882 51433 51529 8697 996 
60: 1040 10535 31 32 51116 79947 8760 90353 
61: 10606 2618 471 5198 5471 
62: 10898 10914 1479 29101 29894 51585 51692 53981 5499 5500 5501 55339 5930 64895 81608 
63: 10951 11335 23468 3670 64843 
64: 11019 1737 1738 1743 5160 51601 5161 5162 
65: 1737 1738 1743 4967 8802 8803 
66: 28964 5058 5062 5063 5829 7532 8874 9459 9815 
67: 4087 4089 5058 57381 7046 
68: 2332 26999 4690 8087 9513 
69: 1022 2068 2071 2965 2966 
70: 11091 1642 5929 8450 8451 
71: 10393 4087 4088 6498 8881 996 
72: 10419 6628 6632 6634 79084 
73: 3725 5925 6688 6689 6908 
74: 10920 10980 10987 2873 50813 51138 7157 8065 8533 9318 
75: 10213 10289 143471 1503 2035 23043 23392 24140 2688 4163 4609 5347 5564 5682 5683 5684 5685 5686 5687 5688 5689 5690 5691 5692 5693 5694 5695 5700 5701 5702 5704 5705 5706 5707 5708 5709 5710 5713 5714 5716 5717 5718 5719 57563 5887 7189 7428 80227 9474 9641 9861 9945 
76: 2022 7040 7042 7043 7046 7048 7049 94 
77: 10289 1983 27335 8661 8662 8663 8666 8667 8668 8669 
78: 10524 10912 10989 28964 29117 3163 5201 55791 57562 580 7572 9001 
79: 1841 4706 54995 586 587 83940 
80: 2099 3320 367 7181 7182 
81: 4609 5111 5884 5981 5982 5983 5984 5985 
82: 10951 1786 1788 1789 2146 3065 3066 6839 
83: 10746 4215 7529 7531 7532 
84: 1741 1742 22839 2902 2904 2906 8831 
85: 1017 4998 4999 6502 81620 890 8900 990 
86: 23162 23542 5599 5609 9479 
87: 2874 6907 79718 8841 9611 
88: 2099 4331 7157 902 9112 
89: 26121 6637 9092 9128 9129 
90: 2230 23438 23479 3035 440275 4830 4832 8942 9054 
91: 2957 2959 2960 2961 2963 6908 
92: 124359 2108 2109 23438 25953 30 3029 3035 31 32 38 440275 4706 51 5195 54995 55902 81889 8309 84264 9085 9425 9426 
93: 1017 1021 10459 80176 902 
94: 11030 23543 54472 6310 84528 9802 
95: 1017 1021 1026 1027 5111 5925 595 894 898 
96: 1026 10912 1647 2073 4616 5111 891 983 
97: 10912 1647 4216 4616 5608 
98: 23521 28998 4598 51072 51116 51179 5432 5435 54363 5441 55272 6141 6203 6208 6217 6222 64965 9533 
99: 1938 5211 5213 5214 9945 
100: 23309 25942 3065 7704 9734 
101: 1660 3725 7150 7153 9188 
102: 10155 10951 11335 23468 8805 
103: 30011 6455 6456 6457 8867 
104: 50855 5582 5584 5590 56288 7533 7534 84612 998 
105: 4086 4089 5058 5880 7046 
106: 2353 3725 5371 6613 6996 7341 
107: 142 23054 2547 3297 5111 5591 7157 7486 7520 
108: 1022 2099 2965 367 902 
109: 1050 1387 1499 2033 6927 
110: 10454 23118 331 3320 3654 6885 7189 
111: 2534 2887 3717 5159 5894 
112: 1051 2908 6597 6598 7157 
113: 1147 207 3551 3667 5588 8517 
114: 1616 28996 7157 7329 7341 
115: 5037 5580 5590 5594 5604 5894 
116: 10987 4790 6774 6778 8648 
117: 1051 1385 1387 6195 6722 
118: 5687 5691 5693 81 87 88 
119: 1017 1869 672 7157 890 983 
120: 3875 7431 836 839 841 
121: 1107 580 5888 7157 7329 7341 
122: 1107 11244 51588 580 7157 
123: 1739 2902 2904 815 88 
124: 2959 3297 6872 6880 6908 
125: 2908 5451 6776 6777 9612 
126: 142 4691 4869 7150 7157 
127: 10524 10856 3065 4790 602 
128: 1147 1387 3551 8202 8517 
129: 25 472 5888 672 7157 
130: 1017 1869 5925 672 8900 983 
131: 1499 5663 836 841 999 
132: 10524 2597 367 4193 60 
133: 5499 5515 5594 5595 596 7157 
