# Supplementary material for: Inferring modules from human protein interactome classes
Source: BMC Syst Biol. 2010 Jul 23;4:102. doi: 10.1186/1752-0509-4-102 (PMC2923113; doi:10.1186/1752-0509-4-102)
Supplement: Additional file 8 — CFinder-results. It contains the complete set of communities retrieved by CFinder from the various interactome classes. [file 1752-0509-4-102-S8.ZIP › CFinder_results/CFinder_INT/INTcommunities6]

0: 11316 1314 1315 22818 22820 26958 372 51226 9276 
1: 1801 1802 1965 51065 5111 5439 6232 
2: 10274 10735 23063 5885 8243 9126 
3: 10445 10856 283899 54617 83444 86 8607 93973 
4: 10153 10199 10412 10436 10528 10607 10885 10969 11103 117246 134430 1736 2091 23029 23223 23246 23481 23560 25879 26155 26156 26354 26574 29889 3692 4839 51096 51118 51154 51388 51602 51742 54552 54606 54663 55127 55131 55226 55272 55299 55661 55759 56342 57062 57696 5822 64318 65083 653877 705 79039 79050 79954 84128 84135 84154 84365 84916 8568 8602 8886 9277 9933 
5: 10611 11155 23132 23371 2885 2926 3185 3187 3188 3189 64759 7145 81 87 88 
6: 10209 10289 10621 10622 10623 10775 10988 11128 11222 11224 140032 140801 142940 171568 1736 1939 204 23173 23521 25885 28998 29088 2963 29927 30834 401019 440929 4793 50808 51069 51073 51082 51154 51727 5430 5431 5432 5433 5434 5435 5436 5437 5441 55090 55176 55272 6123 6124 6125 6133 6135 6143 6154 6156 6161 6182 6183 6188 6193 6203 6205 6208 6210 6217 6222 6224 6228 63875 641856 647801 64965 64979 65003 652071 80324 83480 84172 84265 8562 9020 9533 999 
7: 112950 23097 400569 55090 55588 6837 90390 9282 9440 9442 
8: 1656 219988 25804 27257 51690 57819 
9: 23557 26258 2647 282991 388552 55330 63915 84062 
10: 3624 3625 3626 90 91 92 
11: 10612 10987 11140 1147 1213 23321 3305 3309 3312 3313 3320 3326 3551 4215 4790 4791 4792 4793 4794 48 4841 55269 55697 5591 5810 5966 5970 5971 602 6421 6885 71 7278 8517 8945 9020 
12: 1024 112950 55090 55588 9441 9968 
13: 123263 25821 3141 498 506 509 513 539 
14: 1965 1967 1968 8890 8891 8892 8893 8894 
15: 10001 1024 112950 55090 55588 81857 
16: 10092 10093 10094 10095 10096 10097 10109 10552 2885 57180 653888 7454 81873 
17: 10556 23404 51010 51119 54512 56915 6138 92856 
18: 10467 10847 10856 55257 55929 64431 6944 80314 8089 85403 86 8607 
19: 129685 2648 29117 51616 65980 6871 6872 6873 6874 6877 6878 6879 6880 6881 6882 6883 6884 6908 8148 8464 
20: 10312 23545 245972 50617 51382 523 525 526 527 529 533 535 90423 9114 9296 
21: 11016 1386 2354 3725 3726 3727 8061 
22: 1665 22938 27339 51340 51362 5356 56949 57703 
23: 117177 23510 54442 54676 5866 79734 
24: 2332 3670 64843 8022 8087 89884 9513 
25: 841 8717 8737 8772 8795 8797 
26: 10898 10914 1479 29101 29894 51585 51692 53981 5499 5500 5501 55339 5930 64895 81608 
27: 112597 25855 25942 3054 3065 3066 3621 5928 5931 5947 84312 8819 
28: 11340 118460 22894 23016 23404 23517 23633 3836 51010 51013 51678 5393 5394 54512 56915 
29: 10291 10946 10992 1665 23450 23451 24144 24148 26121 27339 51340 5356 57819 652595 6627 6634 6635 6636 6637 8175 9128 
30: 10920 10980 10987 2873 50813 51138 7157 8065 8533 9318 
31: 11218 25929 50628 6606 6607 6628 6632 6633 6634 6635 6636 6637 6813 6814 8487 
32: 1326 4790 4791 5966 5970 79155 
33: 2022 7040 7042 7043 7046 7048 7049 94 
34: 10401 10499 1051 10538 10603 10611 10657 10818 10987 11016 11155 122953 1386 1387 1398 1399 1439 1445 1499 1616 1796 1956 1969 2033 2057 2064 2065 2099 2100 2185 2274 23054 2308 2309 2321 2353 2355 25 2534 2549 26353 2690 27040 2885 2886 2908 2959 29760 3055 3065 3091 3172 3315 3480 3560 3566 3635 3636 3643 3667 367 3702 3716 3717 3725 3726 3727 3791 3815 3932 3937 4067 4087 4088 4089 4193 4233 4486 4582 4609 4654 467 4739 4790 4914 51176 5156 5159 5295 5296 5335 5336 5371 5451 5578 558 5580 55824 5594 5599 5747 5770 5771 5777 5781 5782 5788 5829 5914 5921 5925 595 5970 5979 6124 613 6256 634 6452 6461 6464 6654 6667 6714 672 6772 6774 6775 6776 6777 6778 6850 6908 695 6996 7157 7161 7329 7341 7409 7454 7535 7704 7852 8202 8554 8648 8651 8660 867 868 8841 8850 9021 9111 9252 930 9325 933 9564 9612 9846 
35: 11157 23658 25804 27257 27258 51690 51691 57819 6606 6635 
36: 4609 5111 5981 5982 5983 5984 5985 
37: 23594 23595 4171 4172 4173 4174 4175 4176 4998 4999 5000 5001 55388 8317 8900 990 
38: 10213 10289 143471 1503 2035 23392 24140 2688 4163 4609 5347 5682 5683 5684 5685 5687 5688 5689 5690 5691 5692 5693 5694 5700 5701 5702 5704 5705 5706 5708 5709 5710 5713 5714 5716 5717 5718 5719 7189 7428 80227 9641 9861 9945 
39: 23291 4792 4793 4794 6500 8454 8945 
40: 1017 4998 4999 81620 890 990 
41: 27335 8661 8662 8663 8666 8668 8669 
42: 2230 23438 23479 3035 440275 4830 4832 8942 9054 
43: 1981 22916 51631 51747 55692 6625 6633 6634 8672 
44: 25766 51631 51747 55692 6625 6632 6633 6634 6637 
45: 1964 2885 51121 6122 6124 6133 6134 6136 6139 6157 6175 6187 6188 6193 9020 
46: 10001 112950 23097 55090 55588 9282 9443 
47: 1026 10912 1647 4616 5111 891 983 
48: 124359 2108 2109 9085 9425 9426 
49: 23658 24148 51690 57819 6635 6636 9128 
50: 23521 28998 4598 51072 51116 5432 5435 5441 6141 6208 6217 6222 64965 9533 
51: 124359 30 31 32 38 4706 51 54995 55902 8309 9085 9425 9426 
52: 7185 836 839 841 843 8837 
53: 10657 2885 3702 5335 695 867 
54: 142 2547 5111 5591 7486 7520 
55: 10454 23118 331 3654 6885 7189 
56: 2885 3932 5777 6464 7535 919 9846 
57: 10499 196 2033 2099 405 8648 
58: 3560 3716 3932 6772 6774 6776 6850 
59: 1439 2534 3717 3815 5781 6772 
60: 3301 3312 3320 7132 7185 7186 8717 8737 8767 
61: 2113 2353 2908 3725 4088 5594 
62: 10454 23118 3301 3312 7186 7189 
63: 1398 1399 25 4690 4739 5829 9564 
64: 5687 5691 5693 81 87 88 
65: 1387 1457 3065 3066 4609 5371 5970 6667 672 7153 
66: 25 613 6714 7529 7531 7532 7533 
67: 4791 6188 6193 6210 8517 9020 
68: 1387 2033 3838 4609 5970 672 
