# Supplementary material for: Inferring modules from human protein interactome classes
Source: BMC Syst Biol. 2010 Jul 23;4:102. doi: 10.1186/1752-0509-4-102 (PMC2923113; doi:10.1186/1752-0509-4-102)
Supplement: Additional file 8 — CFinder-results. It contains the complete set of communities retrieved by CFinder from the various interactome classes. [file 1752-0509-4-102-S8.ZIP › CFinder_results/CFinder_INT/INTcommunities7]

0: 10445 10856 283899 54617 83444 86 8607 93973 
1: 10621 10622 10623 11128 171568 25885 30834 4793 51082 5432 5434 5435 5437 5441 84172 84265 9533 
2: 23557 26258 2647 282991 388552 63915 84062 
3: 10612 10987 23321 4790 4791 4792 4793 4794 48 4841 55269 55697 5810 602 6421 
4: 123263 3141 498 506 509 513 539 
5: 1965 1967 1968 8890 8891 8892 8893 8894 
6: 10092 10093 10094 10096 10097 10109 10552 2885 57180 653888 81873 
7: 10556 23404 51010 51119 54512 56915 6138 92856 
8: 112950 23097 55090 55588 6837 90390 9282 9440 9442 
9: 1665 22938 27339 51340 51362 5356 56949 57703 
10: 10467 10856 55257 55929 6944 8089 86 8607 
11: 10898 10914 1479 29101 29894 51692 53981 5499 5500 5501 55339 5930 64895 81608 
12: 112597 25855 25942 3065 3066 3621 5928 5931 5947 84312 8819 
13: 11340 118460 22894 23016 23404 23517 23633 3836 51010 51013 51678 5393 5394 54512 56915 
14: 129685 6872 6873 6874 6877 6878 6879 6880 6881 6882 6883 6884 6908 8464 
15: 10920 10980 10987 2873 50813 51138 7157 8065 8533 9318 
16: 11218 25929 6606 6607 6632 6633 6634 6813 6814 8487 
17: 10153 10199 10412 10436 10528 10607 10885 10969 11103 117246 134430 1736 2091 23029 23223 23246 23481 23560 25879 26155 26156 26354 26574 29889 3692 4839 51154 51388 51742 54552 54606 54663 55127 55131 55226 55272 55299 55661 55759 56342 57062 57696 5822 64318 65083 653877 705 79039 79050 79954 84128 84135 84154 84365 84916 8568 8602 8886 9277 9933 
18: 11157 23658 25804 27257 27258 51690 51691 57819 6606 
19: 10291 10946 10992 23451 24144 26121 27339 51340 5356 6627 6634 6637 8175 
20: 2963 5430 5431 5432 5433 5434 5436 5437 5441 55090 
21: 4171 4172 4173 4175 4176 4999 55388 
22: 1964 2885 51121 6122 6124 6133 6134 6136 6139 6157 6175 6187 6188 6193 9020 
23: 1398 1399 1956 1969 2057 2064 2065 2099 2185 25 2534 2549 2690 2885 2886 3480 3635 3643 3667 3716 3717 3791 3815 3932 4233 5156 5159 5295 5335 5578 558 5747 5771 5777 5781 5921 5979 6464 6654 6714 6772 6774 6776 6777 6850 7409 8660 867 9564 9846 
24: 1026 10912 1647 4616 5111 891 983 
25: 10611 11155 3185 3187 81 87 88 
26: 10213 1503 23392 4609 5682 5687 5690 5700 5701 5702 5704 5705 5706 5708 5709 5710 5713 5714 5716 5717 5718 5719 7189 80227 9641 9861 9945 
27: 10611 10987 11155 1387 2033 26353 3315 6124 6772 6774 6775 6776 6777 6778 9111 
28: 10209 10289 10775 10988 11128 11222 11224 140032 140801 142940 1736 1939 204 23173 23521 25885 28998 29088 29927 401019 440929 50808 51069 51073 51154 51727 5430 5431 5432 5434 55176 6123 6124 6125 6133 6135 6143 6154 6161 6182 6183 6188 6193 6205 6208 6210 6217 6222 6224 6228 63875 641856 64965 64979 65003 652071 80324 83480 84172 8562 9533 999 
29: 143471 2035 4609 5347 5682 5683 5684 5685 5687 5688 5689 5690 5691 5692 5693 7189 9641 9861 
30: 10946 23450 23451 24148 6635 6636 6637 9128 
31: 27040 2885 3937 5335 6461 7409 7535 
32: 23521 28998 4598 51072 51116 5432 5435 5441 6141 6217 64965 9533 
33: 124359 31 32 4706 54995 9085 9425 9426 
34: 124359 30 31 32 38 51 55902 8309 9085 9425 9426 
35: 2099 3725 3726 3727 4088 4089 672 
36: 1398 2185 2534 4739 5747 5829 9564 
37: 1387 2033 4087 4088 4609 5371 7157 7161 
38: 10499 10987 1387 2033 2099 3091 367 3725 3727 4087 4088 4089 5594 5970 6667 672 6772 6774 7157 8648 
39: 1147 1213 3313 3551 4790 4791 4792 4793 4794 5966 5970 5971 7278 8517 
40: 1398 1399 25 2885 3815 5295 867 
41: 1457 3065 3066 4609 5970 6667 672 
