# Supplementary material for: Inferring modules from human protein interactome classes
Source: BMC Syst Biol. 2010 Jul 23;4:102. doi: 10.1186/1752-0509-4-102 (PMC2923113; doi:10.1186/1752-0509-4-102)
Supplement: Additional file 8 — CFinder-results. It contains the complete set of communities retrieved by CFinder from the various interactome classes. [file 1752-0509-4-102-S8.ZIP › CFinder_results/CFinder_INT/INTcommunities8]

0: 1965 1967 1968 8890 8891 8892 8893 8894 
1: 1665 22938 27339 51340 51362 5356 56949 57703 
2: 10898 10914 1479 29101 29894 51692 53981 5499 5500 5501 55339 5930 64895 81608 
3: 112597 25855 25942 3065 3066 3621 5928 5931 5947 84312 8819 
4: 129685 6872 6873 6874 6877 6878 6879 6880 6881 6882 6883 6884 6908 
5: 10920 10980 10987 2873 50813 51138 7157 8065 8533 9318 
6: 4790 4791 4792 4793 4794 4841 55269 602 6421 
7: 10153 10199 10412 10436 10528 10607 10885 10969 11103 117246 134430 1736 2091 23029 23223 23246 23481 23560 25879 26155 26156 26354 26574 29889 3692 4839 51154 51388 51742 54552 54606 54663 55127 55131 55226 55272 55299 55661 55759 56342 57062 57696 5822 64318 65083 653877 705 79039 79050 79954 84128 84135 84154 84365 84916 8568 8602 8886 9277 9933 
8: 11157 23658 25804 27257 27258 51690 57819 6606 
9: 2963 5430 5431 5432 5433 5434 5436 5437 
10: 11340 118460 22894 23016 23404 23517 23633 51010 51678 5393 5394 54512 56915 
11: 1964 51121 6122 6124 6133 6134 6136 6139 6157 6175 6187 6188 6193 
12: 10213 1503 23392 4609 5682 5687 5690 5700 5701 5702 5704 5705 5706 5708 5709 5710 5713 5714 5716 5717 5718 5719 7189 80227 9641 9861 
13: 26353 3315 6772 6774 6775 6776 6777 6778 
14: 10209 10289 10775 10988 11128 11222 11224 140032 140801 142940 1736 1939 204 23173 23521 25885 28998 29088 29927 401019 440929 50808 51069 51073 51154 51727 5430 5431 5432 55176 6123 6124 6125 6133 6135 6143 6154 6161 6182 6183 6188 6193 6205 6208 6210 6217 6222 6224 6228 63875 641856 64965 64979 65003 652071 80324 83480 84172 8562 9533 999 
15: 143471 5347 5682 5683 5684 5685 5687 5688 5689 5690 5691 5692 5693 7189 9861 
16: 4598 51072 51116 5432 5435 5441 6141 64965 9533 
17: 1387 6772 6774 6775 6776 6777 6778 9111 
18: 10611 11155 6772 6774 6775 6776 6777 6778 
19: 1956 3717 5159 5771 5781 6714 6772 6774 6776 6777 
20: 1956 2064 2065 2185 2885 3717 4233 5159 5295 5335 5747 5777 5781 6464 6714 6850 867 9846 
21: 2057 2885 3717 5295 5777 5781 6464 8660 
22: 1956 5159 5781 6464 6714 6776 6777 867 
23: 1387 2033 2099 367 3725 4087 4088 4089 6667 672 
