# Supplementary material for: Inferring modules from human protein interactome classes
Source: BMC Syst Biol. 2010 Jul 23;4:102. doi: 10.1186/1752-0509-4-102 (PMC2923113; doi:10.1186/1752-0509-4-102)
Supplement: Additional file 8 — CFinder-results. It contains the complete set of communities retrieved by CFinder from the various interactome classes. [file 1752-0509-4-102-S8.ZIP › CFinder_results/CFinder_LIT/LITcommunities3]

0: 1000 10000 10001 10006 1001 10010 10013 10014 10015 10016 10017 10018 10019 10023 10025 1003 10036 10038 10039 1004 10040 10044 10045 10048 10049 1005 10052 10053 10054 10055 10062 1007 10075 10076 1008 1009 10092 10093 10094 10095 10096 10097 10109 10111 10113 10114 10116 10117 10125 10128 1013 10131 10134 10140 10142 10146 10152 10153 10155 1016 10163 10168 1017 1018 10188 10189 1019 10193 10197 1020 10204 10207 1021 10210 10211 10213 1022 10228 1024 10243 1025 10250 10253 10254 10256 1026 10260 10262 1027 10270 10272 10273 10274 10277 10278 1028 10284 10286 10287 10289 1029 10291 10293 10294 10298 1031 10318 1032 10320 1033 10335 10342 10369 10370 10371 10376 10379 10383 10391 10392 10393 10397 10399 10401 10403 10413 10419 10421 10426 10432 10434 10438 10445 1045 10451 10454 10456 10458 10461 10463 10467 10468 10472 10474 10477 10482 10487 10488 10489 10490 10492 10497 10498 10499 1050 1051 10512 10514 10519 1052 10521 10524 10525 10526 10527 1053 10538 1054 10574 10575 10576 10579 1058 10580 1059 10594 10603 10606 10614 10617 10618 10621 10623 10628 10636 10641 10642 10656 10657 10664 10672 10691 10714 1072 10726 10728 1073 10733 10736 10746 10749 10750 10758 10762 10763 10771 10772 10773 10783 10787 108 1080 10808 10811 10815 10817 10818 1084 10847 10848 10856 10857 10859 108699 10891 10892 10902 10912 10913 10915 10920 10921 10923 10926 10928 10933 10945 10951 10953 10959 10963 10971 10972 10980 10985 10987 10988 10989 10992 11006 11016 110279 1103 11033 11034 11035 11036 1104 11051 11052 1107 11073 1108 11091 11099 111 1111 11113 11124 11130 11140 11143 11144 11156 11157 11164 11171 11177 11183 11184 11187 11196 11198 11200 11213 11214 11215 11218 11221 11224 1123 11243 11244 11252 112597 11260 11277 112939 112950 11311 11315 11316 11331 11333 11335 11338 11339 11340 11345 113878 114132 114609 1147 114769 11480 114822 114836 114928 114990 115106 115207 1154 1159 1161 1163 116443 116444 1173 1174 118 118460 11854 118788 119 1191 1195 1207 1211 1212 121268 1213 121504 12168 122786 122953 1230 1231 1234 123887 123920 1244 12567 125950 1263 1264 1270 1271 1272 1277 1278 1280 1281 1282 1284 1285 1286 1287 1288 128866 1289 12914 1292 1294 1295 129685 1298 1299 130497 1305 1308 1311 1314 1315 1316 1326 133396 133522 134353 134957 135112 135458 136 1361 136319 1365 137492 137735 1385 1386 1387 1390 1394 1397 139716 1398 1399 1400 1401 1404 140461 1406 140628 140735 140885 140890 140901 1410 142 14225 14226 142679 1431 1432 1434 1435 1436 1437 1438 1439 1441 1442 1445 144715 1452 145258 1453 1454 1457 1459 1460 146059 1462 1463 1464 147 1477 147700 147841 148022 1482 1487 1488 1489 1490 149233 1493 149428 1495 1499 150 1500 1501 1503 150684 1508 1509 1511 151246 151254 1514 151648 151888 1523 152503 152789 1528 153 1535 1536 154 1540 155 156 157 1583 16 160 1600 1601 1602 1605 161 1612 1613 161477 16150 1616 162 162699 1627 1628 162989 163 1630 163126 1634 163732 1639 164 1642 16428 1643 164656 1647 1649 1650 1652 1653 1654 1655 1656 16589 165918 166 1660 1665 1672 167227 1674 1676 16801 168544 168620 170506 17126 17127 17131 1727 1728 17347 1739 1740 1741 1742 1743 1759 176 1760 1778 1785 1786 1788 1789 1791 1793 1794 1796 1797 17978 1803 1805 1808 1812 1814 1815 1816 182 1820 1822 1823 1824 18260 1828 1829 183 1831 1832 1839 1840 18412 1843 1844 1845 1846 1849 185 1852 1855 1856 1857 1859 18647 1869 1870 1871 1874 1875 1876 1879 1892 1893 1894 19 190 19057 191 1915 1917 192111 1933 19338 1936 1937 19376 1938 1947 1948 1950 1956 1958 196 1964 196403 1965 196513 196528 1967 1968 1969 1973 1975 1977 1978 1981 1982 1983 1991 1994 1997 1999 2 2000 200186 2002 2004 2006 2010 2011 2017 2022 2023 202559 203068 2033 2034 2035 2036 2037 2038 2039 2040 2047 2048 204851 2049 2051 2054 2056 2057 2058 2059 2060 2063 2064 2065 2066 2068 2069 207 2071 2073 2074 2077 2078 2079 208 2081 20846 2091 2099 2100 2101 2104 2107 2108 2113 2114 2115 2120 2122 2125 213 2130 2146 2147 2149 2152 2153 2155 2157 2158 2159 2160 2161 2162 2165 217 2175 2176 2177 21812 2185 2192 2194 219541 2197 2199 2200 2201 2202 2204 2206 2207 2209 221037 2212 2213 2214 22187 22193 222643 2237 22390 2241 2242 2243 2244 2246 2247 225689 226 2260 2261 22634 2264 2266 2268 2271 2273 2274 2275 2277 22794 22795 2280 22800 22803 22806 22807 22808 22809 22818 22820 22824 22827 22839 22859 22861 22866 2287 2288 22881 22882 22883 22885 2289 22894 22895 2290 22900 22905 22908 22916 22918 22926 22927 22938 22941 22948 2295 22954 22976 22984 22985 22999 23002 23013 23016 23020 23028 23032 23039 23040 23043 23049 2305 23051 23054 23062 23064 23075 23077 2308 23085 2309 23090 23092 23095 23097 231 23118 23136 2316 23162 23163 23164 2317 23176 23179 23186 2319 23191 23193 2321 23214 2322 23235 23236 2324 23246 23268 23279 23283 23291 23293 23309 2331 23313 23345 2335 23360 23365 23367 23368 23380 23381 23385 23389 2339 23390 23404 23405 23411 23414 23421 23429 23433 23435 23450 23451 23462 23468 23471 23476 23481 23493 23499 23509 23517 23523 23524 2353 23534 2354 23542 23543 2355 23551 23581 23592 23594 23595 23607 23613 23616 23621 23624 23633 23636 23640 23644 23645 23649 23650 23658 23673 23678 23682 23683 23708 23741 23764 23770 238 24140 24148 246330 2475 249 2492 25 2516 2521 2533 2534 253980 2547 2549 2551 2553 256297 2569 2570 257397 25778 25788 25793 2580 25801 25804 25843 25853 25855 25862 259 25913 25920 259215 25925 25929 25936 25942 2596 2597 25970 26013 26019 26031 26039 26059 26060 26064 26073 26088 26092 26108 26119 26122 26133 26135 26136 26155 2617 26190 26191 26205 26225 26228 2623 2624 26249 2625 26259 2626 26272 26277 26287 2638 26397 26469 2648 26508 26517 26523 26525 26574 2661 2664 2665 266743 2670 2671 2677 2688 269 2690 26958 26959 2697 26986 26993 26994 26999 27 2700 27018 270192 27033 27036 27040 27043 27044 2705 27071 27101 27102 27103 27113 27125 27134 27161 27165 27185 27240 27257 27258 27276 273 27301 27316 27329 27335 27336 27342 27343 27347 2737 274 27429 27445 2746 2764 2768 2769 2770 2771 2773 2775 2776 2778 2781 2782 2783 2802 2803 2810 2811 2812 2814 2815 2821 283212 283455 283629 283899 284086 284217 28511 28512 28514 285855 286 286827 2869 287 2872 2873 2874 2876 288 2885 2886 2887 2888 2889 2890 2893 2895 28954 2896 28964 2898 28986 28988 28996 2901 2902 2903 2904 2905 2906 29068 29079 2908 29091 29098 291 29102 29107 29108 29109 2911 29110 29117 29123 29124 29127 2915 2918 292 2923 293 2931 2932 2934 2935 2950 2956 2957 2958 2959 2960 2961 2962 2963 2965 2966 2967 2968 2969 296936 2971 2972 2975 2976 29760 29763 2977 29775 29843 29882 29893 29894 29896 29899 29904 29915 29924 29935 29946 29947 29950 29966 2997 29978 29979 29982 29984 29985 29990 29992 29993 30008 3001 30011 3002 3005 3008 301 3014 302 3020 3024 3026 3054 3055 3059 3064 3065 3066 30812 30818 3082 30836 30837 30839 3084 3087 309 3090 3091 3092 3093 30941 30968 31 3105 3106 3107 3108 3109 3122 3123 3131 3133 3134 3135 3146 3148 3150 3151 3159 3164 317 3172 3175 3178 3181 3183 3184 3185 3187 3190 3191 3192 3195 320 3202 3205 3206 3209 321 3211 3212 3213 3214 3216 3217 3218 3219 322 3221 3224 3233 3239 324 325 3251 3265 3266 3273 3275 3276 328 3280 3281 329 3297 3298 3299 330 3300 3301 3303 3304 3305 3308 3309 331 3310 3312 3313 3315 332 3320 3326 3329 333 3336 3337 3339 333926 334 335 3354 3356 336 3364 3371 3376 338 3383 3384 3385 338567 3386 3396 3397 3398 3399 3400 340205 340719 341 3416 342574 3428 3429 3440 345 3454 3455 3456 3458 3459 3460 347733 3479 348 3480 3481 3483 3486 3488 3491 350 351 3516 353 353376 354 3547 355 3551 3552 3553 3554 3556 3558 3559 356 3560 3561 3562 3563 3565 3566 3568 3569 3570 3572 3574 3575 358 3581 3600 3601 3603 3604 3606 3608 3609 3611 3615 3619 3621 3622 3623 3624 3625 3626 3630 3635 3636 3643 3645 3646 3654 3655 3656 3659 3660 3661 3662 3663 3665 3667 367 3670 3672 3673 3674 3675 3676 3678 3679 3680 3682 3685 3688 3689 369 3690 3691 3692 3693 3694 3695 3696 3702 3705 3706 3708 3709 3710 3716 3717 3718 372 3720 3725 3726 3727 3728 373 373156 3732 3735 3737 3738 3739 3741 3745 375 3757 3758 3759 3761 3768 379 3791 3798 3799 3800 3814 3815 382 3821 3827 3831 3836 3837 3838 3839 3842 3843 3845 3848 3852 3855 3856 3857 3858 3861 3868 387 387082 3872 3875 388585 389 3895 389692 3897 39 3903 3909 391 3914 3918 392 3921 392255 3925 3927 3930 3932 3937 394 3953 3956 3959 396 3964 397 3976 3977 3980 3981 3984 3985 3987 400 4000 4001 4004 4005 400569 401 4023 4035 4036 4040 4043 404672 405 4052 4054 4055 4058 406 4060 4066 4067 4068 4069 407 408 4084 4085 4086 4087 4088 4089 409 4090 4091 4092 4093 4094 4097 4099 4116 4130 4131 4133 4134 4137 4139 4140 4141 4145 4147 4149 4152 4155 4160 4162 4163 4170 4171 4172 4173 4174 4175 4176 4179 4188 4192 4193 4194 4204 4205 4208 4209 421 4211 4214 4215 4216 4217 4221 4224 4233 4237 4242 4254 4255 4261 4282 4286 4287 4288 429 4292 4294 4296 4297 43 4301 4303 4306 4311 4312 4313 4314 4316 4318 4319 4322 4323 4331 4332 4350 4352 4361 440068 440275 4435 4436 4437 4478 4486 4487 4488 4515 4522 4582 4591 4595 4599 4601 4602 4605 4609 4610 4613 4615 4616 4617 4627 4628 463 4632 4637 4638 4640 4642 4644 4646 4651 4653 4654 4656 4659 466 4661 4666 467 4673 468 4683 4684 4686 4687 4688 4689 4690 4691 4692 47 471 472 473 4734 4735 4738 4739 4744 4747 4750 4751 4752 476 4760 4763 4771 4773 4778 4779 4780 4783 4790 4791 4792 4793 4794 4795 4800 4801 4802 4803 4804 4811 4830 4831 4836 4839 4841 4842 4843 4846 4851 4853 4854 4855 4856 4862 4867 4868 4869 488 4892 4893 4904 4905 4908 4909 491 4914 4915 4916 4921 4926 4927 4928 493 4942 4950 498 4982 4985 4986 4988 4990 4998 4999 5000 5001 5008 5010 5029 5034 5036 5037 5045 5048 50484 5054 5058 50619 5062 50628 5063 50649 5068 5069 5071 5074 5076 50780 5079 5080 50807 50813 5082 50848 50852 50855 5087 5089 5090 5093 50937 5094 50944 51003 51010 51013 51021 51035 5104 51053 51074 51079 51086 51096 5110 51100 51102 51107 5111 51111 51135 51138 51147 5116 51160 51172 51176 51199 51206 51207 51224 51226 5127 51283 51285 51295 513 5130 51311 51317 5132 51330 5134 51341 51343 51347 51366 51386 51402 5142 51422 51433 5144 51444 51466 5147 5148 515 51504 51514 51517 51520 51523 51527 51529 51535 5154 5155 5156 51560 51564 51567 51586 51588 5159 51596 51599 51602 51621 51631 51639 51652 51654 51667 51678 51690 51691 5170 51701 51719 51720 51727 51729 51741 51747 5175 51764 5178 51807 5196 5198 52 5201 5202 5203 5204 5208 5213 5216 5218 5228 5230 5241 52432 5245 5250 5260 5265 5269 5270 5274 5276 5286 5287 5290 5291 5292 5293 5294 5295 5296 5298 5300 5305 5306 5308 5310 5315 5316 5317 5318 5321 5325 5327 5328 5329 5331 5335 53353 53358 5336 5337 5338 5339 5340 53405 5341 5345 5347 5354 5355 5358 5359 53615 53637 5366 5371 539 5393 5394 5396 5411 54123 54126 5413 5414 54205 54206 5422 5423 5424 5425 5426 5430 5431 5432 5433 5434 5435 5436 5437 54386 5439 5440 5441 54413 5442 54434 5444 54440 54464 54472 54476 5449 545 5451 54512 54518 5452 5454 54556 546 5460 54617 5465 5467 54675 5468 5469 54700 54715 54751 54778 5478 5479 54797 5481 54815 54840 54850 54869 54880 54900 54910 54921 54923 5493 5494 5495 54961 54984 5499 5500 55003 5501 55024 55030 55031 5504 55048 55081 5509 55090 55093 55095 55103 5511 55111 55120 55140 55143 5515 5516 55161 55165 55177 5518 55183 5519 55193 55198 5520 55223 55227 55230 55243 5525 55250 55257 5526 55269 5527 5528 5529 55290 55294 5530 5531 5533 5534 5536 55379 55388 55437 5549 5550 55502 55504 5553 5557 55577 55578 5558 55588 55591 55607 55611 5562 55620 55622 55629 5563 5564 55643 5565 55658 5566 55660 55661 55662 55664 5569 55690 55692 5571 55715 55728 55729 5573 55737 55738 55742 55743 55746 5575 5576 55763 55769 5578 5579 55791 558 5580 55802 55806 55809 5581 55816 5582 55823 55824 55827 5583 55832 55835 5584 55845 5585 55851 5586 5587 55872 5588 5589 5590 5591 55914 5592 55920 55922 55929 5594 55943 5595 55966 5598 5599 5600 56000 56001 5601 5602 5603 5604 5605 5606 5607 5608 5609 5610 5611 5612 5618 5619 56193 5621 5624 5627 56288 5629 56424 56475 56478 56515 5660 56616 5663 5664 56647 56654 56676 567 5678 5682 5683 5684 5685 5686 5687 5688 5689 56893 56897 5690 5691 56915 5692 56924 5693 5694 56940 56949 5695 56950 5698 5699 56992 56998 5700 5701 5702 5704 5705 5706 57060 57062 5707 5708 57082 5709 57099 571 5710 57109 5711 57111 57122 5713 5714 57142 57154 5716 57161 57162 5717 57175 5718 57180 5719 572 5725 5727 5728 57292 573 5738 57381 57405 57443 57448 57459 5747 57498 57502 57506 57510 5753 57530 57554 57562 57563 5757 57591 57596 57617 57626 57630 57634 5764 57649 5770 57708 5771 5774 57761 5777 5778 57787 578 57804 57805 5781 57819 5782 5783 5784 5786 5787 5788 5789 5791 5792 5794 5795 5796 5797 58 580 5802 5803 5806 581 5810 5813 58157 5829 58473 58477 58480 58484 58533 5858 5859 5862 5864 5865 5867 5868 5871 5872 5873 5879 5880 5883 5884 5886 58864 5887 5888 5893 5894 5898 5899 59 5900 59008 5901 5902 5903 5905 5906 5908 5909 5911 59126 5913 5914 5915 5916 5917 5921 5923 5925 5926 59269 5927 5928 5929 59307 5931 5932 5933 5934 59340 59341 59343 5940 5947 595 5950 5955 5956 5957 596 5962 5966 597 5970 5971 5976 5979 598 5981 5982 5983 5984 5985 5987 5989 599 5993 5997 5998 5999 60 6000 6004 6009 6010 6011 6014 6015 6016 602 60312 604 60401 60412 60468 6047 6048 60528 60626 60676 607 608 6093 6095 6098 6100 6117 6118 6119 6122 6124 6125 6128 6129 613 6130 6134 6135 6137 6141 6142 6147 6152 6154 6156 6159 6161 6165 6169 6175 6181 6184 6188 6189 6191 6193 6194 6195 6196 6197 6198 6199 6201 6202 6203 6204 6205 6207 6208 6210 6217 6222 6223 6224 6227 6228 6229 6231 6232 6233 6234 6236 6237 624 6240 6241 6242 6249 6256 6257 6258 6261 6262 627 6271 6272 6273 6275 6277 6281 6282 6288 6294 6299 6300 6304 6310 6311 6314 6329 633 6331 634 6347 6354 6355 6356 6357 6358 6360 637 638 63827 6383 6386 6387 63891 639 63922 63967 63971 640 6401 6402 6404 6405 64061 641 64109 64112 64130 6416 6418 6421 64210 6426 6427 6428 64283 6429 6430 6431 64324 6434 64343 64344 64375 64376 64398 64400 64421 64430 64431 6446 6452 6453 6455 6456 6457 64599 64601 6461 6462 6464 6472 64750 64753 6477 64773 6478 64780 64837 64866 649 64928 6495 6496 6497 6498 6499 650 6500 6502 6503 6504 65056 65057 65082 651 65109 65110 65125 6513 6517 652 6520 6521 65259 65264 65266 653361 6536 654 6543 6546 6547 6548 6549 655 6553 657 658 659 6595 6597 6598 6599 660 6601 6602 6604 6605 6606 6607 6612 6613 6616 6617 6618 6619 662 6620 6621 6622 6623 6624 6625 6627 6628 6629 663 66317 6632 6633 6634 6635 6636 6637 664 6642 6643 6647 6648 665 6651 6654 6655 6660 6662 6663 6667 667 6670 6671 6672 6678 66854 6688 6689 66894 66922 6693 6695 6696 67030 6708 6709 6710 6711 6712 6714 6717 672 6720 6721 6722 6726 6727 673 6731 6732 6733 67333 6736 6741 67444 6749 675 6760 6764 6767 6772 6773 6774 6775 6776 6777 6778 6780 6782 67877 6788 6789 6790 6794 6801 6804 6805 6809 6810 6811 6812 6813 6814 6827 6829 68328 6837 6839 6840 6843 6844 6845 685 6850 6853 6854 6857 6860 6868 6872 6873 6874 6876 6877 6878 6879 688 6880 6881 6882 6883 6884 6885 6886 6887 689 6890 6891 6892 6897 6900 6907 6908 6910 6915 69159 6921 6923 6924 6925 6927 6928 69288 6929 6934 6935 6938 6942 6943 6944 695 6950 6953 6955 6964 69721 699 69908 6996 70 7006 7008 7009 701 7010 7011 7013 7014 7015 7018 7020 7022 7025 7026 7027 7029 7030 7035 7039 7040 7041 7042 7043 7045 7046 7048 7049 7050 7052 7054 7056 7057 7067 7068 7070 7074 7075 7077 7078 7079 708 7080 7082 7083 7086 7088 7089 7090 7091 7094 7096 7097 7098 7099 71 710 7100 7106 7112 7114 712 7122 7123 7124 7128 713 7132 7133 7134 7135 7136 7137 7138 7139 714 7148 715 7150 7153 7155 7156 7157 7158 7159 716 7161 7164 7168 7169 7170 7175 718 7181 7182 7184 7185 7186 7187 7188 7189 7203 7204 7205 7220 7221 7222 7223 7224 7225 7226 72433 7248 7249 7251 7253 7265 7266 7270 7275 7276 7277 7278 728 7280 7283 7284 7290 7291 7292 7293 7294 7295 7297 7301 7307 7311 7314 7316 7317 7319 7322 7323 7329 7332 7334 73341 7337 7341 7343 7345 7351 7352 7356 7376 7391 7392 7398 7404 7407 7408 7409 7410 7411 7412 74137 7414 7415 7416 7417 7421 7422 7423 7424 7428 7429 7430 7431 7448 7450 7454 7456 7462 7464 7465 7472 7486 7490 7507 7508 7514 75141 7515 7518 7520 7525 7528 7529 7531 7532 7533 7534 7535 7536 7538 7554 7555 7556 76108 7629 768 7704 77040 7707 7709 774 775 7750 77593 7763 7786 780 7804 7805 7812 7818 7827 78294 7832 7846 7849 7850 7851 7852 7867 7869 7874 7879 7881 78938 790 79003 79039 79075 79084 7913 79155 7916 7917 7920 79370 79444 79577 79586 79661 79674 79718 7975 79753 79760 7980 79833 7984 79840 79868 79873 79902 79930 7994 79980 79987 800 80010 801 80125 80153 80155 80204 8021 80227 80232 80254 8027 80273 8029 80306 8031 80314 80318 80325 80331 80349 8036 8038 805 8061 8065 80725 80739 8076 808 80824 80837 8085 8089 8091 8092 80981 8099 81 8106 811 8115 8125 814 8148 815 81565 816 8161 81618 81620 8165 81669 817 81704 8174 81788 81793 818 81839 81857 81876 81928 8200 8202 8204 821 8224 823 8233 8239 8243 8289 829 8290 8295 8301 831 8312 8313 8317 8318 832 8321 8322 8324 8328 834 83422 83444 83452 83461 83464 8347 83481 8349 835 8350 836 83658 837 8370 83706 83737 83743 83755 8379 83871 83874 839 83933 8394 83942 8396 83983 83985 83988 840 84078 84085 8409 841 84106 8412 84142 84168 8417 84174 84197 842 84220 84231 84260 8428 84289 843 8431 84312 84335 8439 8440 84433 8450 8451 84515 8452 84528 8453 8454 84552 84557 84570 8458 84612 84617 8462 8464 8467 84674 84676 84687 84699 8470 8471 84726 8473 8475 8476 8480 84844 8487 84893 8491 84932 8495 84958 8496 84962 8497 84970 8498 8499 8500 85015 8502 85021 8503 8516 8517 8518 8521 8525 8533 8535 85366 85377 85403 8541 854138 85415 8543 85439 85445 85458 8546 85461 85477 85480 8550 85509 8554 8565 8567 8569 857 8570 8573 8575 858 859 86 860 8600 8607 861 8615 862 8626 863 8631 864 8648 8649 865 8650 8651 8655 8658 8660 8661 8662 8663 8664 8665 8666 8667 8668 8669 867 8672 8673 8674 8676 8678 868 8682 8683 8697 8698 87 871 8717 8718 8721 8723 8725 8726 8729 873 8737 8738 8739 8743 8744 8751 8754 8761 8764 8766 8767 8772 8773 8774 8775 8777 8784 8792 8793 8795 8797 88 8804 8805 8812 8815 8819 8825 8826 8828 8829 8831 8835 8837 8841 8850 8851 8853 8856 8867 8871 8874 8878 8880 8881 8883 8887 8888 8890 8891 8892 8893 8894 8897 8899 890 8900 8905 8906 891 8915 892 8928 8932 8935 8936 894 8941 8945 896 8976 89780 898 89858 8986 89953 8996 8997 90 900 9001 9013 9014 9015 9019 902 9020 9021 9026 9027 9031 9039 90390 904 9040 90427 9043 9044 9046 9047 90480 9049 905 9051 90627 9063 9070 9076 90780 9079 908 9088 9093 9094 90993 91 9101 9111 9112 9118 912 9128 9131 9133 9134 9135 9139 914 9140 9141 9146 9149 915 9150 9156 9158 9159 916 91653 9169 917 9170 9173 91746 91754 91768 9180 9181 9183 9184 9185 9188 919 9191 92 920 921 9210 9212 9219 9221 9223 9228 9229 9232 92359 9240 9242 925 9252 9253 9255 9260 92609 9261 92610 9266 9267 9276 92797 92799 928 9282 9295 93 930 9306 9311 9314 9318 93185 932 9322 9325 9326 9328 9329 933 9330 9341 9342 9343 9344 9349 9351 9360 9368 93688 9372 9378 939 9391 9392 93973 94 940 9402 9404 9406 94081 9410 9412 94121 9414 9416 9419 9421 94241 9425 94274 943 9439 9440 9441 9442 9443 9444 9448 945 9451 9454 9455 9456 9457 9459 9462 9463 9464 9467 9472 9474 9477 9478 9479 948 9482 9491 9493 9495 9498 9500 9519 952 9520 9522 9527 9530 9531 9532 9541 9542 9545 9564 9569 9570 958 9584 9585 9586 9590 960 9603 9604 961 9610 9611 9612 9615 9616 9618 962 9623 9627 963 9631 9638 9641 9643 9647 9656 966 9667 967 9670 9672 96764 9685 9690 9697 971 9712 972 9722 973 9734 9737 974 9743 975 9759 977 9774 9775 9782 9787 9792 9794 9802 9815 9816 9820 9821 9826 983 9833 9839 984 9846 985 9855 9859 9861 9862 9863 9869 988 9887 9892 9898 990 9908 991 9915 9924 993 9935 9939 994 9943 9948 995 996 9967 9968 9969 997 9970 9971 9972 9978 998 9982 9989 999 9994 
1: 10083 4647 64072 
2: 10128 27443 8409 
3: 10134 3495 55973 
4: 10189 57187 84321 9984 
5: 10189 10212 28996 5393 7919 84324 
6: 10295 593 594 
7: 10332 30835 3385 
8: 10452 54543 56993 
9: 10466 25839 91949 
10: 10488 3054 58487 
11: 10550 11230 1234 
12: 10566 53340 54763 
13: 10652 51272 8615 
14: 10783 140609 91754 
15: 1088 4680 634 
16: 10938 30845 3480 9342 
17: 10953 51382 7415 
18: 11030 6310 84872 
19: 11043 3476 4281 
20: 11279 1488 2275 
21: 1136 1137 1143 29979 
22: 1137 1141 79174 
23: 10567 115827 4218 5864 5865 5873 9501 9545 9699 
24: 116113 27086 93986 
25: 1163 1164 983 
26: 116461 79042 80746 
27: 1271 23529 9244 
28: 10016 131034 26292 28952 54880 5536 5604 57605 5962 60 63893 6498 6711 8904 9040 9589 
29: 1440 1441 1991 
30: 149233 3594 51561 
31: 10640 11336 149371 23233 23265 55763 55770 5898 60412 
32: 1528 1586 5447 
33: 1617 1618 23369 26528 57135 9802 
34: 1737 1738 5160 5162 5163 5164 5165 5166 8050 
35: 1605 1756 1821 1837 1838 27185 3768 5239 54212 54221 58 6640 6641 6645 7402 8525 88 
36: 1793 23210 391 5879 63916 9844 
37: 2108 2109 9641 
38: 2125 3713 4014 6707 
39: 2157 3998 90411 
40: 222484 84708 8650 
41: 22937 3638 51141 6721 
42: 23019 4850 7832 9337 
43: 2316 83478 998 
44: 1063 11156 2339 2342 2633 3265 3845 8073 
45: 10959 26003 2801 5861 5862 64689 8548 8615 983 
46: 26353 3316 8988 
47: 27030 4292 4438 
48: 2806 4191 5091 
49: 284 285 7010 
50: 10015 10617 128866 27183 27243 29082 5119 51510 51652 54862 57132 79643 92421 9525 
51: 148 2769 2771 2773 2919 2920 2921 3576 3577 3579 5473 6002 6372 6374 9630 
52: 29802 3507 7441 
53: 2992 2997 8908 
54: 29985 29986 5590 
55: 3075 3426 3684 718 
56: 3133 3821 3822 3824 
57: 3276 56341 8161 
58: 338 4547 7184 
59: 347902 386724 57463 
60: 3500 3514 959 
61: 3670 3975 4005 4009 51132 64843 8022 8861 
62: 3957 4049 7277 
63: 4146 4147 4148 8785 
64: 4292 5395 9156 
65: 1876 1911 1912 22955 23429 4297 51053 57332 6015 6045 648 84148 
66: 25945 4301 56288 5817 5818 5819 81607 
67: 4607 4627 7273 8736 9172 
68: 10849 25885 4793 51082 51386 54700 64425 7343 84172 9533 
69: 4099 4804 65078 84894 
70: 487 5350 6588 
71: 4946 4947 4953 
72: 51061 53905 7173 
73: 170506 51569 5564 80279 
74: 51719 55437 6794 92335 
75: 5189 5190 55670 
76: 5192 5193 5824 5828 5830 
77: 5199 629 718 
78: 10910 11319 1674 177 2670 27101 309 5236 6271 6277 6285 6286 829 
79: 525 9368 9962 
80: 54344 8813 8818 
81: 54361 6422 8323 
82: 10533 11337 11345 55054 64422 81631 83734 9140 9474 
83: 57045 649 8646 
84: 57142 65078 84816 
85: 57159 84675 84676 8975 
86: 57496 57591 6722 93649 
87: 5824 8504 9409 
88: 11060 23327 4734 6337 6338 6339 6340 6804 
89: 25913 4012 7013 80351 85456 8658 
90: 885 886 887 
91: 10026 51604 8733 
92: 10051 10592 4609 8517 9918 
93: 10066 6453 84679 8773 9522 
94: 10670 55035 58528 64121 
95: 10431 10440 10469 
96: 10492 6861 84258 
97: 10589 1810 6908 
98: 10659 29974 339 
99: 1069 5887 6996 7508 
100: 10801 55752 989 
101: 1081 1082 2488 2771 2778 3972 3973 7253 821 
102: 10845 55969 8192 
103: 10886 4852 8620 
104: 10921 9129 9733 
105: 11146 2280 2288 
106: 11267 51028 7251 79643 84313 
107: 11276 23062 26088 55297 
108: 114569 7163 7164 7165 89882 
109: 1676 1677 27141 
110: 117177 5864 5866 
111: 53339 55643 7150 85363 
112: 731 735 966 
113: 10563 1236 2826 51554 6363 6366 
114: 10131 1270 2131 2132 2167 3172 3382 6623 7428 8576 
115: 1493 940 941 942 
116: 1537 54205 57142 7384 7385 7388 
117: 1583 1585 2230 
118: 2147 2151 9002 
119: 1901 2773 3350 3351 3352 
120: 3586 3587 3588 
121: 5989 5990 5991 5992 
122: 215 225 5824 5825 
123: 2151 58494 7082 83700 
124: 29956 432 433 
125: 2175 2176 2177 2178 2188 2189 6709 
126: 5889 5890 5892 7517 
127: 22797 4286 7030 7942 
128: 23152 29072 6310 
129: 3094 472 7428 
130: 22954 23650 373 5987 81559 
131: 2475 57521 6009 64223 
132: 6863 6865 6866 6869 6870 
133: 2720 4758 5476 56998 
134: 26292 5577 8165 89876 
135: 2668 2674 4684 4902 5979 
136: 2692 2862 51738 
137: 2801 81876 9853 
138: 3078 335 3929 
139: 3077 567 7037 7414 
140: 30819 3751 80333 
141: 3118 3119 3630 920 
142: 3385 3681 3689 
143: 3419 3420 3421 4609 
144: 3507 3512 973 
145: 3593 3594 3595 6775 
146: 1407 1408 1453 1454 406 5187 8863 8864 8914 9575 
147: 409 4922 4923 
148: 4157 4160 434 5443 
149: 4222 5077 6663 
150: 5092 6927 84105 9149 
151: 4644 5873 79083 
152: 4609 4704 4720 4722 4729 5245 
153: 471 7189 9987 
154: 23286 4750 5590 9637 9638 
155: 4781 4782 4784 5989 
156: 4860 64216 7019 
157: 4920 7474 7855 
158: 5277 5279 5283 8818 9091 
159: 54107 5426 5427 56655 
160: 1080 55829 6048 7415 79139 
161: 55968 6811 7415 80124 
162: 5730 5731 5732 5737 
163: 6790 6867 9793 
164: 10014 4261 5993 5994 8625 9759 
165: 915 925 926 
166: 10036 11011 25842 3020 4155 55723 6872 8208 8290 8352 8353 8361 9874 
167: 10043 8411 9765 
168: 10060 3759 3764 3767 3939 6833 
169: 102 1942 1943 2042 
170: 10203 10266 10267 10268 796 799 79924 
171: 10239 1176 7781 8546 8943 
172: 7334 7336 8915 
173: 11016 7803 8073 
174: 1325 6750 6751 6755 
175: 10459 4085 51455 5980 6868 
176: 10519 4077 9638 
177: 10529 26136 55740 7408 7791 87 
178: 1639 23299 5870 
179: 10645 801 84254 8536 
180: 2783 2786 5894 
181: 10801 23157 4735 6275 
182: 10973 84164 9325 
183: 2332 26999 8087 9513 
184: 12 1504 351 
185: 1280 1291 2252 
186: 136 1630 9423 
187: 1369 5648 717 718 721 727 
188: 2318 6442 6443 6444 6445 
189: 2208 3687 3689 
190: 1409 1410 1415 1420 1431 26353 3315 598 
191: 22809 2550 9568 
192: 3566 3596 3597 
193: 2335 2641 2922 4224 4225 6343 6863 885 
194: 19 335 5360 
195: 5783 7205 8572 
196: 2023 2920 5340 
197: 2040 40 41 9311 9463 
198: 2571 2572 5581 
199: 2246 6284 6857 
200: 3911 3915 55729 
201: 4741 4744 6812 
202: 27236 377 6517 
203: 154 1813 3760 3763 3765 
204: 6091 6092 9353 
205: 286 7273 801 84033 
206: 29844 55840 8178 85403 
207: 3795 3933 4057 4069 
208: 5048 5049 5050 
209: 4049 4050 4055 7132 8740 
210: 4093 64129 8543 
211: 4130 7277 84557 
212: 7324 7326 7337 
213: 5191 5194 5195 5824 5830 
214: 55367 835 8738 
215: 1073 54434 60 
216: 10121 1639 6712 
217: 10228 8674 8675 
218: 10291 10915 10946 8175 
219: 10492 127833 26249 
220: 10248 10556 10557 10775 10799 10940 11102 51367 54913 79897 
221: 1230 1232 1234 1238 6348 6351 643 
222: 10564 55660 5573 
223: 10673 23495 407977 608 8741 
224: 2778 2792 58473 
225: 1602 2138 2140 6495 
226: 11033 1452 8120 
227: 3476 5531 5537 
228: 11143 653121 80321 
229: 22943 4041 4093 
230: 11155 51778 58529 88 91977 
231: 11156 22930 25782 373156 
232: 11176 11177 6304 84172 8467 9031 
233: 1122 5861 5864 5868 5870 5876 
234: 11331 23165 3611 4609 9688 
235: 1153 3276 5723 
236: 133 1906 4311 4880 
237: 135 81 84665 88 89 
238: 1388 22926 4802 
239: 3651 389692 4760 
240: 1471 1476 1508 1509 3630 632 
241: 1600 5649 7436 7804 
242: 3714 4851 8328 
243: 27148 2735 2736 2737 51684 
244: 2014 3785 3786 56479 801 805 808 
245: 3082 5328 6768 
246: 2247 3339 9982 
247: 2246 2247 2249 2252 2260 8829 
248: 22841 26056 3579 4645 57111 84440 8766 9230 9727 
249: 23114 27111 6386 
250: 10611 30834 6311 8328 87 
251: 2596 5333 5898 5899 801 
252: 26287 7273 8557 
253: 4842 51655 9722 
254: 26258 286 6005 6521 
255: 2885 6210 7919 
256: 7290 8349 8479 
257: 354 3817 5104 5578 6406 6407 7051 
258: 4099 4155 5354 
259: 4040 4041 6259 64840 7471 8325 89780 
260: 57514 6453 8976 998 
261: 1027 10987 7345 
262: 408 5744 5745 
263: 4101 57805 7260 
264: 55233 7260 8560 
265: 10274 10735 22920 23063 4926 5885 6103 8243 9126 
266: 5358 6311 7428 
267: 1207 23136 60 
268: 1749 23013 4488 9500 
269: 3082 3083 3818 4233 
270: 25902 837 9861 
271: 823 826 831 
272: 2597 387082 5230 
273: 6457 7431 84060 
274: 4090 6421 6626 
275: 11127 22920 4294 9371 
276: 11243 4780 50813 
277: 146 147 148 2318 
278: 432 7038 7184 
279: 3035 6897 7189 
280: 1933 1937 3035 
281: 23345 70 823 
282: 23557 26258 2647 282991 388552 55330 63915 84062 
283: 2167 3643 52 
284: 5829 6128 6159 
285: 23236 2776 5330 5999 9368 
286: 2266 3240 3383 3384 3386 3684 3689 929 
287: 4035 6498 9784 
288: 5573 5575 8165 
289: 100 134 1812 2037 
290: 10013 22933 7277 
291: 10422 1978 23741 
292: 10654 8079 8601 
293: 1910 4846 857 
294: 10783 11140 6446 79711 
295: 11156 382 8615 8729 
296: 11186 64112 7132 8797 
297: 1378 1380 718 
298: 1785 23048 5148 
299: 488 5350 6271 
300: 1813 2891 2892 4905 6386 80852 
301: 2035 84817 8655 
302: 27289 5361 5364 
303: 350 4018 4036 
304: 260425 4897 5787 
305: 5430 6917 9150 
306: 10592 27185 5885 
307: 10188 1464 998 
308: 12 1215 4312 
309: 29127 4294 57630 
310: 1856 653121 80125 9513 
311: 23411 23493 3280 
312: 10053 10618 2580 8907 
313: 3309 338 3949 
314: 2885 3178 7916 9775 
315: 10458 1729 5879 
316: 2833 5196 6352 
317: 1191 3952 3953 
318: 375 382 5337 5338 5898 8394 
319: 1462 6403 6404 
320: 1991 2896 6590 
321: 2 3553 4313 
322: 1742 4179 7525 
323: 2130 26959 4086 
324: 2247 5196 6383 
325: 10243 5216 55740 
326: 10256 11186 3265 6789 83593 
327: 1272 3371 5787 
328: 4155 8576 9833 
329: 3490 6352 6382 
330: 2332 4691 6780 
331: 11156 5635 5723 
332: 1785 2017 22941 
333: 10492 3182 7555 
334: 1999 3716 471 5321 
335: 6627 6629 9641 
336: 12 1511 1991 2153 
337: 1982 373156 4686 6627 
338: 10006 55740 6708 
339: 10188 1213 51429 
340: 10200 1785 51429 51678 
341: 10456 1080 3059 
342: 4163 6749 9188 
343: 10036 5111 9031 
344: 154 2870 9368 
345: 5576 5979 9495 
346: 801 8826 9495 
347: 55603 7917 9372 
348: 1017 4478 5495 
349: 10287 10755 1813 2773 
350: 10567 2664 5870 
351: 10921 27429 7874 
352: 286 7074 960 
353: 3827 5329 7448 
354: 59 7273 88 
355: 1080 3309 5562 
356: 1676 3191 51643 7534 
357: 23557 5566 6616 
358: 10197 79873 8161 
359: 2885 6300 6640 
360: 23433 5216 8976 
361: 1822 4036 9223 
362: 1981 3315 4101 
363: 4176 55290 5934 
