# Supplementary material for: Inferring modules from human protein interactome classes
Source: BMC Syst Biol. 2010 Jul 23;4:102. doi: 10.1186/1752-0509-4-102 (PMC2923113; doi:10.1186/1752-0509-4-102)
Supplement: Additional file 8 — CFinder-results. It contains the complete set of communities retrieved by CFinder from the various interactome classes. [file 1752-0509-4-102-S8.ZIP › CFinder_results/CFinder_LIT/LITcommunities4]

0: 1000 10000 10010 10014 10017 10018 10019 1003 10044 10048 10054 10055 10062 10111 10114 10131 10134 10140 10153 1017 1018 1019 1020 1021 10210 1022 1025 10250 10253 1026 1027 10273 10278 1029 10293 10320 10393 10399 10401 10432 10445 1045 10451 10454 10467 10474 10488 10498 10499 1050 1051 1052 10521 10524 1053 10538 1054 10579 10580 10603 10617 10657 10714 10728 10746 10749 10750 10758 10817 10818 10847 10856 10891 10912 10913 10915 10921 10923 10926 10928 10933 10951 10971 10987 11016 11035 1107 11073 1111 11113 11124 11140 11156 11171 11183 11184 11200 11214 11221 11244 112597 11277 11315 11338 1147 115106 1154 1163 116443 11854 121268 1213 122953 1230 1234 129685 1326 135112 1385 1386 1387 1390 139716 1398 1399 140885 140890 142 1432 1434 1436 1438 1439 1441 1442 1445 1452 1454 1457 1459 1460 148022 1487 1493 1495 1499 1500 1501 154 1583 160 1600 1601 1602 1605 1616 162989 163 163126 1647 1649 1655 16589 166 1660 1676 17126 17127 1739 1740 1741 1742 1759 1786 1788 1789 1796 1831 18412 1843 1846 1849 1855 1857 1859 1869 1871 1874 1875 190 1917 19376 1950 1956 1958 196 1969 1999 2002 2011 2017 2022 2033 2048 2051 2057 2058 2059 2063 2064 2065 2066 2068 207 2071 208 2099 2100 2101 2113 2114 2115 2120 2122 2146 2177 2185 2206 2207 2212 2214 2242 2260 2261 2268 2274 22806 22809 22839 2287 2289 2290 22927 22938 23013 23054 23075 2308 2309 23118 2316 23186 2321 2322 2324 23291 23309 2339 23421 23429 23433 23468 23523 2353 2354 2355 23551 23594 23595 23607 23624 23633 23682 23741 238 246330 25 2516 2533 2534 2547 2549 2551 257397 25855 25920 25942 2597 26122 26133 26191 2624 26397 2648 2690 26959 2697 27 27040 27043 27071 27113 2737 2764 2810 283455 283899 2872 2885 2886 2887 2889 28964 2898 28996 2902 2903 2904 2906 2908 29110 292 2932 2934 2956 2957 2958 2959 2960 2961 2962 2963 2965 2966 2969 29760 29894 29947 29984 30011 3014 302 3020 3054 3055 3059 3064 3065 3066 30812 30837 3084 3091 3093 3131 3146 3159 3164 3172 3190 3192 320 3205 324 3265 3275 3276 328 329 3297 3299 330 3301 3303 3305 3309 331 3310 3312 3313 3320 3326 3329 3376 3428 3454 3455 3459 3480 351 3516 355 3551 3558 3559 356 3560 3561 3566 3572 3575 3611 3621 3635 3636 3643 3654 3659 3660 3661 3665 3667 367 3688 3689 3690 3691 3702 3716 3717 3718 3725 3726 3727 3728 3732 3739 3759 3761 3768 3791 3815 3837 3838 3856 387082 3875 391 392 3932 3937 3953 3956 3977 4000 404672 405 4055 4067 4084 4086 4087 4088 4089 4090 4091 4092 4093 4094 4137 4140 4141 4145 4152 4155 4163 4170 4171 4172 4173 4174 4175 4176 4193 4194 4204 4205 4208 4209 4214 4215 4216 4217 4221 4233 4296 4301 4303 4331 4350 4352 4361 440275 4435 4436 4486 4487 4488 4582 4602 4605 4609 4616 4627 4628 4637 4642 4654 466 467 4673 468 4683 4690 4691 472 4739 4747 4773 4783 4790 4791 4792 4793 4794 4800 4801 4802 4804 4851 4855 4862 4869 4914 4915 4916 498 4998 4999 5000 5001 5029 5036 5037 5058 5062 5063 5069 50807 50852 50855 51035 5111 51176 51199 5127 51285 51317 5156 51560 51564 51588 5159 5170 5175 52 5241 5245 5287 5290 5294 5295 5296 5300 5310 5329 5335 5336 5347 5359 53615 5366 5371 5411 54126 5424 5425 5430 5449 545 5451 5454 54556 54617 5465 5467 5468 5469 54778 5494 5499 5515 5518 55250 55257 5531 55388 55437 55591 55620 55629 5566 55660 55715 5578 5579 558 5580 5581 5582 55824 55835 5584 5587 5588 5590 5591 55914 55922 55929 5594 5595 5598 5599 5600 5601 5604 5605 5606 5608 5610 5618 56288 56478 5663 5664 56940 5705 57154 5717 572 573 57381 57443 5747 5757 57634 5764 57649 5770 5771 5777 57787 578 57805 5781 5782 5786 5788 5792 5794 5795 58 580 581 5813 5829 58473 58480 58533 5865 5879 5884 5888 5893 5894 59 5901 5906 5911 5914 5917 5921 5925 5926 59269 5928 5931 5932 5933 5934 5947 595 5955 596 5966 597 5970 5971 5979 598 5981 5982 5983 5984 5985 5987 60 602 60312 604 60412 6117 6118 6119 6129 613 6181 6188 6189 6193 6195 6204 6210 6217 6233 6256 6310 634 637 6401 641 64112 64130 6416 6421 64210 6426 6427 6428 6429 6431 64324 64375 64421 64431 6452 6461 6464 64750 64780 6497 6498 650 6500 6502 6503 65125 65264 6549 658 6597 6598 6599 660 6601 6605 6612 6613 6622 6625 665 6654 6655 6662 6663 6667 6670 66854 6688 6689 66894 6709 6711 6714 672 6720 6721 6722 673 6732 675 6772 6773 6774 6776 6777 6778 6790 6839 685 6850 6853 6872 6873 6874 6877 6878 6879 688 6880 6881 6882 6883 6884 6885 6886 6908 6927 6929 6934 6935 6938 6944 695 6955 6996 7006 7008 7009 7010 7015 7020 7025 7026 7039 7040 7041 7042 7043 7046 7048 7049 7050 7067 7068 7074 7075 708 7080 7088 7094 71 7112 7124 7128 7132 7133 7150 7153 7155 7157 7158 7159 7161 7181 7182 7185 7186 7189 7203 7205 72433 7248 7249 7251 7275 7277 7278 7291 7297 7307 7311 7314 7323 7329 73341 7341 7343 7409 7410 74137 7414 7416 7421 7430 7431 7454 7462 7486 7490 75141 7520 7525 7528 7529 7531 7532 7533 7534 7535 7554 768 7704 7709 7750 780 7818 78294 7846 7852 7874 790 79155 79674 79753 80010 8021 80314 8038 8061 80824 80837 8089 81 8148 815 81620 81788 81928 8202 8204 8233 8243 829 8295 8312 8313 8317 8318 83444 836 837 83871 839 841 842 84289 843 8431 84312 8440 84515 8454 84552 84612 8471 8487 8503 8517 8518 8521 85403 8543 85461 85480 8550 8554 857 8573 858 86 860 8607 861 862 8626 863 8648 8649 8651 8660 867 868 87 8717 8718 8725 8737 8739 8743 8751 8767 8772 8792 8793 8795 8797 88 8805 8819 8825 8826 8831 8835 8837 8841 8850 8856 8874 8878 8881 890 8900 891 8928 8932 8945 896 898 8986 90 902 9020 9021 904 90427 9043 9046 9047 90480 9049 9063 9079 9088 9093 9094 90993 91 9111 9112 9134 9135 9139 914 9146 915 916 9169 917 91768 9188 919 9191 920 921 9219 9229 9240 9252 92609 9295 930 9306 9318 9325 933 9343 9349 9360 9372 9392 93973 94 940 9402 943 9448 945 9459 952 9532 9564 958 9584 9610 9611 9612 9641 9643 9656 966 96764 9697 971 973 9734 974 9743 9759 9815 983 9839 984 9846 9869 988 990 993 9935 994 9943 995 996 997 9970 9971 9972 998 999 9994 
1: 11267 51028 79643 84313 
2: 11340 118460 1797 196513 22803 22894 23016 23404 23517 26019 27257 51013 51678 51690 5393 5394 54464 54512 56915 7538 8897 
3: 114569 7163 7164 7165 89882 
4: 1537 7384 7385 7388 
5: 1514 213 23064 2335 335 7018 7276 
6: 215 225 5824 5825 
7: 2175 2176 2178 2188 2189 
8: 22797 4286 7030 7942 
9: 11316 1315 22820 26958 372 375 4609 51226 6892 
10: 10001 10025 1024 112950 219541 23097 23389 29079 400569 51003 51586 5430 5469 54797 55090 55588 6837 80306 81857 892 90390 9282 9412 9439 9440 9441 9442 9443 9477 9862 9968 9969 
11: 23246 23481 408 409 
12: 11335 23468 25936 79003 79980 
13: 2475 57521 6009 64223 
14: 332 3619 55143 9212 
15: 3419 3420 3421 4609 
16: 3560 3561 3600 3601 
17: 3604 7185 7186 7293 8744 
18: 11213 114609 148022 23471 29110 353376 3554 3654 3656 3661 3665 4615 51135 51588 57162 57506 695 7098 7099 7189 
19: 1387 4097 4778 4780 7975 9603 
20: 4738 8883 9039 9040 
21: 51422 5562 5564 5565 5571 
22: 5277 5279 5283 9091 
23: 54107 5426 5427 56655 
24: 55968 6811 7415 80124 
25: 4609 5564 5700 5701 5702 5704 5705 5706 5707 5708 5709 5711 5713 5716 5717 5718 5719 7189 80227 9532 9641 9861 
26: 10920 10980 10987 2873 3091 50813 51138 6500 6502 7157 80204 8065 8454 84893 8533 9318 9978 
27: 6853 6854 8224 9722 
28: 2874 6907 7464 79718 8841 9611 
29: 1000 1013 1499 50937 91653 
30: 10036 25842 55723 8208 8353 
31: 10239 1176 7781 8943 
32: 10006 10163 10787 23268 25 26999 4690 5062 55845 5879 8936 
33: 3397 3398 3399 3400 4654 56676 5710 6925 6929 6938 801 808 862 9242 
34: 11091 1642 1643 51514 5929 83743 8450 8451 9410 
35: 2332 26999 8087 9513 
36: 11130 11243 57082 79003 79980 
37: 11244 22882 23051 4800 6310 
38: 11336 149371 23265 55770 5898 60412 
39: 1195 51747 6426 7532 
40: 1316 6667 7157 9314 
41: 135458 144715 3364 5810 5883 5884 7266 
42: 1407 1408 1453 1454 406 5187 8863 8864 8914 
43: 1409 1410 1415 1420 3315 
44: 1499 607 6925 79577 
45: 167227 26523 27161 55802 
46: 112950 23032 6921 6923 7428 9978 
47: 5806 712 713 714 
48: 2321 3791 5228 6405 7422 7423 8828 8829 
49: 10972 23385 51107 55851 5663 5664 
50: 26259 6500 9820 9978 
51: 29915 4221 4297 5929 
52: 4436 4437 5111 9156 
53: 5191 5194 5195 5830 
54: 10228 55823 57617 64601 65082 6804 8417 9482 
55: 26059 28964 5789 5792 5802 831 8495 8496 8499 8500 8541 
56: 7128 7763 8517 8737 
57: 1005 1007 1013 1499 
58: 1027 10762 5901 7514 
59: 26249 2770 2775 4985 4988 
60: 10248 10556 10557 10775 10799 10940 11102 51367 54913 79897 
61: 11016 3726 4097 4779 571 60468 7975 
62: 1823 1824 1828 1829 1832 3728 5318 
63: 1270 1271 3572 3977 
64: 2006 2200 2201 4237 
65: 1294 3914 3918 649 
66: 133 1906 4311 4880 
67: 1387 2033 3216 3217 
68: 167227 196513 23644 26019 55802 5976 7529 7532 7538 80153 
69: 1965 1967 8890 8891 8892 8893 8894 
70: 2335 3371 3676 3678 3688 5829 7052 8516 
71: 3001 3148 328 6418 
72: 3205 3211 3218 4211 5087 5089 5316 
73: 3654 4615 51135 57161 
74: 3815 5738 928 967 975 
75: 2661 392255 650 652 654 655 657 658 659 8200 
76: 51720 5888 5932 672 84142 
77: 5430 5431 5432 5433 5434 5435 5436 5437 5440 5441 55090 55729 8148 
78: 10015 128866 27183 29082 92421 
79: 140735 1742 8655 9229 
80: 10274 10735 23063 5885 8243 9126 
81: 3670 4005 51132 8022 8861 
82: 10492 26986 3184 5564 7812 9159 
83: 10971 147700 3799 3800 7532 
84: 10574 22948 29110 4214 4215 4609 6950 7203 
85: 27183 5119 57132 9525 
86: 1211 1212 1213 3092 9026 
87: 11011 25842 55723 9874 
88: 1104 5901 7514 8498 
89: 3710 4599 7220 7223 7224 
90: 2192 2199 284217 3339 351 4811 5549 
91: 10921 11157 11218 134353 1660 23658 25804 25929 27257 27258 50628 51690 51691 57819 6606 6607 6628 6632 6633 6634 6635 6636 6637 6813 6814 79760 79833 8487 
92: 2147 5104 5624 7056 
93: 22861 29108 58484 834 
94: 1487 1488 2033 23414 6935 
95: 1737 5160 5163 5164 
96: 1740 1742 8321 89780 
97: 1911 6015 6045 648 
98: 1981 1983 22916 9641 
99: 22916 3185 3187 4686 
100: 23557 26258 2647 282991 388552 55330 63915 84062 
101: 2099 4221 5929 8085 9070 
102: 3108 3109 3122 3732 967 
103: 3547 3624 3625 3626 90 91 92 93 
104: 2035 57530 7529 7532 9414 
105: 10289 1457 2035 23043 24140 25778 4163 4609 5347 5682 5683 5684 5685 5686 5687 5688 5689 5690 5691 5693 5695 7189 7428 9474 9641 9861 
106: 23049 26019 5976 65110 
107: 10921 10992 23450 23451 7532 84844 
108: 10421 10594 24148 4609 7150 9343 9410 
109: 25885 4793 64425 84172 
110: 5499 5504 55607 84687 
111: 54700 6908 7157 9013 9014 9015 
112: 10036 10155 10951 11335 23468 3008 6672 8290 8805 
113: 29127 7529 7532 9493 
114: 11060 23327 4734 6337 6338 6340 6804 
115: 151246 5519 5525 5528 
116: 203068 60 7846 83988 
117: 1387 28996 4602 51701 
118: 1535 1536 4687 4688 4689 5879 653361 
119: 4609 5430 55193 6597 6598 6599 6601 6605 8289 86 9031 
120: 2147 2160 2811 3827 
121: 2243 2244 2266 5104 
122: 22938 3516 9541 9612 
123: 10289 27335 3646 51386 8661 8662 8663 8664 8666 8667 8668 8669 
124: 3675 3688 7106 928 975 
125: 10092 10093 10094 10095 10096 10097 10109 10163 10289 2885 57180 70 7189 7454 
126: 10369 2890 2893 5566 
127: 26019 54464 54512 5976 65109 
128: 10928 5899 85021 9185 
129: 328 5111 5423 7515 
130: 1803 5788 6387 7852 920 
131: 23162 23542 4296 5599 5609 80824 9479 
132: 5071 6622 7314 9627 
133: 3383 4478 6693 7430 
134: 161 1759 23523 273 274 51100 6456 8867 
135: 3646 4093 60 8663 
136: 2147 2153 2157 5624 5627 
137: 2902 2906 3265 4763 
138: 397 5879 7409 836 998 
139: 10015 1759 30011 6455 6456 6457 867 8867 
140: 1432 1978 4155 5594 5595 8550 8569 9149 
141: 1025 27336 5300 5430 6829 
142: 10758 51567 7187 7188 943 958 
143: 10524 10912 10989 27185 28964 29117 3064 55183 55791 57562 580 7431 84289 9001 9638 
144: 10728 2908 3320 4306 
145: 1956 3643 3953 5156 5159 58533 6642 6643 8723 91 93 
146: 1656 196513 55802 80153 
147: 1282 1284 1634 2199 2335 4147 4318 7045 
148: 2771 3576 3577 3579 
149: 4085 701 8881 991 996 
150: 6616 6804 6810 6813 6844 8673 8773 8775 
151: 2033 2237 328 5111 
152: 2902 2906 5518 5520 
153: 1457 1460 2246 9158 
154: 23385 23621 351 5663 
155: 11260 23039 5901 9972 
156: 1740 1742 4842 493 
157: 1277 1280 1294 1634 2335 3685 4313 4318 6678 7040 7057 712 
158: 2956 4163 4436 5111 
159: 1977 1981 5062 8569 
160: 1756 1837 3768 58 6640 6641 6645 7402 
161: 3265 4301 5900 6014 
162: 1213 382 407 408 409 4792 8546 9266 
163: 10254 10617 2060 26994 
164: 2890 2893 5578 9463 
165: 22861 317 54205 598 842 
166: 10419 6628 6632 6634 79084 9150 
167: 4905 6804 8775 9482 
168: 4163 5198 55379 7428 8900 
169: 1457 1460 1983 8894 
170: 26088 26994 27342 6233 
171: 1839 1956 2066 960 
172: 3190 5093 5094 5725 9444 
173: 26986 3184 5093 5094 
174: 2534 5786 5792 9564 
175: 207 331 332 5590 836 842 
176: 1956 2885 3185 3187 
177: 1278 3674 3690 948 
178: 2022 3624 7049 92 
179: 27185 6709 6711 80254 
180: 1025 1843 4605 6502 7314 8454 997 
181: 284217 3339 3673 3688 
182: 1308 2885 3655 3691 5339 
183: 3065 3364 5111 5883 
184: 1742 50944 85461 9229 
185: 1832 2125 3848 3852 
186: 1956 3852 3875 5318 
187: 1936 4163 7407 7428 
188: 1917 1936 7189 7407 
189: 2177 4609 672 7314 
190: 23193 3692 4163 7170 7416 873 
191: 5591 6117 6118 7507 
192: 1387 1616 2113 5079 
193: 27101 6477 6500 6907 
194: 1874 23309 3065 5934 
195: 10454 1432 4091 4092 5608 6885 
196: 10524 322 351 4035 
197: 10989 1107 51588 55791 
198: 10273 3297 3303 3312 3337 573 
199: 10482 3842 4928 8021 
200: 22999 6616 6804 6857 
201: 207 7248 7249 7534 9261 
202: 5054 5327 5328 5340 
203: 4738 7189 857 9040 
204: 1017 4738 7428 9040 
205: 10656 10657 3190 3276 
206: 1978 207 2475 5170 5515 5594 6198 7015 
207: 1822 473 5684 7916 
208: 2099 672 6881 8295 
209: 4215 5501 7431 7534 8517 
210: 1029 2935 4163 7428 
211: 207 3164 6310 7534 
212: 2934 5216 58 5829 71 7408 7414 
213: 2192 2335 4089 6498 
214: 1660 4791 7189 9020 9188 
215: 1029 3091 5702 7428 
216: 2353 4286 5594 6195 
217: 3655 3688 3732 821 
218: 7187 7188 8737 9020 
219: 5566 5894 5906 673 
220: 1499 4771 7430 9368 
221: 203068 4137 57787 7529 7534 
222: 4687 5879 60 8936 
223: 1956 2810 3875 983 
224: 1832 5925 835 840 843 8837 
225: 1000 1499 2902 2906 
226: 1956 5337 5578 58 5879 
227: 23162 4214 5604 5894 
228: 1017 3398 4654 5925 
229: 25942 3064 8819 9611 
230: 1020 2903 6714 87 
231: 1432 1460 2099 994 
232: 10915 51588 580 9869 
233: 2534 5588 7409 836 
234: 3932 5338 5580 60 
235: 1445 2534 5338 857 
236: 1956 2060 7314 9146 
237: 11218 2932 4609 50628 
238: 10492 26986 2885 9641 
239: 4804 7186 857 8717 
240: 2902 2906 5579 6709 7082 
241: 5566 572 5894 596 
242: 207 4687 5058 5879 
243: 1432 1459 1460 4687 
244: 10856 1499 6929 8607 
245: 10289 24140 302 5111 
246: 2932 4137 5566 5663 
247: 2316 7133 7186 857 
248: 3312 3320 351 60 
