# Supplementary material for: Inferring modules from human protein interactome classes
Source: BMC Syst Biol. 2010 Jul 23;4:102. doi: 10.1186/1752-0509-4-102 (PMC2923113; doi:10.1186/1752-0509-4-102)
Supplement: Additional file 8 — CFinder-results. It contains the complete set of communities retrieved by CFinder from the various interactome classes. [file 1752-0509-4-102-S8.ZIP › CFinder_results/CFinder_LIT/LITcommunities5]

0: 10036 25842 55723 8208 8353 
1: 10006 10787 26999 4690 55845 8936 
2: 10467 10524 10847 10856 26122 4609 54556 55257 55929 64431 6944 80314 8089 85403 86 8607 
3: 135458 144715 3364 5810 5883 5884 
4: 1409 1410 1415 1420 3315 
5: 2321 5228 7422 8828 8829 
6: 11213 353376 3654 3656 7189 
7: 162989 351 4137 5590 5663 5664 5925 7185 836 839 841 843 8772 8837 9191 
8: 10010 1003 10111 10140 1027 10320 10399 10401 10451 10474 10498 10499 1050 1051 1052 10524 1053 10603 10657 10750 10818 10891 10987 11140 11183 11184 11200 112597 1147 1213 1234 1326 1386 1387 139716 1398 1399 142 1436 1439 1441 1445 1457 1460 1487 1493 1499 1601 1616 163126 1655 1660 1796 1855 1869 1950 1956 1958 196 1969 2033 2048 2051 2057 2058 2064 2065 2066 207 208 2099 2100 2113 2114 2185 2207 2212 2214 2242 2260 2274 2290 23054 2308 2309 2316 2321 2324 23291 23309 2353 23551 23607 23682 25 2534 2549 25855 25942 26133 26191 2624 26397 2648 2690 27040 27043 27071 2737 2885 2886 2889 28996 2908 29110 292 2956 2959 29760 30011 3014 3054 3055 3065 3066 3084 3091 3172 3192 3205 3265 3275 3276 329 3301 3305 3309 3312 3313 3320 3326 3454 3455 3480 355 3551 3560 3561 3566 3575 3621 3635 3636 3643 3667 367 3690 3691 3702 3716 3717 3718 3725 3726 3727 3791 3815 3838 3875 3932 3937 405 4067 4084 4086 4087 4088 4089 4093 4094 4193 4194 4214 4215 4233 4303 4352 4361 4435 4436 4486 4582 4609 4627 4628 4654 466 4673 4683 4690 472 4739 4773 4790 4791 4792 4793 4794 4862 4914 4915 5037 5058 51176 51285 5156 5159 5175 5295 5296 5300 5310 5335 5336 5371 5449 5451 5469 5499 55250 55620 55715 5578 558 5580 55824 5587 5590 5591 55922 5594 5595 5599 5610 572 5747 5770 5771 5777 5781 5782 5788 5794 5829 5894 5914 5921 5925 5926 5928 5931 5933 5947 595 5966 5970 5971 5979 5981 602 613 6256 634 64375 6452 6461 6464 64750 6497 6498 6500 6549 660 6625 6654 6655 6667 6670 6688 6714 672 6772 6773 6774 6776 6777 6778 6839 6850 6853 6872 6885 6908 6929 695 6996 7006 7010 7025 7046 7048 7067 7068 7094 71 7124 7132 7133 7153 7157 7158 7161 7182 7185 7186 7189 7205 72433 7248 7249 7275 7278 7291 7297 7311 7329 7341 7409 7410 7414 7421 7430 7454 7462 75141 7528 7529 7531 7532 7533 7534 7535 7704 7846 7852 79155 79753 8202 8312 836 841 84312 8454 8471 8517 8518 8554 857 860 8626 8648 8651 8660 867 868 87 8717 8737 8743 8767 8772 8795 8797 8819 8837 8841 8850 8878 8928 8932 8945 90 9020 9021 9063 9111 9112 916 919 921 9252 930 9325 933 9372 9532 9564 958 9612 9656 973 974 9743 983 9846 9869 9971 
9: 5430 5431 5432 5433 5434 5435 5436 5437 5440 5441 55090 55729 
10: 10001 1024 112950 219541 23097 400569 51003 5469 54797 55090 55588 6837 81857 892 90390 9282 9412 9440 9441 9442 9443 9477 9968 
11: 10017 578 581 596 598 637 
12: 1022 2068 2071 2965 2966 
13: 10274 10735 23063 5885 8243 9126 
14: 10445 10856 283899 54617 83444 86 8607 93973 
15: 10492 26986 3184 7812 9159 
16: 10538 1054 1649 2353 3131 3725 468 7008 
17: 10557 10775 10940 11102 51367 54913 
18: 11016 1386 2354 3726 3727 8061 
19: 1407 1454 5187 8863 8864 
20: 23557 26258 2647 282991 388552 55330 63915 84062 
21: 3624 3625 3626 90 91 92 93 
22: 4609 5111 5981 5982 5983 5984 5985 
23: 10289 2035 4609 5347 5682 5683 5684 5685 5686 5687 5688 5689 5690 5691 5693 5695 7189 7428 9474 9861 
24: 10210 7150 7157 7329 7341 
25: 1022 2071 404672 4331 902 
26: 10421 10594 24148 9343 9410 
27: 6908 7157 9013 9014 9015 
28: 1535 1536 4687 4688 4689 5879 
29: 27335 8661 8662 8666 8669 
30: 10092 10093 10094 10095 10096 10097 10109 10163 2885 57180 7454 
31: 1050 1052 1053 10538 1054 22809 
32: 1017 1029 10926 23594 23595 4163 4171 4172 4173 4174 4175 4176 4998 4999 5000 5001 55388 8317 8318 8900 988 990 
33: 11218 1660 25929 50628 6606 6607 6628 6632 6633 6634 6635 6636 6637 6813 6814 8487 
34: 1741 1742 22839 2902 2904 2906 8831 
35: 2874 6907 79718 8841 9611 
36: 5789 5792 5802 8499 8500 8541 
37: 30011 6455 6456 6457 8867 
38: 28964 5063 5829 8874 9815 
39: 2022 7040 7042 7043 7046 7048 7049 94 
40: 26059 28964 8499 8500 8541 
41: 129685 29894 6872 6873 6874 6877 6878 6879 6880 6881 6882 6883 6908 8148 
42: 4087 4088 6498 8881 996 
43: 10289 27335 8661 8666 8667 
44: 1054 11016 1386 2353 2355 3726 3727 
45: 11340 118460 22894 23016 23404 23517 26019 51013 51678 5393 5394 54464 54512 56915 7538 
46: 4087 4089 5058 57381 7046 
47: 11091 1642 5929 8450 8451 
48: 11157 23658 25804 27257 27258 51690 51691 57819 6606 6635 
49: 3725 5925 6688 6689 6908 
50: 10920 10980 10987 2873 50813 51138 7157 8065 8533 9318 
51: 2099 4331 7157 902 9112 
52: 5700 5701 5702 5704 5705 5707 5708 5713 5716 5717 7189 80227 9641 9861 
53: 10250 10921 6429 6732 7532 
54: 122953 1386 1432 3726 4088 5599 
55: 10951 1786 1788 1789 2146 3065 3066 6839 
56: 1026 10912 1647 4616 5111 891 983 
57: 10912 1647 4216 4616 5608 
58: 10746 4215 7529 7531 7532 
59: 23162 23542 5599 5609 9479 
60: 1017 4998 4999 6502 81620 890 8900 990 
61: 2957 2959 2960 2961 2963 6908 
62: 10155 10951 11335 23468 8805 
63: 1022 2099 2965 367 902 
64: 50855 5582 5584 5590 56288 7533 7534 84612 998 
65: 25942 604 7704 862 9611 9734 9759 
66: 23309 25942 3065 7704 9734 
67: 10454 23118 3301 3312 3320 7182 7186 7189 
68: 1660 3725 7150 7153 9188 
69: 1051 2908 6597 6598 7157 
70: 142 23054 2547 3297 5111 5591 7157 7486 7520 
71: 10454 23118 331 3320 3654 6885 7189 
72: 1050 1387 1499 2033 6927 
73: 2534 2887 3717 5159 5894 
74: 10524 10856 3065 4790 602 
75: 5037 5580 5590 5594 5604 5894 
76: 1147 207 3551 3667 5588 8517 
77: 25 472 5888 672 7157 
78: 1616 28996 7157 7329 7341 
79: 1051 1385 1387 6195 6722 
80: 1017 1869 672 7157 890 983 
81: 2908 5451 6776 6777 9612 
82: 142 4691 4869 7150 7157 
83: 10524 2597 367 4193 60 
84: 1147 1387 3551 8202 8517 
85: 5499 5515 5594 5595 596 7157 
86: 1017 1869 5925 672 8900 983 
87: 1499 5663 836 841 999 
