# Supplementary material for: Inferring modules from human protein interactome classes
Source: BMC Syst Biol. 2010 Jul 23;4:102. doi: 10.1186/1752-0509-4-102 (PMC2923113; doi:10.1186/1752-0509-4-102)
Supplement: Additional file 8 — CFinder-results. It contains the complete set of communities retrieved by CFinder from the various interactome classes. [file 1752-0509-4-102-S8.ZIP › CFinder_results/CFinder_LIT/LITcommunities6]

0: 5430 5432 5433 5434 5435 5436 5437 5441 55090 
1: 10274 10735 23063 5885 8243 9126 
2: 10445 10856 283899 54617 83444 86 8607 93973 
3: 112950 23097 400569 55090 55588 6837 90390 9282 9440 9442 
4: 23557 26258 2647 282991 388552 55330 63915 84062 
5: 1024 112950 55090 55588 9441 9968 
6: 10467 10847 10856 55257 55929 64431 6944 80314 8089 85403 86 8607 
7: 10001 1024 112950 55090 55588 81857 
8: 10092 10093 10094 10095 10096 10097 10109 2885 57180 7454 
9: 841 8717 8737 8772 8795 8797 
10: 112597 25855 25942 3054 3065 3066 3621 5928 5931 5947 84312 8819 
11: 11340 118460 22894 23016 23404 23517 51013 51678 5393 5394 54512 56915 
12: 2022 7040 7042 7043 7046 7048 7049 
13: 129685 6872 6873 6874 6877 6878 6879 6880 6881 6882 6883 6908 8148 
14: 23594 23595 4171 4172 4173 4174 4175 4176 4998 4999 5000 5001 55388 8317 8900 990 
15: 11157 23658 25804 27257 27258 51690 51691 57819 6606 
16: 10920 10980 10987 2873 50813 51138 7157 8065 8533 9318 
17: 11218 25929 50628 6606 6607 6628 6632 6633 6634 6813 6814 8487 
18: 1326 4790 4791 5966 5970 79155 
19: 4609 5347 5682 5684 5685 5688 
20: 5700 5701 5704 5708 5713 5716 7189 80227 9861 
21: 10603 10657 10818 1398 1399 1439 1445 1796 1956 1969 2057 2064 2065 2099 2185 2321 25 2534 2549 2690 27040 2885 2886 29760 3480 3560 3566 3635 3636 3643 3667 3702 3716 3717 3791 3815 3932 3937 4067 4233 4486 4582 4739 4914 5156 5159 5295 5296 5335 5336 5578 558 5580 55824 5594 5747 5770 5771 5777 5781 5782 5788 5829 5921 5979 613 634 6452 6461 6464 6654 6714 6772 6774 6776 6777 6850 7409 7535 7852 8651 8660 867 868 9021 930 933 9564 9846 
22: 1026 10912 1647 4616 5111 891 983 
23: 10401 10499 1051 1387 1499 1616 2033 2099 2100 2274 23054 2308 2309 2908 2959 3065 3091 3172 367 3725 4087 4088 4089 4193 4609 4654 4790 51176 5371 5451 5594 5914 5925 595 5970 6256 6667 672 6772 6774 6776 6777 6908 6996 7157 7161 7329 7341 7704 8202 8554 8648 8841 8850 9111 9252 9325 9612 
24: 23291 4792 4793 6500 8454 8945 
25: 1017 4998 4999 81620 890 990 
26: 5702 5704 5705 5716 80227 9861 
27: 142 2547 5111 5591 7486 7520 
28: 7185 836 839 841 843 8837 
29: 1387 1457 3065 3066 4609 5371 5970 6667 672 7153 
30: 11140 1147 1213 3305 3309 3312 3313 3320 3326 3551 4215 4790 4791 4792 4793 4794 5591 5966 5970 5971 6885 71 7278 8517 8945 9020 
31: 3301 3312 3320 7132 7185 7186 8717 8737 8767 
32: 2885 3932 5777 6464 7535 919 9846 
33: 10499 196 2033 2099 405 8648 
34: 1439 2534 3717 3815 5781 6772 
35: 3560 3716 3932 6772 6774 6776 6850 
36: 1398 1399 25 4690 4739 5829 9564 
37: 25 613 6714 7529 7531 7532 7533 
38: 1387 2033 3838 4609 5970 672 
39: 25 3055 3815 5335 695 867 
