# Supplementary material for: Inferring modules from human protein interactome classes
Source: BMC Syst Biol. 2010 Jul 23;4:102. doi: 10.1186/1752-0509-4-102 (PMC2923113; doi:10.1186/1752-0509-4-102)
Supplement: Additional file 8 — CFinder-results. It contains the complete set of communities retrieved by CFinder from the various interactome classes. [file 1752-0509-4-102-S8.ZIP › CFinder_results/CFinder_LIT/LITcommunities7]

0: 10445 10856 283899 54617 83444 86 8607 93973 
1: 23557 26258 2647 282991 388552 63915 84062 
2: 112950 23097 55090 55588 6837 90390 9282 9440 9442 
3: 10092 10093 10094 10096 10097 10109 2885 
4: 112597 25855 25942 3065 3066 3621 5928 5931 5947 84312 8819 
5: 129685 6872 6873 6874 6877 6878 6879 6880 6881 6882 6883 6908 
6: 11157 23658 25804 27257 27258 51690 51691 57819 6606 
7: 10920 10980 10987 2873 50813 51138 7157 8065 8533 9318 
8: 11340 118460 22894 23016 23404 23517 51678 5393 5394 54512 56915 
9: 1026 10912 1647 4616 5111 891 983 
10: 4171 4172 4173 4175 4176 4999 55388 
11: 1398 1399 1956 1969 2057 2064 2065 2099 2185 25 2534 2549 2690 2885 2886 3480 3635 3643 3667 3716 3717 3791 3815 3932 4233 5156 5159 5295 5335 5578 558 5747 5771 5777 5781 5921 5979 6464 6654 6714 6772 6774 6776 6777 6850 7409 8660 867 9564 9846 
12: 5700 5701 5704 5708 5716 80227 9861 
13: 27040 2885 3937 5335 6461 7409 7535 
14: 1398 2185 2534 4739 5747 5829 9564 
15: 1387 2033 4087 4088 4609 5371 7157 7161 
16: 10499 1387 2033 2099 3091 367 3725 8648 
17: 1147 1213 3313 3551 4790 4791 4792 4793 5970 7278 8517 
18: 1398 1399 25 2885 3815 5295 867 
19: 1457 3065 3066 4609 5970 6667 672 
20: 1387 2033 2099 367 3725 4087 4088 4089 5970 6667 672 6772 6774 7157 
