# Supplementary material for: Inferring modules from human protein interactome classes
Source: BMC Syst Biol. 2010 Jul 23;4:102. doi: 10.1186/1752-0509-4-102 (PMC2923113; doi:10.1186/1752-0509-4-102)
Supplement: Additional file 8 — CFinder-results. It contains the complete set of communities retrieved by CFinder from the various interactome classes. [file 1752-0509-4-102-S8.ZIP › CFinder_results/CFinder_LIT/LITcommunities9]

0: 112597 25855 25942 3065 3066 3621 5928 5931 5947 84312 8819 
1: 129685 6872 6873 6874 6877 6878 6879 6880 6881 6882 6883 
2: 11340 118460 22894 23016 23404 23517 51678 5393 54512 56915 
3: 1956 2185 2885 5295 5777 5781 6464 6714 867 
