# Supplementary material for: Inferring modules from human protein interactome classes
Source: BMC Syst Biol. 2010 Jul 23;4:102. doi: 10.1186/1752-0509-4-102 (PMC2923113; doi:10.1186/1752-0509-4-102)
Supplement: Additional file 8 — CFinder-results. It contains the complete set of communities retrieved by CFinder from the various interactome classes. [file 1752-0509-4-102-S8.ZIP › CFinder_results/CFinder_ORTHO/ORTHOcommunities13]

0: 10213 23392 5682 5690 5700 5701 5702 5704 5706 5709 5710 5713 5714 5716 5717 5718 5719 9861 
1: 10199 10436 10528 10885 11103 134430 2091 25879 26156 26574 55127 55226 55272 5822 65083 653877 705 79050 79954 84128 84135 84916 8602 9277 
2: 10153 10969 23246 23481 23560 26155 26354 3692 4839 51388 54552 54663 55131 55299 55759 56342 64318 79039 84154 84365 8886 9933 
3: 2091 23223 23246 23481 23560 26354 51742 54552 55131 55226 55759 653877 8886 9933 
4: 10988 11128 11222 11224 140801 23173 23521 25885 28998 29088 29927 401019 51069 51073 51154 5430 5431 5432 55176 6123 6124 6125 6133 6135 6154 6182 6183 6188 6193 6205 6208 6210 6217 6222 6224 6228 63875 64965 64979 65003 652071 80324 83480 84172 9533 999 
5: 10209 10289 10775 11222 11224 140032 1939 29088 29927 401019 51069 51073 55176 6123 6124 6125 6133 6135 6143 6154 6161 6188 6205 6210 641856 652071 8562 999 
