# Supplementary material for: Inferring modules from human protein interactome classes
Source: BMC Syst Biol. 2010 Jul 23;4:102. doi: 10.1186/1752-0509-4-102 (PMC2923113; doi:10.1186/1752-0509-4-102)
Supplement: Additional file 8 — CFinder-results. It contains the complete set of communities retrieved by CFinder from the various interactome classes. [file 1752-0509-4-102-S8.ZIP › CFinder_results/CFinder_ORTHO/ORTHOcommunities16]

0: 10199 10436 134430 2091 26156 26574 55127 55226 55272 65083 653877 705 79050 79954 84128 84135 84916 8602 9277 
1: 11222 11224 29088 29927 401019 51069 5430 5431 5432 55176 6123 6125 6154 6182 6188 6193 63875 64979 652071 9533 999 
2: 11128 11222 11224 140801 25885 29088 29927 401019 51069 5432 55176 6123 6125 6154 6182 6188 6193 63875 64979 652071 84172 9533 999 
