# Supplementary material for: Inferring modules from human protein interactome classes
Source: BMC Syst Biol. 2010 Jul 23;4:102. doi: 10.1186/1752-0509-4-102 (PMC2923113; doi:10.1186/1752-0509-4-102)
Supplement: Additional file 8 — CFinder-results. It contains the complete set of communities retrieved by CFinder from the various interactome classes. [file 1752-0509-4-102-S8.ZIP › CFinder_results/CFinder_ORTHO/ORTHOcommunities3]

0: 10393 29882 51529 8697 8881 
1: 10006 10152 10209 10213 1022 10289 10291 10413 10463 10554 10564 10611 10621 10622 10623 10750 10775 10985 10987 10988 11051 11052 11128 11155 11222 11224 121504 122970 1285 140032 140801 142940 143471 1503 1506 1508 171568 1736 1837 1838 1855 1856 1857 1859 1937 1938 1939 1964 1967 1993 1994 1996 203100 204 2059 2070 2073 2138 2139 2140 2224 22864 22998 23005 23132 23173 23277 23339 23371 23392 23471 23518 23521 23590 25885 25937 25957 26003 2618 26353 26610 2690 27429 2885 28998 2902 29088 2926 2959 2963 29927 30834 3164 3169 3170 3171 3185 3187 3188 3189 3315 3329 3796 4008 401019 4191 4301 440929 4524 4597 4598 4659 4660 4831 4905 4929 4931 5080 50808 51069 51072 51073 51082 51116 51121 51154 51179 51264 51295 51567 51727 5211 5213 5214 5313 5315 54107 5427 5430 5431 5432 5433 5434 5435 5436 54363 5437 5438 5441 54869 55176 55272 55324 5557 5558 5604 5605 5654 5682 5683 5684 5685 5686 5687 5688 5689 5690 5691 5692 5693 5694 5695 5696 570 5700 5701 5702 5704 5705 5706 5708 5709 5710 5713 5714 5715 5716 5717 5718 5719 57563 57634 580 5822 5886 5887 5970 5981 5982 5983 5984 5985 60625 6122 6123 6124 6125 6129 6130 6133 6134 6135 6136 6139 6141 6143 6154 6156 6157 6161 6164 6175 6182 6183 6187 6188 6193 6203 6205 6206 6208 6210 6217 6218 6222 6224 6228 63875 63979 641371 641856 64210 64425 64759 647801 64787 64965 64979 65003 652071 661 6709 6772 6774 6775 6776 6777 6778 6881 6908 7145 7329 7341 7372 79590 79869 8013 80212 80324 81 81576 83480 84172 84265 84643 8562 8570 8615 8664 87 88 8880 8939 89866 9097 9149 9223 9349 94031 9453 9533 9861 9863 9919 9945 999 
2: 10153 1017 1019 10199 1020 1021 10236 10262 1027 10291 10399 10412 10436 10459 10492 10528 10556 10607 10885 10907 10946 10969 10992 11056 11103 11157 11162 1163 117246 1196 121504 122011 134430 142940 1445 1452 1453 1454 1457 1459 153527 1656 1665 166863 1736 178 1859 192111 1965 1967 1968 1977 1981 2091 219988 22894 22916 22938 22984 23029 23195 23223 23246 23293 23404 23450 23451 23481 23560 23633 23658 24144 24148 25766 25804 25879 25902 26121 26155 26156 26354 26574 27257 27292 27339 283209 28987 29889 29974 3692 374868 3836 4085 4086 440275 4522 4528 4668 4839 51010 51013 51042 51096 5111 51118 51119 51154 51176 51187 51264 51340 51362 51388 51602 51631 51690 51691 51742 51747 5238 5356 5393 5394 5426 54475 54502 54512 54552 54606 54663 55127 55131 55226 55272 55276 55299 55312 55661 55692 55720 55759 55781 55802 56342 56902 56915 56949 57062 57647 57696 57703 57819 5822 5888 595 6118 6132 6138 6207 6234 64318 64847 6502 65083 652595 653877 6625 6627 6632 6633 6634 6635 6636 6637 6726 6741 6872 692312 7046 705 7072 7073 79039 79050 79954 80135 80176 8027 8106 8175 83475 83707 84128 84135 84154 84365 8452 8453 84811 84916 8533 8568 8602 8663 8672 8803 8886 8890 8891 8892 8893 8894 894 898 902 9092 9128 9129 9277 92856 9584 9669 9790 983 988 9933 9945 
3: 10640 149371 54536 60412 
4: 10652 6811 9527 
5: 108 2771 59345 
6: 114795 121256 124842 54972 6651 6895 8575 92293 
7: 1455 1456 53944 
8: 1482 2626 6722 
9: 115708 148252 23148 389240 54769 5562 5563 643412 650334 653189 
10: 1487 1488 1503 5511 56474 92609 
11: 1742 2902 2903 2904 4842 
12: 1801 1802 1965 30834 51065 5111 51728 5438 5439 6232 6919 
13: 200014 4645 54862 55930 
14: 2068 2071 2073 2074 2965 2967 
15: 226 229 230 
16: 1019 10477 10987 11060 121268 127933 140901 22800 23149 23551 23682 26225 27005 284086 2872 29984 3551 3665 402 4086 4087 4088 4089 4092 440275 5058 51088 51126 51444 51560 5218 5341 54440 54461 54869 55103 5521 5537 55622 55827 5606 56616 56956 57381 58473 5865 5872 5880 5911 6016 613 6187 64750 650 652 65264 654 655 657 658 659 6772 7046 7444 78986 80349 80895 81788 83452 84085 84932 8878 90 92 9482 9604 9886 
17: 122953 2353 2354 2355 2908 3725 3726 3727 467 6564 6565 6774 6908 6996 8061 
18: 25957 27238 285672 54883 55119 6157 6433 650588 65117 79576 85313 9295 9541 9584 
19: 23048 26000 261726 2632 54874 5515 5516 5518 5519 5521 5522 5528 55844 57120 7223 7224 83874 9322 
20: 2653 2731 275 
21: 122553 27095 51399 6399 
22: 10987 1968 23162 23779 26608 2971 3798 3799 3800 3831 392 64837 79639 80176 
23: 29956 79603 91012 
24: 10576 2997 2998 51616 64772 6880 
25: 320 321 55967 8573 9378 
26: 3312 5827 9532 
27: 3326 4624 55898 
28: 3440 3445 3454 3455 3456 
29: 3560 3561 3600 
30: 3614 3615 8833 
31: 3624 91 92 
32: 375 377 378 5710 57563 
33: 4744 830 832 
34: 4800 4801 4802 
35: 123263 25821 3141 498 506 509 513 516 527 533 539 
36: 10312 23545 245972 50617 51382 523 525 526 527 529 533 534 535 90423 9114 9296 9550 
37: 55109 57721 9129 
38: 7168 7170 7171 
39: 7381 7384 7385 
40: 10105 57182 79718 
41: 10120 10121 10540 5531 
42: 10300 11104 23499 6124 667 84056 
43: 10459 11140 118812 
44: 10471 5202 5203 5204 7411 
45: 10486 23239 375189 60 
46: 10535 51021 6729 
47: 10576 6950 7203 
48: 10656 10657 202559 23307 
49: 10667 123283 2193 91683 9255 
50: 10051 10111 10403 10592 10735 5347 5885 8243 83540 9126 
51: 4803 4804 4914 
52: 10773 604 9611 9612 
53: 10845 29083 647294 
54: 11103 23626 56902 83732 
55: 10482 11212 23597 29920 55998 56000 5831 653385 
56: 115939 7316 8317 
57: 123263 260294 2987 4143 4144 4839 5435 54888 55695 60490 79717 
58: 126393 1409 1410 3316 
59: 1311 51162 6419 7059 7060 80864 
60: 1352 1353 6834 
61: 1386 1432 5600 7867 9261 
62: 1457 1459 54623 79577 
63: 1832 3875 7431 
64: 1837 1838 6640 6641 7402 
65: 3980 5111 8453 
66: 1869 1870 5925 7027 7029 
67: 2166 5188 55278 7374 
68: 10845 2597 26284 3313 4144 4292 51116 5230 5232 6742 6897 7153 7167 7284 8192 9093 
69: 22870 55291 5537 9701 
70: 23019 246175 57472 9125 9337 
71: 10273 2332 348995 3670 4690 4792 64843 8022 8087 8440 89884 9079 9513 
72: 2230 23438 23479 27247 3035 440275 4830 4832 8942 9054 
73: 2356 2643 647294 
74: 10750 2495 2885 3827 3839 3840 53940 84285 94033 
75: 2539 25796 2821 
76: 26276 55823 57617 5786 64601 65082 
77: 2741 2742 2743 8001 
78: 29090 29842 6428 7024 7342 
79: 2956 4436 57697 
80: 30 3156 3157 3158 38 
81: 10295 10553 10998 10999 11000 11001 124359 148811 160728 1841 197322 2108 2109 2110 22982 23438 25953 26504 26505 26507 2739 28965 2987 30 3029 3035 31 32 3295 3417 3418 38 440275 4706 5091 51 5162 5163 5164 5195 5337 5338 54805 54938 54995 55748 55902 57609 586 587 6301 6528 7155 81889 8309 83940 84264 84274 84705 84735 8884 8942 9054 9085 9425 9426 
82: 55666 7353 7415 
83: 3397 3398 4618 4654 6929 
84: 23035 23239 375775 538 540 5576 5577 
85: 4049 4055 7124 7132 7133 
86: 51133 731 735 92799 
87: 11019 1737 1738 1743 2746 2747 2936 4191 4967 5160 51601 5161 5162 54949 6389 6390 6391 8802 8803 
88: 55193 6594 6595 6597 6599 6601 8467 9044 
89: 581 596 598 90427 
90: 7040 7043 7046 7049 94 
91: 7132 7186 8717 8772 
92: 115825 57590 7905 90390 92840 
93: 10053 162 163 27106 8907 
94: 1040 10423 10555 11343 54675 56894 56895 8760 
95: 10499 1387 2033 2099 
96: 10499 367 672 
97: 1059 200765 81789 8690 91151 
98: 10606 2618 471 5198 5471 
99: 112755 63908 6804 8775 9342 
100: 11311 143187 23673 8675 
101: 11335 23468 3930 6672 
102: 121504 5928 8520 
103: 122622 128240 159 27030 4292 5245 5395 54802 55739 
104: 10617 128866 145553 51652 57559 92421 
105: 1314 1315 22818 22820 26958 372 51226 9276 
106: 148811 162417 435 445 4942 5009 55748 84735 
107: 1723 1727 51700 51706 7372 790 
108: 2064 2065 55327 64130 8825 
109: 2203 23633 3836 3837 4830 4831 4832 79718 8789 
110: 221823 5631 5634 5635 5636 
111: 51176 51701 6885 
112: 1723 203100 23203 27429 5654 7384 79896 94031 9512 
113: 3480 3643 3667 5295 
114: 253980 310 311 54676 6598 7126 79666 83892 
115: 10612 10987 23321 3308 4790 4791 4792 4793 4794 48 4841 55269 55697 5810 5970 602 6421 
116: 3569 3572 5008 
117: 3692 5204 6160 6223 9141 
118: 51422 53632 5562 5563 5564 5565 5571 
119: 10015 128866 9525 
120: 10101 10463 29880 4682 52 8813 
121: 1111 27257 339855 553115 
122: 23059 7247 84062 
123: 10445 4010 8675 
124: 11162 140690 7507 
125: 116113 26150 27086 50943 93986 9688 
126: 124454 27292 5018 5859 64981 84705 
127: 150465 55802 6234 
128: 158 30 38 51004 6713 8564 
129: 203100 27429 5654 60558 648643 654177 83943 90701 94031 
130: 2230 50484 523 6240 6241 
131: 3364 5034 5810 
132: 117177 23510 26003 5080 54442 54676 5708 5866 79734 
133: 53371 7514 80321 
134: 5191 5194 5195 5830 7311 7314 7316 
135: 28952 66036 9255 
136: 2648 29117 2959 51616 65980 6871 6872 6877 6878 6880 6881 6882 6883 6884 6908 7157 8464 8850 9443 
137: 285442 29104 51409 6470 6472 9617 
138: 10254 10750 10939 1956 2444 2885 30011 3059 3937 4067 4643 4690 5430 60 6850 695 7251 7409 7410 7454 7456 80712 8440 8522 8651 867 8976 9146 
139: 23132 29979 4211 4212 51138 56893 56917 64395 64396 
140: 5566 5567 5568 5576 5577 5613 
141: 1983 8661 8662 8663 8666 8668 
142: 1017 1018 1164 652904 891 9133 983 
143: 1026 1647 5111 595 
144: 10262 3212 56033 57102 6139 
145: 10454 3164 4929 6885 8013 
146: 112858 4143 4144 55644 6207 6229 64172 
147: 27068 5436 5464 6229 
148: 51074 55256 58478 81932 
149: 25804 7874 9681 
150: 127099 16 6175 6176 6181 
151: 1537 23521 28998 6217 64965 7386 
152: 26227 51074 9942 
153: 6730 8233 9129 
154: 4528 4830 4832 51187 6152 650788 9669 
155: 1040 10535 2058 25973 31 32 51116 79947 8760 90353 
156: 2058 2224 23590 25973 3145 9453 
157: 10898 10914 10978 1478 1479 23283 29101 29894 51585 51692 53981 5499 5500 5501 55339 5930 64895 81608 
158: 54107 5426 5427 
159: 10092 10093 10094 10096 10097 10109 10552 57180 653888 81873 
160: 84811 894 983 
161: 10313 115825 57142 57590 6252 6253 6642 
162: 30012 3166 3212 
163: 1837 1838 4716 54676 
164: 1984 383 384 56648 9615 
165: 203100 27079 27429 5654 56897 94031 
166: 2534 5295 867 
167: 5894 596 7157 
168: 10946 8533 8615 
169: 1386 6202 7546 
170: 1967 54676 8220 
171: 2773 5594 59345 
172: 3170 51479 708 
173: 4831 6241 6261 
174: 11016 1386 3169 3170 3171 359948 54676 64207 
175: 6176 708 79716 
176: 3265 5894 7529 993 994 
177: 50848 875 8813 
178: 10399 2068 883 
179: 3960 3965 6449 85280 
180: 10295 123263 29880 5163 5164 8813 
181: 10998 10999 11000 11001 1663 197322 2068 22982 28965 440081 5394 57609 
182: 1386 3725 5594 
