# Supplementary material for: Inferring modules from human protein interactome classes
Source: BMC Syst Biol. 2010 Jul 23;4:102. doi: 10.1186/1752-0509-4-102 (PMC2923113; doi:10.1186/1752-0509-4-102)
Supplement: Additional file 8 — CFinder-results. It contains the complete set of communities retrieved by CFinder from the various interactome classes. [file 1752-0509-4-102-S8.ZIP › CFinder_results/CFinder_ORTHO/ORTHOcommunities4]

0: 10656 10657 202559 23307 
1: 10735 5885 8243 9126 
2: 123263 260294 2987 4839 5435 54888 55695 
3: 126393 1409 1410 3316 
4: 22870 55291 5537 9701 
5: 10213 10291 10611 10750 11155 143471 1503 1837 1838 1859 23005 23132 23277 23371 23392 26610 2885 2926 3169 3170 3171 3185 3187 3188 3189 4659 4660 51295 5682 5683 5684 5685 5687 5688 5689 5690 5691 5692 5693 5694 5700 5701 5702 5704 5705 5706 5709 5710 5713 5714 5716 5717 5718 5719 57563 5822 5886 5887 63979 64759 7145 7329 7341 81 87 88 9149 9861 9945 
6: 23019 246175 57472 9125 9337 
7: 10750 2495 2885 3827 3839 3840 53940 84285 94033 
8: 26276 55823 57617 5786 64601 65082 
9: 2741 2742 2743 8001 
10: 29090 29842 6428 7024 7342 
11: 320 321 8573 9378 
12: 10153 10199 10399 10412 10436 10528 10607 10885 10969 11056 11103 117246 134430 1457 1459 1665 1736 2091 22984 23029 23195 23223 23246 23481 23560 25879 26155 26156 26354 26574 29889 3692 4839 51042 51096 51118 51154 51388 51602 51742 54475 54552 54606 54663 55127 55131 55226 55272 55299 55661 55759 56342 57062 57696 5822 64318 65083 653877 6741 692312 705 79039 79050 79954 80135 84128 84135 84154 84365 84916 8568 8602 8886 9277 9790 9933 
13: 122953 2353 2354 2355 3725 3726 3727 467 6564 6565 8061 
14: 51121 6164 6206 6218 
15: 650 652 657 658 659 
16: 6594 6595 6597 6599 6601 8467 9044 
17: 1059 200765 81789 8690 91151 
18: 10606 2618 471 5198 5471 
19: 10209 10289 10621 10622 10623 10775 10988 11128 11222 11224 121504 140032 140801 142940 171568 1736 1939 1964 204 2224 23173 23471 23521 23590 25885 28998 29088 2963 29927 30834 401019 440929 4598 50808 51069 51072 51073 51082 51116 51121 51154 51179 51727 5430 5431 5432 5433 5434 5435 5436 54363 5437 5441 55176 55272 5970 6122 6123 6124 6125 6133 6134 6135 6136 6139 6141 6143 6154 6156 6157 6161 6175 6182 6183 6187 6188 6193 6203 6205 6208 6210 6217 6222 6224 6228 63875 641856 64425 647801 64965 64979 65003 652071 661 80324 83480 84172 84265 8562 9453 9533 999 
20: 122622 128240 159 27030 4292 5245 5395 54802 55739 
21: 10617 128866 145553 51652 57559 92421 
22: 1314 1315 22818 22820 26958 372 51226 9276 
23: 1723 1727 51700 51706 7372 790 
24: 2068 2071 2073 2965 
25: 221823 5631 5634 5635 5636 
26: 253980 310 311 54676 6598 7126 79666 83892 
27: 25957 27238 285672 85313 9295 9541 9584 
28: 10612 10987 23321 3308 4790 4791 4792 4793 4794 48 4841 55269 55697 5810 5970 602 6421 
29: 10845 3313 4144 51116 7284 8192 9093 
30: 3692 5204 6160 6223 9141 
31: 5427 5557 5558 5981 5982 5983 5984 5985 
32: 51422 53632 5562 5563 5564 5565 5571 
33: 5515 5516 5518 5519 5521 5522 55844 
34: 10463 1937 1938 203100 27429 4191 5211 5213 5214 5313 5315 5654 94031 9945 
35: 10393 29882 51529 8697 
36: 116113 26150 27086 50943 93986 9688 
37: 124454 27292 5018 5859 64981 
38: 162417 435 445 5009 
39: 11019 1737 1738 1743 2746 2747 2936 5160 51601 5161 5162 
40: 1801 1802 1965 51065 5111 5439 6232 
41: 117177 23510 26003 5080 54442 54676 5708 5866 79734 
42: 2648 29117 51616 65980 6871 6872 6877 6878 6880 6881 6882 6883 6884 6908 8464 8850 
43: 10611 10987 11155 26353 2690 3315 6124 6772 6774 6775 6776 6777 6778 
44: 5566 5567 5568 5576 5577 5613 
45: 1983 8661 8662 8663 8666 8668 
46: 10556 22894 23404 23633 3836 51010 51119 5393 5394 54512 56915 6138 92856 
47: 4086 4089 5058 5880 
48: 1656 219988 25804 27257 51690 57819 
49: 121268 23551 23682 4086 4087 4088 4089 5521 5606 8878 
50: 4528 4830 4832 51187 6152 650788 9669 
51: 10291 10907 10946 10992 1665 1981 22916 22938 23450 23451 23658 24144 24148 25766 26121 27339 51340 51362 51631 51690 51747 5356 55692 56949 57703 57819 652595 6625 6627 6632 6633 6634 6635 6636 6637 7072 7073 8175 8672 9092 9128 9129 988 
52: 10898 10914 10978 1478 1479 23283 29101 29894 51585 51692 53981 5499 5500 5501 55339 5930 64895 81608 
53: 123263 25821 3141 498 506 509 513 527 533 539 
54: 1453 1454 55720 705 
55: 1737 1738 1743 2936 4967 6390 6391 8802 8803 
56: 1965 1967 1968 8890 8891 8892 8893 8894 
57: 1736 1977 1981 23223 5426 55131 65083 6741 8672 9669 
58: 10092 10093 10094 10096 10097 10109 10552 57180 653888 81873 
59: 10750 4643 7454 7456 80712 8522 
60: 2332 3670 64843 8022 8087 89884 
61: 10312 23545 245972 50617 51382 523 525 526 527 529 533 535 90423 9114 9296 
62: 1040 10535 31 32 51116 79947 8760 90353 
63: 23148 389240 5562 5563 643412 650334 653189 
64: 142940 1736 4528 55312 6207 83475 9669 
65: 1017 1020 1021 10459 11162 23450 4668 51176 51340 5888 80176 8803 902 
66: 1841 4706 54995 586 587 83940 
67: 10998 10999 11000 11001 124359 197322 2108 2109 22982 23438 25953 2739 28965 30 3029 3035 31 32 3295 38 440275 4706 51 5195 54995 55902 57609 81889 8309 84264 9085 9425 9426 
68: 2230 23438 23479 3035 440275 4830 4832 8942 9054 
69: 11052 2070 2138 2139 2140 5080 79869 8615 
70: 10611 11052 11155 79869 
