# Supplementary material for: Inferring modules from human protein interactome classes
Source: BMC Syst Biol. 2010 Jul 23;4:102. doi: 10.1186/1752-0509-4-102 (PMC2923113; doi:10.1186/1752-0509-4-102)
Supplement: Additional file 8 — CFinder-results. It contains the complete set of communities retrieved by CFinder from the various interactome classes. [file 1752-0509-4-102-S8.ZIP › CFinder_results/CFinder_ORTHO/ORTHOcommunities5]

0: 1059 200765 81789 8690 91151 
1: 10606 2618 471 5198 5471 
2: 10153 10199 10412 10436 10528 10607 10885 10969 11056 11103 117246 134430 1736 2091 23029 23195 23223 23246 23481 23560 25879 26155 26156 26354 26574 29889 3692 4839 51096 51118 51154 51388 51602 51742 54475 54552 54606 54663 55127 55131 55226 55272 55299 55661 55759 56342 57062 57696 5822 64318 65083 653877 6741 705 79039 79050 79954 80135 84128 84135 84154 84365 84916 8568 8602 8886 9277 9933 
3: 10617 128866 145553 51652 57559 92421 
4: 1314 1315 22818 22820 26958 372 51226 9276 
5: 10209 10289 10621 10622 10623 10775 10988 11128 11222 11224 140032 140801 142940 171568 1736 1939 204 23173 23521 25885 28998 29088 2963 29927 30834 401019 440929 50808 51069 51073 51082 51154 51727 5430 5431 5432 5433 5434 5435 5436 5437 5441 55176 55272 6123 6124 6125 6133 6135 6143 6154 6156 6161 6182 6183 6188 6193 6203 6205 6208 6210 6217 6222 6224 6228 63875 641856 64425 647801 64965 64979 65003 652071 80324 83480 84172 84265 8562 9533 999 
6: 3692 5204 6160 6223 9141 
7: 10611 11155 23132 23371 2926 3185 3187 3188 3189 64759 7145 81 87 88 
8: 116113 26150 27086 50943 93986 9688 
9: 122622 128240 159 5245 54802 55739 
10: 122622 159 4292 5395 54802 55739 
11: 1801 1802 1965 51065 5111 5439 6232 
12: 117177 23510 54442 54676 5866 79734 
13: 2648 29117 51616 65980 6871 6872 6877 6878 6880 6881 6882 6883 6884 6908 8464 8850 
14: 5566 5567 5568 5576 5577 5613 
15: 8661 8662 8663 8666 8668 
16: 10556 22894 23404 23633 3836 51010 51119 5393 5394 54512 56915 6138 92856 
17: 1656 219988 25804 27257 51690 57819 
18: 5557 5558 5982 5983 5985 
19: 10612 10987 23321 4790 4791 4792 4793 4794 48 4841 55269 55697 5810 602 6421 
20: 123263 25821 3141 498 506 509 513 527 533 539 
21: 1738 1743 4967 6390 6391 
22: 1738 1743 4967 8802 8803 
23: 1965 1967 1968 8890 8891 8892 8893 8894 
24: 63979 7329 7341 81 87 88 
25: 4191 5211 5213 5214 5313 5315 
26: 10092 10093 10094 10096 10097 10109 10552 57180 653888 81873 
27: 10291 10946 10992 1665 22938 23450 23451 23658 24144 24148 26121 27339 51340 51362 51690 5356 56949 57703 57819 652595 6627 6634 6635 6636 6637 8175 9128 
28: 1981 22916 23451 25766 51631 51747 55692 6625 6632 6633 6634 6637 7072 7073 8672 
29: 10312 23545 245972 50617 51382 523 525 526 527 529 533 535 90423 9114 9296 
30: 1040 10535 31 32 51116 79947 8760 90353 
31: 10898 10914 1479 29101 29894 51585 51692 53981 5499 5500 5501 55339 5930 64895 81608 
32: 10611 10987 11155 26353 3315 6124 6772 6774 6775 6776 6777 6778 
33: 10213 143471 1503 23392 5682 5683 5684 5685 5687 5688 5689 5690 5691 5692 5693 5700 5701 5702 5704 5705 5706 5709 5710 5713 5714 5716 5717 5718 5719 57563 5887 9861 9945 
34: 26121 6637 9092 9128 9129 
35: 11019 1738 1743 5160 51601 5161 5162 
36: 1841 4706 54995 586 587 83940 
37: 1938 5211 5213 5214 9945 
38: 23521 28998 4598 51072 51116 51179 5432 5435 54363 5441 55272 6141 6203 6208 6217 6222 64965 9533 
39: 1964 51121 6122 6124 6133 6134 6136 6139 6157 6175 6187 6188 6193 
40: 1017 1021 10459 80176 902 
41: 2230 23438 23479 3035 440275 4830 4832 8942 9054 
42: 124359 2108 2109 23438 25953 30 3029 3035 31 32 38 440275 4706 51 5195 54995 55902 81889 8309 84264 9085 9425 9426 
43: 5687 5691 5693 81 87 88 
