# Supplementary material for: Inferring modules from human protein interactome classes
Source: BMC Syst Biol. 2010 Jul 23;4:102. doi: 10.1186/1752-0509-4-102 (PMC2923113; doi:10.1186/1752-0509-4-102)
Supplement: Additional file 8 — CFinder-results. It contains the complete set of communities retrieved by CFinder from the various interactome classes. [file 1752-0509-4-102-S8.ZIP › CFinder_results/CFinder_ORTHO/ORTHOcommunities6]

0: 10611 11155 23132 23371 2926 3185 3187 3188 3189 64759 7145 81 87 88 
1: 1801 1802 1965 51065 5111 5439 6232 
2: 10153 10199 10412 10436 10528 10607 10885 10969 11103 117246 134430 1736 2091 23029 23223 23246 23481 23560 25879 26155 26156 26354 26574 29889 3692 4839 51096 51118 51154 51388 51602 51742 54552 54606 54663 55127 55131 55226 55272 55299 55661 55759 56342 57062 57696 5822 64318 65083 653877 705 79039 79050 79954 84128 84135 84154 84365 84916 8568 8602 8886 9277 9933 
3: 10556 23404 51010 51119 54512 56915 6138 92856 
4: 10209 10289 10621 10622 10623 10775 10988 11128 11222 11224 140032 140801 142940 171568 1736 1939 204 23173 23521 25885 28998 29088 29927 30834 401019 440929 50808 51069 51073 51082 51154 51727 5430 5431 5432 5434 5435 5437 5441 55176 55272 6123 6124 6125 6133 6135 6143 6154 6156 6161 6182 6183 6188 6193 6203 6205 6208 6210 6217 6222 6224 6228 63875 641856 647801 64965 64979 65003 652071 80324 83480 84172 84265 8562 9533 999 
5: 10612 10987 23321 4790 4791 4792 4793 4794 48 4841 55269 55697 5810 602 6421 
6: 123263 25821 3141 498 506 509 513 539 
7: 1965 1967 1968 8890 8891 8892 8893 8894 
8: 2963 5431 5432 5433 5434 5436 
9: 29117 51616 65980 6871 6872 6877 6878 6880 6881 6882 6883 6884 6908 8464 
10: 10092 10093 10094 10096 10097 10109 10552 57180 653888 81873 
11: 1665 22938 27339 51340 51362 5356 56949 57703 
12: 10291 10946 10992 1665 23450 23451 24144 26121 27339 51340 5356 652595 6627 6634 6637 8175 
13: 10312 23545 245972 50617 51382 523 525 526 527 529 533 535 90423 9114 9296 
14: 10898 10914 1479 29101 29894 51585 51692 53981 5499 5500 5501 55339 5930 64895 81608 
15: 10946 23450 23451 24148 6635 6636 6637 9128 
16: 10611 10987 11155 26353 3315 6124 6772 6774 6775 6776 6777 6778 
17: 22894 23404 23633 3836 51010 5393 5394 54512 56915 
18: 25766 51631 51747 55692 6625 6632 6633 6634 6637 
19: 1981 22916 51631 51747 55692 6625 6633 6634 8672 
20: 10213 1503 23392 5682 5687 5690 5700 5701 5702 5704 5705 5706 5709 5710 5713 5714 5716 5717 5718 5719 9861 9945 
21: 1964 51121 6122 6124 6133 6134 6136 6139 6157 6175 6187 6188 6193 
22: 143471 5682 5683 5684 5685 5687 5688 5689 5690 5691 5692 5693 
23: 124359 2108 2109 9085 9425 9426 
24: 23521 28998 4598 51072 51116 5432 5435 5441 6141 6208 6217 6222 64965 9533 
25: 5687 5691 5693 81 87 88 
26: 124359 30 31 32 38 4706 51 54995 55902 8309 9085 9425 9426 
