# Supplementary material for: Inferring modules from human protein interactome classes
Source: BMC Syst Biol. 2010 Jul 23;4:102. doi: 10.1186/1752-0509-4-102 (PMC2923113; doi:10.1186/1752-0509-4-102)
Supplement: Additional file 8 — CFinder-results. It contains the complete set of communities retrieved by CFinder from the various interactome classes. [file 1752-0509-4-102-S8.ZIP › CFinder_results/CFinder_ORTHO/ORTHOcommunities7]

0: 10556 23404 51010 51119 54512 56915 6138 92856 
1: 10621 10622 10623 11128 171568 25885 30834 51082 5434 5435 5437 5441 84172 84265 9533 
2: 10612 10987 23321 4790 4791 4792 4793 4794 48 4841 55269 55697 5810 602 6421 
3: 123263 3141 498 506 509 513 539 
4: 1965 1967 1968 8890 8891 8892 8893 8894 
5: 6872 6877 6878 6880 6881 6882 6883 6884 6908 8464 
6: 10092 10093 10094 10096 10097 10109 10552 57180 653888 81873 
7: 1665 22938 27339 51340 51362 5356 56949 57703 
8: 10291 10992 23451 24144 26121 27339 51340 5356 6627 6634 6637 8175 
9: 10898 10914 1479 29101 29894 51692 53981 5499 5500 5501 55339 5930 64895 81608 
10: 10611 10987 11155 26353 3315 6124 6772 6774 6775 6776 6777 6778 
11: 22894 23404 23633 3836 51010 5393 5394 54512 56915 
12: 10153 10199 10412 10436 10528 10607 10885 10969 11103 117246 134430 1736 2091 23029 23223 23246 23481 23560 25879 26155 26156 26354 26574 29889 3692 4839 51154 51388 51742 54552 54606 54663 55127 55131 55226 55272 55299 55661 55759 56342 57062 57696 5822 64318 65083 653877 705 79039 79050 79954 84128 84135 84154 84365 84916 8568 8602 8886 9277 9933 
13: 10213 1503 23392 5682 5687 5690 5700 5701 5702 5704 5705 5706 5709 5710 5713 5714 5716 5717 5718 5719 9861 9945 
14: 1964 51121 6122 6124 6133 6134 6136 6139 6157 6175 6187 6188 6193 
15: 143471 5682 5683 5684 5685 5687 5688 5689 5690 5691 5692 5693 
16: 23521 28998 4598 51072 51116 5432 5435 5441 6141 6217 64965 9533 
17: 10209 10289 10775 10988 11128 11222 11224 140032 140801 142940 1736 1939 204 23173 23521 25885 28998 29088 29927 401019 440929 50808 51069 51073 51154 51727 5430 5431 5432 55176 6123 6124 6125 6133 6135 6143 6154 6161 6182 6183 6188 6193 6205 6208 6210 6217 6222 6224 6228 63875 641856 64965 64979 65003 652071 80324 83480 84172 8562 9533 999 
18: 124359 30 31 32 38 51 55902 8309 9085 9425 9426 
19: 124359 31 32 4706 54995 9085 9425 9426 
