# Supplementary material for: Inferring modules from human protein interactome classes
Source: BMC Syst Biol. 2010 Jul 23;4:102. doi: 10.1186/1752-0509-4-102 (PMC2923113; doi:10.1186/1752-0509-4-102)
Supplement: Additional file 8 — CFinder-results. It contains the complete set of communities retrieved by CFinder from the various interactome classes. [file 1752-0509-4-102-S8.ZIP › CFinder_results/CFinder_ORTHO/ORTHOcommunities8]

0: 1965 1967 1968 8890 8891 8892 8893 8894 
1: 1665 22938 27339 51340 51362 5356 56949 57703 
2: 10898 10914 1479 29101 29894 51692 53981 5499 5500 5501 55339 5930 64895 81608 
3: 10611 11155 6772 6774 6775 6776 6777 6778 
4: 10153 10199 10412 10436 10528 10607 10885 10969 11103 117246 134430 1736 2091 23029 23223 23246 23481 23560 25879 26155 26156 26354 26574 29889 3692 4839 51154 51388 51742 54552 54606 54663 55127 55131 55226 55272 55299 55661 55759 56342 57062 57696 5822 64318 65083 653877 705 79039 79050 79954 84128 84135 84154 84365 84916 8568 8602 8886 9277 9933 
5: 10213 23392 5682 5690 5700 5701 5702 5704 5705 5706 5709 5710 5713 5714 5716 5717 5718 5719 9861 
6: 1964 51121 6122 6124 6133 6134 6136 6139 6157 6175 6187 6188 6193 
7: 143471 5682 5683 5684 5685 5687 5688 5689 5690 5691 5692 5693 
8: 4598 51072 51116 5432 5435 5441 6141 64965 9533 
9: 10209 10289 10775 10988 11128 11222 11224 140032 140801 142940 1736 1939 204 23173 23521 25885 28998 29088 29927 401019 440929 50808 51069 51073 51154 51727 5430 5431 5432 55176 6123 6124 6125 6133 6135 6143 6154 6161 6182 6183 6188 6193 6205 6208 6210 6217 6222 6224 6228 63875 641856 64965 64979 65003 652071 80324 83480 84172 8562 9533 999 
