# Supplementary material for: Inferring modules from human protein interactome classes
Source: BMC Syst Biol. 2010 Jul 23;4:102. doi: 10.1186/1752-0509-4-102 (PMC2923113; doi:10.1186/1752-0509-4-102)
Supplement: Additional file 9 — Mapping. Protein labels for all datasets. [file 1752-0509-4-102-S9.TXT]

Entrez	GeneSymbol
1	A1BG
54715	A2BP1
2	A2M
8086	AAAS
51166	AADAT
22848	AAK1
14	AAMP
15	AANAT
16	AARS
80755	AARSD1
57505	AARSL
60496	AASDHPPT
10157	AASS
26574	AATF
18	ABAT
63897	ABC1
19	ABCA1
20	ABCA2
21	ABCA3
24	ABCA4
23460	ABCA6
10347	ABCA7
10351	ABCA8
5243	ABCB1
8647	ABCB11
5244	ABCB4
22	ABCB7
11194	ABCB8
23457	ABCB9
89845	ABCC10
85320	ABCC11
94160	ABCC12
1244	ABCC2
10257	ABCC4
10057	ABCC5
368	ABCC6
6833	ABCC8
10060	ABCC9
215	ABCD1
225	ABCD2
5825	ABCD3
5826	ABCD4
6059	ABCE1
23	ABCF1
10061	ABCF2
55324	ABCF3
9619	ABCG1
9429	ABCG2
64137	ABCG4
64240	ABCG5
64241	ABCG8
84696	ABHD1
83451	ABHD11
84945	ABHD13
25864	ABHD14A
84836	ABHD14B
11057	ABHD2
171586	ABHD3
79575	ABHD8
10006	ABI1
10152	ABI2
51225	ABI3
25890	ABI3BP
25	ABL1
27	ABL2
3983	ABLIM1
84448	ABLIM2
22885	ABLIM3
28	ABO
26	ABP1
29	ABR
137735	ABRA
29777	ABT1
80325	ABTB1
25841	ABTB2
30	ACAA1
10449	ACAA2
31	ACACA
32	ACACB
27034	ACAD8
33	ACADL
34	ACADM
35	ACADS
36	ACADSB
37	ACADVL
38	ACAT1
39	ACAT2
64746	ACBD3
414149	ACBD7
40	ACCN1
41	ACCN2
9311	ACCN3
51802	ACCN5
65057	ACD
1636	ACE
59272	ACE2
29974	ACF
43	ACHE
22985	ACIN1
47	ACLY
130013	ACMSD
48	ACO1
50	ACO2
641371	ACOT1
10965	ACOT2
122970	ACOT4
11332	ACOT7
10005	ACOT8
23597	ACOT9
51	ACOX1
8309	ACOX2
8310	ACOX3
52	ACP1
53	ACP2
54	ACP5
51205	ACP6
55	ACPP
93650	ACPT
49	ACR
93953	ACRC
2180	ACSL1
2181	ACSL3
2182	ACSL4
23305	ACSL6
116285	ACSM1
55902	ACSS2
58	ACTA1
59	ACTA2
60	ACTB
70	ACTC
71	ACTG1
72	ACTG2
86	ACTL6A
51412	ACTL6B
10881	ACTL7A
10880	ACTL7B
87	ACTN1
88	ACTN2
89	ACTN3
81	ACTN4
55860	ACTR10
10121	ACTR1A
10120	ACTR1B
10097	ACTR2
10096	ACTR3
57180	ACTR3B
64431	ACTR6
93973	ACTR8
90	ACVR1
91	ACVR1B
130399	ACVR1C
92	ACVR2A
93	ACVR2B
94	ACVRL1
95	ACY1
91703	ACY3
100	ADA
102	ADAM10
4185	ADAM11
8038	ADAM12
8751	ADAM15
6868	ADAM17
8728	ADAM19
2515	ADAM2
53616	ADAM22
8745	ADAM23
10863	ADAM28
80332	ADAM33
8754	ADAM9
9510	ADAMTS1
11093	ADAMTS13
9509	ADAMTS2
9508	ADAMTS3
9507	ADAMTS4
11096	ADAMTS5
11174	ADAMTS6
11173	ADAMTS7
11095	ADAMTS8
56999	ADAMTS9
92949	ADAMTSL1
57188	ADAMTSL3
54507	ADAMTSL4
103	ADAR
104	ADARB1
105	ADARB2
113451	ADC
57143	ADCK1
90956	ADCK2
79934	ADCK4
107	ADCY1
108	ADCY2
109	ADCY3
111	ADCY5
112	ADCY6
113	ADCY7
114	ADCY8
116	ADCYAP1
117	ADCYAP1R1
118	ADD1
119	ADD2
120	ADD3
123	ADFP
124	ADH1A
125	ADH1B
126	ADH1C
127	ADH4
128	ADH5
131	ADH7
55256	ADI1
9370	ADIPOQ
51094	ADIPOR1
79602	ADIPOR2
132	ADK
133	ADM
79924	ADM2
11318	ADMR
134	ADORA1
135	ADORA2A
136	ADORA2B
140	ADORA3
83440	ADPGK
54936	ADPRHL2
148	ADRA1A
147	ADRA1B
146	ADRA1D
150	ADRA2A
151	ADRA2B
152	ADRA2C
153	ADRB1
154	ADRB2
155	ADRB3
156	ADRBK1
157	ADRBK2
11047	ADRM1
158	ADSL
159	ADSS
122622	ADSSL1
10677	Advil
165	AEBP1
121536	AEBP2
166	AES
60312	AFAP
4299	AFF1
2334	AFF2
3899	AFF3
27125	AFF4
172	AFG3L1
10939	AFG3L2
173	AFM
174	AFP
175	AGA
340351	AGBL3
176	AGC1
177	AGER
55109	AGGF1
178	AGL
10554	AGPAT1
10555	AGPAT2
56894	AGPAT3
56895	AGPAT4
137964	AGPAT6
8540	AGPS
10551	AGR2
375790	AGRN
181	AGRP
27003	AGS1
183	AGT
23287	AGTPBP1
185	AGTR1
186	AGTR2
57085	AGTRAP
187	AGTRL1
189	AGXT
64902	AGXT2
64850	AGXT2L1
25909	AHCTF1
191	AHCY
10768	AHCYL1
27245	AHDC1
54806	AHI1
79026	AHNAK
196	AHR
57491	AHRR
10598	AHSA1
130872	AHSA2
197	AHSG
57379	AICDA
199	AIF1
150209	AIFL
51390	AIG1
200	AIH2
9447	AIM2
9049	AIP
23746	AIPL1
326	AIRE
55966	AJAP1
203	AK1
204	AK2
50808	AK3
205	AK3L1
26289	AK5
8165	AKAP1
11216	AKAP10
11215	AKAP11
9590	AKAP12
11214	AKAP13
158798	AKAP14
11217	AKAP2
10566	AKAP3
8852	AKAP4
9495	AKAP5
9472	AKAP6
9465	AKAP7
10270	AKAP8
26993	AKAP8L
10142	AKAP9
10327	AKR1A1
231	AKR1B1
57016	AKR1B10
1645	AKR1C1
1646	AKR1C2
8644	AKR1C3
1109	AKR1C4
83592	AKR1CL2
6718	AKR1D1
8574	AKR7A2
22977	AKR7A3
207	AKT1
84335	AKT1S1
208	AKT2
10000	AKT3
210	ALAD
211	ALAS1
212	ALAS2
213	ALB
214	ALCAM
126133	ALDH16A1
5832	ALDH18A1
216	ALDH1A1
8854	ALDH1A2
219	ALDH1B1
10840	ALDH1L1
160428	ALDH1L2
217	ALDH2
218	ALDH3A1
224	ALDH3A2
221	ALDH3B1
222	ALDH3B2
8659	ALDH4A1
7915	ALDH5A1
4329	ALDH6A1
501	ALDH7A1
223	ALDH9A1
226	ALDOA
229	ALDOB
230	ALDOC
236	ALDRP
11036	ALF
84920	ALG10
79087	ALG12
85365	ALG2
29880	ALG5
79796	ALG9
238	ALK
54784	ALKBH4
84964	ALKBH6
84266	ALKBH7
7840	ALMS1
239	ALOX12
242	ALOX12B
240	ALOX5
241	ALOX5AP
248	ALPI
80216	ALPK1
249	ALPL
250	ALPP
251	ALPPL2
57679	ALS2
259173	ALS2CL
151254	ALS2CR11
130540	ALS2CR12
130026	ALS2CR15
55437	ALS2CR2
79800	ALS2CR8
60529	ALX4
23600	AMACR
258	AMBN
259	AMBP
262	AMD1
51005	AMDHD2
263	AMDP1
265	AMELX
266	AMELY
267	AMFR
268	AMH
269	AMHR2
84883	AMID
57463	AMIGO1
347902	AMIGO2
386724	AMIGO3
9949	AMMECR1
81693	AMN
154796	AMOT
51421	AMOTL2
270	AMPD1
271	AMPD2
272	AMPD3
273	AMPH
275	AMT
276	AMY1A
277	AMY1B
279	AMY2A
280	AMY2B
64682	ANAPC1
10393	ANAPC10
51529	ANAPC11
29882	ANAPC2
29945	ANAPC4
51433	ANAPC5
59008	Anapc5
51434	ANAPC7
283	ANG
23357	ANGEL1
90806	ANGEL2
284	ANGPT1
285	ANGPT2
51378	ANGPT4
9068	ANGPTL1
23452	ANGPTL2
27329	ANGPTL3
10218	ANGPTL7
54443	Anillin
286	ANK1
287	ANK2
288	ANK3
51479	ANKFY1
54882	ANKHD1
57763	ANKRA2
27063	ANKRD1
29123	ANKRD11
23253	ANKRD12
88455	ANKRD13A
124930	ANKRD13B
81573	ANKRD13C
338692	ANKRD13D
23189	ANKRD15
138649	ANKRD19
26287	ANKRD2
200539	ANKRD23
170961	ANKRD24
22852	ANKRD26
84079	ANKRD27
23243	ANKRD28
91074	ANKRD30A
126549	ANKRD41
91526	ANKRD44
57182	ANKRD50
56311	ANKRD7
23294	ANKS1A
56899	ANKS1B
124401	ANKS3
203286	ANKS6
55139	ANKZF1
54443	ANLN
8125	ANP32A
23520	ANP32C
23519	ANP32D
81611	ANP32E
290	ANPEP
84168	ANTXR1
118429	ANTXR2
301	ANXA1
311	ANXA11
312	ANXA13
302	ANXA2
306	ANXA3
307	ANXA4
308	ANXA5
309	ANXA6
310	ANXA7
8416	ANXA9
64320	AO7
313	AOAH
8639	AOC3
23028	AOF2
316	AOX1
162	AP1B1
164	AP1G1
8906	AP1G2
11276	AP1GBP1
8907	AP1M1
10053	AP1M2
1174	AP1S1
8905	AP1S2
130340	AP1S3
160	AP2A1
161	AP2A2
163	AP2B1
71770	Ap2b1
1173	AP2M1
1175	AP2S1
8546	AP3B1
8120	AP3B2
8943	AP3D1
26985	AP3M1
10947	AP3M2
1176	AP3S1
10239	AP3S2
10717	AP4B1
23431	AP4E1
9179	AP4M1
11154	AP4S1
317	APAF1
320	APBA1
321	APBA2
9546	APBA3
322	APBB1
54518	APBB1IP
323	APBB2
11787	Apbb2
10307	APBB3
324	APC
10297	APC2
10297	APCL
325	APCS
327	APEH
328	APEX1
27301	APEX2
51107	APH1A
83464	APH1B
8539	API5
51074	APIP
200558	APLF
8862	APLN
333	APLP1
334	APLP2
335	APOA1
128240	APOA1BP
336	APOA2
337	APOA4
338	APOB
339	APOBEC1
10930	APOBEC2
27350	APOBEC3C
200316	APOBEC3F
60489	APOBEC3G
341	APOC1
344	APOC2
345	APOC3
347	APOD
348	APOE
319	APOF
350	APOH
8542	APOL1
55937	APOM
351	APP
8883	APPBP1
10513	APPBP2
26060	APPL
353	APRT
10603	APS
54840	APTX
357	APXL
358	AQP1
359	AQP2
360	AQP3
361	AQP4
362	AQP5
363	AQP6
364	AQP7
9716	AQR
367	AR
369	ARAF
23237	ARC
372	ARCN1
51126	ARD1
8260	ARD1A
374	AREG
375	ARF1
376	ARF2
377	ARF3
378	ARF4
381	ARF5
382	ARF6
55738	ARFGAP1
26286	ARFGAP3
10565	ARFGEF1
10564	ARFGEF2
27236	ARFIP1
23647	ARFIP2
10139	ARFRP1
76688	Arfrp1
383	ARG1
384	ARG2
392	ARHGAP1
79658	ARHGAP10
94134	ARHGAP12
55843	ARHGAP15
76117	Arhgap15
55114	ARHGAP17
93663	ARHGAP18
84986	ARHGAP19
57584	ARHGAP21
57636	ARHGAP23
83478	ARHGAP24
23092	ARHGAP26
201176	ARHGAP27
79822	ARHGAP28
9411	ARHGAP29
393	ARHGAP4
394	ARHGAP5
23779	ARHGAP8
64333	ARHGAP9
396	ARHGDIA
397	ARHGDIB
398	ARHGDIG
9138	ARHGEF1
16801	Arhgef1
55160	ARHGEF10L
213498	Arhgef11
9826	ARHGEF11
23365	ARHGEF12
22899	ARHGEF15
9828	ARHGEF17
23370	ARHGEF18
9181	ARHGEF2
50650	ARHGEF3
50649	ARHGEF4
7984	ARHGEF5
9459	ARHGEF6
73341	Arhgef6
54126	Arhgef7
8874	ARHGEF7
23229	ARHGEF9
8289	ARID1A
57492	ARID1B
196528	ARID2
1820	ARID3A
5926	ARID4A
51742	ARID4B
10865	ARID5A
84159	ARID5B
25820	ARIH1
10425	ARIH2
400	ARL1
115761	ARL11
54622	ARL15
339231	ARL16
402	ARL2
403	ARL3
10124	ARL4A
10123	ARL4C
379	ARL4D
80981	Arl4d
26225	ARL5A
221079	ARL5B
75869	Arl5b
84100	ARL6
23204	ARL6IP
64225	ARL6IP2
51329	ARL6IP4
10550	ARL6IP5
151188	ARL6IP6
55207	ARL8B
84071	ARMC2
55130	ARMC4
93436	ARMC6
79637	ARMC7
51309	ARMCX1
9823	ARMCX2
51566	ARMCX3
7873	ARMET
405	ARNT
9915	ARNT2
406	ARNTL
56938	ARNTL2
93973	ARP8
10552	ARPC1A
10095	ARPC1B
10109	ARPC2
10094	ARPC3
10093	ARPC4
10092	ARPC5
81873	ARPC5L
407	ARR3
408	ARRB1
409	ARRB2
27106	ARRDC2
57561	ARRDC3
91947	ARRDC4
51593	ARS2
410	ARSA
411	ARSB
414	ARSD
415	ARSE
416	ARSF
417	ART1
419	ART3
9048	ARTN
51752	ARTS-1
421	ARVCF
427	ASAH1
79754	ASB13
92591	ASB16
51676	ASB2
140459	ASB6
140461	ASB8
140462	ASB9
51008	ASCC1
84164	ASCC2
10973	ASCC3
23020	ASCC3L1
429	ASCL1
430	ASCL2
56676	ASCL3
121549	ASCL4
25842	ASF1A
55723	ASF1B
432	ASGR1
433	ASGR2
55870	ASH1L
9070	ASH2L
23808	Ash2l
434	ASIP
435	ASL
8623	ASMTL
439	ASNA1
440	ASNS
54529	ASNSD1
443	ASPA
23549	ASPEP
444	ASPH
259266	ASPM
79058	ASPSCR1
80150	ASRGL1
445	ASS
446	ASSP1
55252	ASXL2
84896	ATAD1
29028	ATAD2
55210	ATAD3A
463	ATBF1
11101	ATE1
466	ATF1
1386	ATF2
467	ATF3
468	ATF4
22809	ATF5
22926	ATF6
11016	ATF7
55729	ATF7IP
80063	ATF7IP2
83734	ATG10
9140	ATG12
55054	ATG16L1
77040	Atg16l1
89849	ATG16L2
64422	ATG3
115201	ATG4A
23192	ATG4B
84938	ATG4C
9474	ATG5
10533	ATG7
79065	ATG9A
471	ATIC
472	ATM
1822	ATN1
474	ATOH1
475	ATOX1
23250	ATP11A
57130	ATP13A1
23400	ATP13A2
79572	ATP13A3
84239	ATP13A4
476	ATP1A1
477	ATP1A2
478	ATP1A3
481	ATP1B1
482	ATP1B2
483	ATP1B3
23439	ATP1B4
485	ATP1BL1
487	ATP2A1
488	ATP2A2
489	ATP2A3
490	ATP2B1
491	ATP2B2
492	ATP2B3
493	ATP2B4
27032	ATP2C1
496	ATP4B
498	ATP5A1
506	ATP5B
509	ATP5C1
513	ATP5D
514	ATP5E
515	ATP5F1
516	ATP5G1
517	ATP5G2
518	ATP5G3
10476	ATP5H
521	ATP5I
522	ATP5J
9551	ATP5J2
10632	ATP5L
539	ATP5O
27109	ATP5S
4508	ATP6
537	ATP6AP1
10159	ATP6AP2
535	ATP6V0A1
23545	ATP6V0A2
50617	ATP6V0A4
533	ATP6V0B
527	ATP6V0C
9114	ATP6V0D1
245972	ATP6V0D2
8992	ATP6V0E
155066	ATP6V0E2L
523	ATP6V1A
525	ATP6V1B1
526	ATP6V1B2
528	ATP6V1C1
245973	ATP6V1C2
51382	ATP6V1D
529	ATP6V1E1
90423	ATP6V1E2
9296	ATP6V1F
9550	ATP6V1G1
534	ATP6V1G2
127124	ATP6V1G3
51606	ATP6V1H
538	ATP7A
540	ATP7B
4509	ATP8
10396	ATP8A1
51761	ATP8A2
10079	ATP9A
374868	ATP9B
64756	ATPAF1
91647	ATPAF2
54707	ATPBD1B
51184	ATPBD1C
90353	ATPBD3
89978	ATPBD4
93974	ATPIF1
545	ATR
8455	ATRN
26033	ATRNL1
546	ATRX
6310	ATXN1
25814	ATXN10
6311	ATXN2
11273	ATXN2L
4287	ATXN3
6314	ATXN7
57485	ATXN7L1
127002	ATXN7L2
56970	ATXN7L3
549	AUH
550	AUP1
6790	AURKA
54998	AURKAIP1
20877	Aurkb
9212	AURKB
6795	AURKC
115201	AUTL2
74268	Aven
57099	AVEN
551	AVP
552	AVPR1A
553	AVPR1B
554	AVPR2
8312	AXIN1
8313	AXIN2
558	AXL
64844	AXO
563	AZGP1
64343	AZI2
51582	AZIN1
566	AZU1
567	B2M
8708	B3GALT1
8707	B3GALT2
8706	B3GALT3
8705	B3GALT4
10317	B3GALT5
27087	B3GAT1
26229	B3GAT3
10678	B3GNT2
79369	B3GNT4
11041	B3GNT6
284208	B3GNTL1
2583	B4GALNT1
124872	B4GALNT2
2683	B4GALT1
8704	B4GALT2
8703	B4GALT3
8702	B4GALT4
79870	BAALC
570	BAAT
23621	BACE1
25825	BACE2
571	BACH1
60468	BACH2
572	BAD
573	BAG1
9532	BAG2
9531	BAG3
9530	BAG4
9529	BAG5
574	BAGE
57597	BAHCC1
22893	BAHD1
575	BAI1
576	BAI2
577	BAI3
10458	BAIAP2
55971	BAIAP2L1
8938	BAIAP3
578	BAK1
25805	BAMBI
8815	BANF1
55024	BANK
54971	BANP
8314	BAP1
579	BAPX1
580	BARD1
56751	BARHL1
23568	BART1
56033	BARX1
8538	BARX2
7919	BAT1
7916	BAT2
7917	BAT3
7918	BAT4
7920	BAT5
10538	BATF
116071	BATF2
581	BAX
11177	BAZ1A
9031	BAZ1B
11176	BAZ2A
29994	BAZ2B
27113	BBC3
8424	BBOX1
582	BBS1
583	BBS2
585	BBS4
55212	BBS7
56987	BBX
90485	BC37295_3
4059	BCAM
63827	BCAN
55973	BCAP29
10134	BCAP31
9564	BCAR1
8412	BCAR3
8537	BCAS1
10286	BCAS2
54828	BCAS3
586	BCAT1
587	BCAT2
56647	BCCIP
590	BCHE
593	BCKDHA
594	BCKDHB
10295	BCKDK
8915	BCL10
53335	BCL11A
64919	BCL11B
596	BCL2
597	BCL2A1
598	BCL2L1
10017	BCL2L10
10018	BCL2L11
83596	BCL2L12
23786	BCL2L13
79370	BCL2L14
599	BCL2L2
602	BCL3
604	BCL6
255877	BCL6B
605	BCL7A
9275	BCL7B
9274	BCL7C
607	BCL9
9774	BCLAF1
53630	BCMO1
54880	BCOR
63035	BCORL1
613	BCR
110279	Bcr
616	BCRL4
617	BCS1L
622	BDH1
623	BDKRB1
624	BDKRB2
627	BDNF
55814	BDP1
8678	BECN1
10282	BET1
51272	BET1L
853942	BET3
84707	BEX2
51283	BFAR
630	BFLS
631	BFSP1
8419	BFSP2
632	BGLAP
633	BGN
8553	BHLHB2
79365	BHLHB3
128408	BHLHB4
27319	BHLHB5
168620	BHLHB8
635	BHMT
636	BICD1
23299	BICD2
637	BID
638	BIK
55589	BIKE
274	BIN1
55909	BIN3
4671	BIRC1
329	BIRC2
330	BIRC3
331	BIRC4
332	BIRC5
57448	BIRC6
79444	BIRC7
112401	BIRC8
10904	BLCAP
640	BLK
641	BLM
642	BLMH
29760	BLNK
2647	BLOC1S1
282991	BLOC1S2
388552	BLOC1S3
643	BLR1
645	BLVRB
8548	BLZF1
90427	BMF
649	BMP1
9210	BMP15
650	BMP2
651	BMP3
652	BMP4
653	BMP5
654	BMP6
655	BMP7
353500	BMP8A
656	BMP8B
168667	BMPER
657	BMPR1A
658	BMPR1B
659	BMPR2
12168	Bmpr2
9790	BMS1L
660	BMX
646	BNC1
54796	BNC2
662	BNIP1
663	BNIP2
664	BNIP3
665	BNIP3L
149428	BNIPL
91653	BOC
666	BOK
51027	BOLA1
654483	BOLA2B
66037	BOLL
23246	BOP1
669	BPGM
671	BPI
254240	BPIL2
10380	BPNT1
9083	BPY2
442867	BPY2B
442868	BPY2C
55201	BPY2IP1
673	BRAF
8315	BRAP
672	BRCA1
675	BRCA2
79184	BRCC3
9577	BRCC45
23774	BRD1
6046	BRD2
8019	BRD3
23476	BRD4
29117	BRD7
10902	BRD8
65980	BRD9
26228	BRDG1
676	BRDT
9577	BRE
2972	BRF1
55290	BRF2
25798	BRI3
83990	BRIP1
25855	BRMS1
84312	BRMS1L
25874	BRP44
51660	BRP44L
27154	BRPF3
23397	BRRN1
680	BRS3
84446	BRSK1
9024	BRSK2
56853	BRUNOL4
60680	BRUNOL5
54014	BRWD1
26580	BSCL2
55108	BSDC1
682	BSG
8927	BSN
54836	BSPRY
683	BST1
684	BST2
9044	BTAF1
53339	BTBD1
84280	BTBD10
138151	BTBD14A
112939	BTBD14B
29068	BTBD15
55643	BTBD2
208198	Btbd2
22903	BTBD3
114781	BTBD9
685	BTC
689	BTF3
694	BTG1
7832	BTG2
10950	BTG3
54766	BTG4
695	BTK
151888	BTLA
696	BTN1A1
8945	BTRC
699	BUB1
701	BUB1B
9184	BUB3
84811	BUD13
8896	BUD31
84154	BXDC1
55299	BXDC2
80135	BXDC5
705	BYSL
706	BZRP
11067	C10orf10
55088	C10orf118
79892	C10orf119
26148	C10orf12
26098	C10orf137
54906	C10orf18
222389	C10orf30
219738	C10orf35
118924	C10orf4
64115	C10orf54
84293	C10orf58
414157	C10orf62
159491	C10orf64
8872	C10orf7
143379	C10orf82
118812	C10orf83
54780	C10orf86
80007	C10orf88
219771	C10orf9
80013	C10orf97
64776	C11orf1
747	C11orf11
56673	C11orf16
56672	C11orf17
738	C11orf2
56946	C11orf30
280636	C11orf31
25758	C11orf41
120534	C11orf46
79096	C11orf49
28970	C11orf54
84067	C11orf56
10944	C11orf58
55004	C11orf59
56912	C11orf60
79684	C11orf61
160140	C11orf65
83638	C11orf68
56935	C11orf75
60314	C12orf10
55726	C12orf11
196477	C12orf12
81566	C12orf22
90488	C12orf23
84190	C12orf26
80018	C12orf30
84298	C12orf31
55196	C12ORF35
57102	C12orf4
54934	C12orf41
55578	C13
57213	C13orf1
51371	C13orf12
387923	C13orf21
11161	C14orf1
55102	C14orf103
55320	C14orf106
55837	C14orf11
51077	C14orf111
55017	C14orf119
25983	C14orf120
51016	C14orf122
56948	C14orf124
25938	C14orf125
51527	C14orf129
55148	C14orf130
63894	C14orf133
64430	C14orf135
79686	C14orf139
79696	C14orf140
171546	C14orf147
112840	C14orf150
84334	C14orf153
51637	C14orf166
79697	C14orf169
115708	C14orf172
93487	C14orf32
64207	C14orf4
145483	C14orf44
256369	C14orf48
145376	C14orf50
122664	C14orf8
9878	C14orf92
51187	C15orf15
80119	C15orf20
90417	C15orf23
79768	C15orf29
56905	C15orf39
84529	C15orf41
81556	C15orf44
65990	C16orf24
750	C16orf3
79622	C16orf33
90861	C16orf34
8131	C16orf35
89927	C16orf45
84080	C16orf48
25880	C16orf51
80152	C16orf56
79650	C16orf57
283987	C17orf28
147007	C17orf32
84299	C17orf37
79018	C17orf39
55813	C17orf40
79915	C17orf41
79736	C17orf42
146705	C17orf56
254863	C17orf61
339201	C17orf65
25941	C18orf10
125488	C18orf17
79863	C18orf22
220134	C18orf24
147339	C18orf25
125476	C18orf37
85019	C18orf45
162681	C18orf54
29090	C18orf55
494514	C18orf56
56005	C19orf10
284418	C19orf16
284451	C19orf19
8725	C19orf2
148223	C19orf25
58509	C19orf29
404665	C19orf29OS
91442	C19orf40
91304	C19orf6
10438	C1D
56913	C1GALT1
127700	C1orf102
55791	C1orf103
27042	C1orf107
79647	C1orf108
284680	C1orf111
79729	C1orf113
57821	C1orf114
79098	C1orf116
348487	C1orf117
51029	C1orf121
54987	C1orf123
83932	C1orf124
57095	C1orf128
81626	C1orf14
64769	C1orf149
92342	C1orf156
84065	C1orf160
55182	C1orf164
79656	C1orf165
79594	C1orf166
127253	C1orf171
339448	C1orf174
338094	C1orf179
128229	C1orf182
116461	C1orf19
541468	C1orf190
54823	C1orf26
54953	C1orf27
51154	C1orf33
22996	C1orf34
79169	C1orf35
51668	C1orf41
54544	C1orf42
25936	C1orf48
79078	C1orf50
84284	C1orf57
57035	C1orf63
164127	C1orf65
163882	C1orf71
79363	C1orf89
84970	C1orf94
375057	C1orf95
712	C1QA
713	C1QB
708	C1QBP
714	C1QC
389941	C1QL3
114897	C1QTNF1
114899	C1QTNF3
114902	C1QTNF5
715	C1R
51279	C1RL
716	C1S
717	C2
128434	C20orf102
54994	C20orf11
140711	C20orf118
55184	C20orf12
79183	C20orf121
140701	C20orf135
54675	C20orf155
85362	C20orf158
79980	C20orf172
79025	C20orf195
55257	C20orf20
55969	C20orf24
54976	C20orf27
25876	C20orf28
57136	C20orf3
29058	C20orf30
55741	C20orf31
55861	C20orf35
79953	C20orf39
25980	C20orf4
55612	C20orf42
51507	C20orf43
51012	C20orf45
80343	C20orf50
113278	C20orf54
51575	C20orf6
63935	C20orf67
92667	C20orf72
164312	C20orf75
58490	C20orf77
343578	C20orf95
80023	C20orf98
85006	C21orf124
755	C21orf2
8209	C21orf33
54069	C21orf45
54943	C21orf55
84221	C21orf56
56683	C21orf59
10069	C21orf6
94104	C21orf66
56911	C21orf7
55264	C21orf77
54149	C21orf91
80215	C21orf96
400916	C22orf16
84645	C22orf23
128989	C22orf25
23313	C22orf9
91752	C2orf10
79137	C2orf17
54978	C2orf18
27249	C2orf25
51374	C2orf28
55571	C2orf29
6936	C2orf3
27248	C2orf30
25927	C2orf32
56947	C2orf33
51072	C2orf4
718	C3
719	C3AR1
23739	C3CER1
55845	C3orf10
89876	C3orf15
51244	C3orf19
285343	C3orf23
64419	C3orf29
84984	C3orf34
56941	C3orf37
131408	C3orf40
25915	C3orf60
23272	C3orf63
720	C4A
721	C4B
722	C4BPA
725	C4BPB
84068	C4orf13
84273	C4orf14
55435	C4orf16
84103	C4orf17
55325	C4orf20
8602	C4orf9
727	C5
728	C5AR1
9315	C5orf13
55322	C5orf22
10826	C5orf4
51306	C5orf5
729	C6
84830	C6orf105
10591	C6orf108
25957	C6orf111
221302	C6orf113
84300	C6orf125
221443	C6orf130
79969	C6orf134
154007	C6orf151
88745	C6orf153
154313	C6orf165
55122	C6orf166
253714	C6orf167
84553	C6orf168
285753	C6orf182
221264	C6orf199
51250	C6orf203
259215	C6orf21
79624	C6orf211
80739	C6orf25
9750	C6orf32
57827	C6orf47
51534	C6orf55
135154	C6orf57
81688	C6orf62
29078	C6orf66
60487	C6orf75
25901	C6orf80
55005	C6orf96
730	C7
10842	C7orf16
80228	C7orf19
51608	C7orf20
79017	C7orf24
79020	C7orf25
79034	C7orf26
115416	C7orf30
135927	C7orf34
57002	C7orf36
83992	C7orf8
731	C8A
732	C8B
733	C8G
734	C8orf1
51236	C8orf30A
55093	C8orf32
65265	C8orf33
55174	C8orf35
286053	C8orf36
157773	C8orf48
84294	C8orf53
51337	C8orf55
51059	C8ORFK32
735	C9
84904	C9orf100
375775	C9orf111
286205	C9orf126
51754	C9orf127
79095	C9orf16
158055	C9orf163
152007	C9orf19
138716	C9orf23
84688	C9orf24
203259	C9orf25
90865	C9orf26
28989	C9orf32
26165	C9orf36
138199	C9orf41
55848	C9orf46
158219	C9orf52
54942	C9orf6
9413	C9orf61
84267	C9orf64
158471	C9orf65
55064	C9orf68
11094	C9orf7
81605	C9orf74
286262	C9orf75
80010	C9orf76
51759	C9orf78
79886	C9orf82
138241	C9orf85
55684	C9orf86
84270	C9orf89
11092	C9orf9
54981	C9orf95
56934	CA10
770	CA11
771	CA12
760	CA2
761	CA3
762	CA4
765	CA6
767	CA8
768	CA9
51719	CAB39
81617	CAB39L
56997	CABC1
23523	CABIN1
91768	CABLES1
81928	CABLES2
9478	CABP1
10130	CaBP1
51475	CABP2
57010	CABP4
26256	CABYR
57685	CACHD1
773	CACNA1A
774	CACNA1B
775	CACNA1C
776	CACNA1D
777	CACNA1E
778	CACNA1F
8913	CACNA1G
8912	CACNA1H
8911	CACNA1I
779	CACNA1S
93589	CACNA2D4
782	CACNB1
783	CACNB2
784	CACNB3
785	CACNB4
10369	CACNG2
10368	CACNG3
27092	CACNG4
27091	CACNG5
59284	CACNG7
59283	CACNG8
27101	CACYBP
790	CAD
8618	CADPS
93664	CADPS2
793	CALB1
794	CALB2
796	CALCA
797	CALCB
57658	CALCOCO1
10241	CALCOCO2
799	CALCR
10203	CALCRL
800	CALD1
801	CALM1
805	CALM2
808	CALM3
810	CALML3
51806	CALML5
811	CALR
813	CALU
8536	CAMK1
57118	CAMK1D
57172	CAMK1G
815	CAMK2A
816	CAMK2B
817	CAMK2D
818	CAMK2G
55450	CAMK2N1
94032	CAMK2N2
814	CAMK4
84254	CAMKK1
10645	CAMKK2
10645	CAMKKB
79012	CAMKV
819	CAMLG
820	CAMP
23125	CAMTA2
55832	CAND1
23066	CAND2
124583	CANT1
821	CANX
10487	CAP
10487	CAP1
10486	CAP2
9857	CAP350
822	CAPG
823	CAPN1
11131	CAPN11
147968	CAPN12
824	CAPN2
825	CAPN3
726	CAPN5
827	CAPN6
10754	CAPN8
10753	CAPN9
826	CAPNS1
84290	CAPNS2
828	CAPS
133690	CAPSL
829	CAPZA1
830	CAPZA2
93661	CAPZA3
832	CAPZB
29775	CARD10
84433	CARD11
58484	CARD12
79092	CARD14
64127	CARD15
10392	CARD4
22900	CARD8
64170	CARD9
55602	CARF
23589	CARHSP1
23729	CARKL
10498	CARM1
833	CARS
8092	CART1
22794	CASC3
57082	CASC5
8573	CASK
57524	CASKIN1
834	CASP1
843	CASP10
23581	CASP14
835	CASP2
836	CASP3
837	CASP4
838	CASP5
839	CASP6
840	CASP7
841	CASP8
9994	CASP8AP2
842	CASP9
844	CASQ1
845	CASQ2
846	CASR
831	CAST
26059	CAST1
847	CAT
117144	CATSPER1
57111	CATX 8
857	CAV1
858	CAV2
859	CAV3
9139	CBFA2T2
863	CBFA2T3
865	CBFB
867	CBL
868	CBLB
23624	CBLC
79872	CBLL1
873	CBR1
874	CBR3
875	CBS
55871	CBWD1
150472	CBWD2
220869	CBWD5
10951	CBX1
84733	CBX2
11335	CBX3
8535	CBX4
23468	CBX5
23492	CBX7
57332	CBX8
54862	CC2D1A
200014	CC2D1B
55749	CCAR1
883	CCBL1
1238	CCBP2
203260	CCDC107
220136	CCDC11
151903	CCDC12
79879	CCDC134
64770	CCDC14
149483	CCDC17
28952	CCDC22
149473	CCDC24
80125	CCDC33
146849	CCDC42
51204	CCDC44
90799	CCDC45
57003	CCDC47
54883	CCDC49
115106	CCDC5
152137	CCDC50
51019	CCDC53
131076	CCDC58
8030	CCDC6
159989	CCDC67
221016	CCDC7
253635	CCDC75
54482	CCDC76
79780	CCDC82
79080	CCDC86
55231	CCDC87
283234	CCDC88
55297	CCDC91
80212	CCDC92
54520	CCDC93
55702	CCDC94
283899	CCDC95
84142	CCDC98
54535	CCHCR1
881	CCIN
885	CCK
886	CCKAR
887	CCKBR
6346	CCL1
6356	CCL11
6357	CCL13
6358	CCL14
6359	CCL15
6360	CCL16
6361	CCL17
6362	CCL18
6363	CCL19
6347	CCL2
6364	CCL20
6366	CCL21
6367	CCL22
6368	CCL23
6369	CCL24
6370	CCL25
10344	CCL26
10850	CCL27
56477	CCL28
6348	CCL3
6349	CCL3L1
414062	CCL3L3
6351	CCL4
6352	CCL5
6354	CCL7
6355	CCL8
8900	CCNA1
890	CCNA2
891	CCNB1
57820	CCNB1IP1
9133	CCNB2
85417	CCNB3
892	CCNC
595	CCND1
894	CCND2
896	CCND3
23582	CCNDBP1
898	CCNE1
9134	CCNE2
899	CCNF
900	CCNG1
901	CCNG2
902	CCNH
10983	CCNI
8812	CCNK
57018	CCNL1
81669	CCNL2
904	CCNT1
905	CCNT2
1230	CCR1
2826	CCR10
1231	CCR2
1232	CCR3
1233	CCR4
1234	CCR5
1235	CCR6
1236	CCR7
1237	CCR8
10803	CCR9
23552	CCRK
51554	CCRL1
9034	CCRL2
25819	CCRN4L
9973	CCS
907	CCT
10576	CCT2
7203	CCT3
10575	CCT4
22948	CCT5
908	CCT6A
10693	CCT6B
10574	CCT7
10694	CCT8
22948	CCTE
135228	CD109
929	CD14
977	CD151
9332	CD163
57126	CD177
4064	CD180
930	CD19
909	CD1A
910	CD1B
911	CD1C
912	CD1D
913	CD1E
914	CD2
4345	CD200
131450	CD200R1
50489	CD207
30835	CD209
933	CD22
10666	CD226
934	CD24
51744	CD244
919	CD247
29126	CD274
940	CD28
23607	CD2AP
10421	CD2BP2
342510	CD300E
146722	CD300LF
51293	CD320
945	CD33
947	CD34
948	CD36
951	CD37
952	CD38
915	CD3D
916	CD3E
10849	CD3EAP
917	CD3G
920	CD4
958	CD40
959	CD40LG
960	CD44
4179	CD46
961	CD47
962	CD48
921	CD5
1043	CD52
963	CD53
1604	CD55
965	CD58
966	CD59
922	CD5L
923	CD6
967	CD63
968	CD68
969	CD69
924	CD7
971	CD72
972	CD74
973	CD79A
974	CD79B
941	CD80
975	CD81
3732	CD82
9308	CD83
8832	CD84
942	CD86
925	CD8A
926	CD8B
927	CD8BP
928	CD9
22918	CD93
976	CD97
4267	CD99
978	CDA
146059	CDAN1
981	CDAN3
8556	CDC14A
8555	CDC14B
168448	CDC14C
8881	CDC16
983	CDC2
991	CDC20
107995	Cdc20
8697	CDC23
993	CDC25A
994	CDC25B
995	CDC25C
246184	CDC26
996	CDC27
984	CDC2L1
985	CDC2L2
8621	CDC2L5
23097	CDC2L6
997	CDC34
11140	CDC37
71713	Cdc40
51362	CDC40
998	CDC42
8476	CDC42BPA
55561	CDC42BPG
11135	CDC42EP1
10435	CDC42EP2
10602	CDC42EP3
23580	CDC42EP4
56699	Cdc42ep4
148170	CDC42EP5
56882	CDC42SE1
56990	CDC42SE2
8318	CDC45L
988	CDC5L
990	CDC6
8317	CDC7
79577	CDC73
128869	CDC91L1
83540	CDCA1
83461	CDCA3
113130	CDCA5
55143	CDCA8
64866	CDCP1
12549	Cdgap
999	CDH1
1008	CDH10
1009	CDH11
1010	CDH12
1012	CDH13
1013	CDH15
1014	CDH16
1016	CDH18
28513	CDH19
1000	CDH2
64072	CDH23
64403	CDH24
1001	CDH3
1002	CDH4
1003	CDH5
1004	CDH6
1005	CDH7
1006	CDH8
1007	CDH9
10423	CDIPT
8558	CDK10
1017	CDK2
8099	CDK2AP1
10263	CDK2AP2
1018	CDK3
1019	CDK4
12567	Cdk4
1020	CDK5
8851	CDK5R1
8941	CDK5R2
51654	CDK5RAP1
55755	CDK5RAP2
80279	CDK5RAP3
1021	CDK6
12571	Cdk6
1022	CDK7
1024	CDK8
1025	CDK9
54901	CDKAL1
71091	Cdkl1
8814	CDKL1
8999	CDKL2
6792	CDKL5
1026	CDKN1A
1027	CDKN1B
1028	CDKN1C
1029	CDKN2A
1030	CDKN2B
1031	CDKN2C
1032	CDKN2D
1033	CDKN3
50937	CDON
1038	CDR1
1039	CDR2
1040	CDS1
8760	CDS2
1041	CDSN
81620	CDT1
55573	CDV3
1044	CDX1
1045	CDX2
1046	CDX4
9085	CDY1
9426	CDY2A
9425	CDYL
124359	CDYL2
634	CEACAM1
1084	CEACAM3
1048	CEACAM5
4680	CEACAM6
1088	CEACAM8
1050	CEBPA
1051	CEBPB
1052	CEBPD
1053	CEBPE
1054	CEBPG
10153	CEBPZ
27443	CECR2
27440	CECR5
51148	CEECAM1
1056	CEL
9620	CELSR1
1952	CELSR2
1951	CELSR3
[truncated: 10,792 more rows]
