# Supplementary material for: Inferring modules from human protein interactome classes
Source: BMC Syst Biol. 2010 Jul 23;4:102. doi: 10.1186/1752-0509-4-102 (PMC2923113; doi:10.1186/1752-0509-4-102)
Supplement: Additional file 11 — walktrap-results. It contains the complete set of communities retrieved by Walktrap from the various interactome classes. [file 1752-0509-4-102-S11.ZIP]

Archive with 4 entries (4 files):
- walktrap_results/HTPwalk.txt
- walktrap_results/INTwalk.txt
- walktrap_results/LITwalk.txt
- walktrap_results/ORTHOwalk.txt
