# Supplementary material for: Inferring modules from human protein interactome classes
Source: BMC Syst Biol. 2010 Jul 23;4:102. doi: 10.1186/1752-0509-4-102 (PMC2923113; doi:10.1186/1752-0509-4-102)
Supplement: Additional file 11 — walktrap-results. It contains the complete set of communities retrieved by Walktrap from the various interactome classes. [file 1752-0509-4-102-S11.ZIP › walktrap_results/HTPwalk.txt]

Partition 2872 (85 communities)
community 5554 + community 5827 --> community 5828
Q = 0.0352781  #  delta_sigma = 0.260032

Maximal modularity Q = 0.553523 for partition :
community 5554 = {1311, 2562, 2182, 446, 1081}
community 5568 = {202, 1088, 1265, 949, 1168}
community 4124 = {2431, 2394, 1040, 1270, 2528, 1828, 2244}
community 4086 = {2685, 2624, 2597, 594, 1692}
community 4015 = {359, 283, 537}
community 5773 = {259, 27, 952, 1538, 1790, 496, 1989, 2918, 2886, 1784, 2171, 1696, 2045, 2891, 2808, 296, 2459}
community 5401 = {2834, 418, 419, 420}
community 5366 = {878, 1367, 1954}
community 4069 = {2452, 549, 1254, 2668}
community 5356 = {516, 1318, 2602}
community 5731 = {1763, 2880, 197, 2363, 2069, 914, 2531}
community 4073 = {1778, 1890, 160, 2712}
community 4029 = {257, 258, 2099}
community 5605 = {1870, 1991, 2064, 2956, 220, 690}
community 4077 = {2620, 1616, 707, 1897}
community 5385 = {86, 178, 1765}
community 5387 = {1894, 1913, 1959}
community 5382 = {1119, 164, 1635}
community 5399 = {1665, 642, 2635}
community 5392 = {1985, 1374, 2530}
community 5393 = {1846, 112, 148}
community 5381 = {356, 357, 1211}
community 4082 = {1971, 1607, 1204, 2281}
community 4083 = {1128, 55, 767, 1208}
community 5634 = {2305, 2645, 621, 1406, 97, 2695}
community 5394 = {746, 916, 2424}
community 5396 = {2529, 340, 2390}
community 5397 = {1808, 2150, 2319}
community 4060 = {1175, 365, 2223}
community 4063 = {1214, 572, 2736}
community 4169 = {2879, 2953, 597, 638, 2847, 1698, 2871, 1699, 2005, 2554, 2468, 2609, 1269, 1481}
community 4091 = {2127, 1421, 1904}
community 4112 = {2835, 924, 1036}
community 4127 = {2117, 2025, 2049}
community 4108 = {2423, 956, 1728}
community 4111 = {290, 824, 1425}
community 5629 = {2275, 1587, 508, 2065, 1045, 2820, 509, 2802}
community 4136 = {2490, 645, 1686}
community 4155 = {1791, 490, 2407}
community 4149 = {2759, 771, 1182}
community 4246 = {1384, 1719}
community 5524 = {1713, 2804, 1219, 2155}
community 4252 = {1746, 2215}
community 5525 = {734, 742, 735, 808}
community 4231 = {1553, 2745}
community 4271 = {738, 1618}
community 4269 = {988, 1111}
community 4256 = {2039, 2573}
community 5754 = {932, 1251, 941, 881, 1275, 840, 667, 1418, 2019, 2716, 1935, 2700, 53, 573, 83, 1084, 1475, 1291, 1477, 874, 1889, 2889, 2771, 1412, 2236, 1785, 587, 529, 821}
community 5732 = {489, 1603, 933, 1805, 2250, 1340, 30, 2505, 753, 2317, 499, 2522, 701, 179, 823}
community 4374 = {1116, 2630}
community 4128 = {2163, 2717, 1224, 223, 799, 1815}
community 5255 = {1022, 1775, 1099, 534, 1051}
community 4314 = {218, 981}
community 4388 = {363, 2038}
community 4321 = {1313, 1920}
community 4375 = {1424, 2469}
community 5478 = {671, 2089, 385, 1868}
community 4373 = {1830, 1852}
community 4377 = {1382, 1383}
community 5693 = {2830, 1764, 721, 1312, 2534, 2527, 1641, 1640, 1320, 1082, 970, 867, 619, 109, 3, 682, 1037, 140, 679, 82, 2256}
community 5516 = {1031, 781, 2608, 1960, 2655, 1951, 1508, 2521, 2026, 2200, 2057, 1030, 2267}
community 4407 = {1076, 1788}
community 5653 = {727, 726, 919, 733, 1176, 1514, 1169, 2059, 913, 2724}
community 4408 = {2132, 2923}
community 4426 = {500, 883}
community 4428 = {749, 1193}
community 5538 = {2756, 876, 2549, 928, 2050, 1366, 1027, 1391}
community 4495 = {943, 2621}
community 5724 = {2929, 2915, 2214, 1573, 1527, 836, 527, 416, 170, 2902, 439, 547, 2914, 886, 987, 438, 486, 1667, 694, 550, 2783, 2670, 1039, 2901, 2124, 2556, 1497, 2335, 806, 1702, 1197, 2927, 2850, 1329, 1452}
community 4501 = {1847, 2035}
community 4132 = {1114, 2779, 570, 1113}
community 4511 = {276, 2674}
community 4606 = {898, 2125}
community 4652 = {217, 2582}
community 4651 = {1288, 1399}
community 4653 = {1286, 1680}
community 4608 = {511, 944}
community 4620 = {685, 1756}
community 4609 = {80, 1013}
community 4656 = {225, 2055}
community 4622 = {1257, 1431}
community 5709 = {660, 992, 1709, 538, 1602, 376, 1810, 2184, 311, 945, 1109, 1916, 2742, 2661, 346, 293, 1930, 960, 2767, 425, 703, 885, 926, 2257, 602, 603, 1301, 1948, 601, 604}
community 4638 = {1032, 2873}
community 5675 = {676, 1167, 646, 2809, 892, 2946, 2920, 1712, 1624, 2595, 1994, 1738, 1277, 977, 343, 249, 1900, 70, 1593, 2832, 2950}
community 4674 = {769, 2854}
community 4675 = {2278, 2892}
community 5240 = {2875, 2607, 1274, 2028}
community 4692 = {719, 2900}
community 4845 = {1718, 969, 536, 207, 72, 2371, 232, 271, 2937}
community 4693 = {2869, 2890}
community 4695 = {1287, 2444}
community 4746 = {830, 2409}
community 4745 = {548, 2116}
community 4748 = {382, 2349}
community 4741 = {1541, 2561}
community 5449 = {238, 1237, 1202, 1417}
community 4744 = {1440, 2085}
community 4743 = {1042, 1505}
community 4742 = {935, 1354}
community 5497 = {443, 309, 2222, 1231, 1731}
community 4749 = {122, 1107}
community 4750 = {951, 2788}
community 4779 = {732, 739}
community 4762 = {493, 2913}
community 4764 = {441, 628}
community 4223 = {2773, 369, 1714}
community 4769 = {1377, 1434}
community 4947 = {474, 2157, 2876, 1170, 2930}
community 4785 = {1467, 2283}
community 4782 = {779, 1552}
community 4789 = {1678, 2079}
community 4788 = {1742, 2249}
community 4793 = {154, 256}
community 4786 = {518, 558}
community 5464 = {1853, 2203, 2933, 145, 2799}
community 4797 = {1054, 2579}
community 5231 = {1970, 2601, 2694}
community 4796 = {805, 1145}
community 4804 = {1605, 2671}
community 5669 = {285, 1956, 1358, 1780, 1674, 2172, 477, 2619, 647, 765, 820, 1710, 1002, 1390, 1206, 1012, 1558, 899, 2322, 2082, 626, 2709, 910, 835, 61, 2547, 728, 282, 1749, 1100, 1344, 2241, 2358, 785, 834, 894, 514, 401, 2345, 1858, 1584, 2687, 2924, 267, 375, 791, 268, 2130, 2433}
community 4808 = {1483, 1822}
community 4809 = {560, 1455}
community 4807 = {1622, 1917}
community 4811 = {848, 2206}
community 4813 = {1416, 2511}
community 4812 = {1117, 1157}
community 4266 = {860, 855, 861}
community 4274 = {1371, 2342, 2495}
community 4817 = {1933, 2727}
community 4818 = {1097, 2713}
community 4821 = {1681, 2013}
community 4820 = {512, 2760}
community 4822 = {2350, 2539}
community 4823 = {1782, 2617}
community 4825 = {826, 2197}
community 4826 = {2348, 2575}
community 4835 = {2611, 2755}
community 4834 = {1923, 2304}
community 4831 = {700, 2941}
community 4833 = {175, 2790}
community 4837 = {1494, 2053}
community 4285 = {366, 1886, 2374}
community 5520 = {929, 2369, 84, 1192, 85, 2230}
community 5451 = {210, 2264, 837, 2768, 545, 816, 1059, 1130}
community 4372 = {1159, 1289, 2262}
community 5618 = {1020, 2926, 1604, 323, 1236, 2192, 1597, 2419, 784, 853, 559, 1120, 2457, 1442, 1486, 2509, 132, 543, 204, 1958}
community 4394 = {2003, 697, 2402}
community 5441 = {99, 2550, 98, 563}
community 4883 = {2895, 714, 804, 50, 2658}
community 5204 = {226, 586, 1993}
community 5081 = {2301, 2354, 1928, 2646}
community 5602 = {1490, 219, 270, 2463, 75, 448, 64, 1414, 2272, 406, 1574, 2517}
community 5443 = {163, 1298, 1743, 1531, 1187, 1180, 315, 157, 2792, 2749, 2606, 2571, 2339, 2338, 2440, 2329, 2037, 1980, 1881, 2377, 2861, 1747, 2295, 1262, 2589}
community 5348 = {2766, 1359, 541, 1650}
community 5225 = {1999, 2701, 2828}
community 5632 = {571, 1345, 2653, 1378, 1751, 1146, 2482, 1196, 1752, 1835, 2848, 2012, 262, 843, 39, 1629, 575, 578, 2943, 2912, 2894, 2839, 2681, 2642, 2425, 2418, 2400, 2268, 2259, 2179, 2160, 2068, 1979, 1882, 1848, 1796, 1649, 1596, 1571, 1462, 1397, 1373, 1255, 1232, 1092, 900, 827, 612, 582, 557, 553, 551, 457, 455, 383, 517, 291, 261, 192, 131, 19, 260, 2837, 2821, 2787, 2711, 2480, 2421, 2397, 2194, 2060, 1949, 1887, 1843, 1797, 1554, 1310, 1281, 1247, 429, 2743, 2576, 280, 2932, 1479, 2131, 1633, 2647, 510, 1671, 1744, 2769, 161, 2360, 2541}
community 3913 = {588, 211, 1690}
community 4002 = {984, 985, 1795}
community 4761 = {2205, 2844, 2355, 1730, 2034}
community 5557 = {1636, 1504, 792, 1992, 1248, 1787, 286, 288, 2827, 1445, 1724, 314, 1156, 310, 2911}
community 3899 = {880, 882, 1549}
community 5607 = {2136, 2108, 1555, 813, 243, 242, 2002, 1632, 561, 460, 555, 2449, 2693, 980, 1767, 1334, 1642, 1009, 1902, 783, 1542, 1776, 1892, 505, 506, 1227, 2683, 1856, 2811, 2784, 1716, 1644, 1183, 866, 1033, 150, 1446}
community 4392 = {1535, 452, 625}
community 5372 = {1229, 2643, 1578, 2805}
community 5540 = {2166, 1981, 488, 1279, 2907, 2649, 1631, 1295, 237, 361, 1216, 1548, 1817}
community 5484 = {895, 1715, 10, 46, 297, 596, 31, 450, 2289, 2472}
community 4824 = {32, 106}
community 4816 = {1583, 1774}
community 5125 = {1809, 2753, 2903}
community 4836 = {699, 1136}
community 4897 = {1375, 2413}
community 4585 = {2806, 2628, 2569, 2333, 2248, 1049, 531, 2737, 1990, 1588, 230, 2254, 2870}
community 4898 = {377, 2794}
community 4902 = {2826, 2925}
community 4291 = {2138, 522, 1372}
community 5141 = {2715, 851, 2596}
community 4915 = {93, 497}
community 5157 = {1566, 1807, 1331, 1432}
community 5486 = {1525, 2119, 2173, 228, 1998, 1052, 347, 2921, 2591, 1721, 2734, 396, 1451}
community 5430 = {565, 1476, 2175, 2320, 2446, 2277, 2803, 877, 2293, 797, 798, 2882, 1243, 2239, 2651, 1855, 1773, 931, 891, 485, 2385, 1833, 1149, 302, 2659, 2583, 2110, 2071, 1802, 1701, 1516, 1011, 447, 442, 2636, 2732, 2905, 2704, 2398, 2379, 2000, 1734, 618, 2029, 2186, 2128, 1978, 1663, 1403, 1365, 1352, 1110, 1072, 1044, 905, 520, 38, 2954, 2936, 2908, 2675, 2654, 2638, 2503, 2395, 2841, 2829, 2843, 2663, 2532, 1230, 643, 184, 2807, 158, 1600, 25, 1326, 1429, 299, 480, 2111, 1772, 2750, 2299, 2525, 523, 673, 1487, 1740, 2357, 2070, 2415, 1213, 620, 1834, 392, 370, 2438, 37, 2499, 1921, 2183, 897, 2831, 2650, 2692, 968, 525, 2062, 2708, 2101, 1832, 2266, 176, 2758, 433, 395, 1645, 2909, 2842, 2585, 2944, 2551, 1427, 2720, 1071, 1327, 2367, 1010, 1526, 2754, 393, 1014, 1408, 2664, 2010, 2634, 2207, 1550, 1572, 2855}
community 5287 = {1524, 2078, 1918, 187, 1174}
community 5462 = {2011, 1166, 796, 1294, 1065, 2581, 1094, 1470, 2572, 194, 2190, 2728, 1357, 2917}
community 5269 = {2232, 235, 1306}
community 4980 = {2856, 2542, 397, 2284}
community 1914 = {1914}
community 5398 = {182, 1503, 1723, 1757, 2594, 754, 1185, 1186, 1394, 2306, 1271, 1444}
community 3048 = {657, 2113}
community 5454 = {492, 1563, 1657, 1282, 1300, 2669, 2718, 2845, 2747, 2054, 1842, 1599, 169, 2441, 1025, 2751, 2574, 2789, 1945, 1626, 2626, 2741, 666, 1739, 2580, 2639, 2786, 1812, 2066, 1836, 1615, 1341, 2102}
community 5467 = {1893, 1266, 2193, 2189, 2955, 177, 2334, 449, 1093, 893, 1851, 2009, 1849, 2453, 2217, 1700, 1940, 481, 12, 2928, 1144, 1024, 934, 1651, 2261, 2087, 2058, 1814, 1381, 530, 2447, 307, 1046, 1469, 2006, 398, 281, 2376, 2778, 2500, 180, 864, 2578, 1608, 2384, 2488, 214, 665, 146, 2401, 1673, 1335, 1284, 2167, 1430, 2396, 2584, 2467, 1319, 482, 1221, 1410, 1517, 1867, 2863, 390, 2454, 1278, 1360, 1510, 1581, 1460, 1580, 2470, 2887, 234, 1240, 879, 2679, 1582, 40, 1062, 1639, 2881, 71, 341, 2430, 2090, 1523, 1708, 348, 540, 331, 1124, 2474, 51, 1861, 2465, 2181, 656, 2143, 1753, 2048, 16, 2213, 332, 1083, 407, 502, 1682, 1984, 2140, 1177, 440, 2361, 664, 2086, 399, 1658, 857, 689, 2061, 138, 2313, 1591, 782, 1806, 1953, 2558, 2537, 1687, 2014, 1924, 606, 2165, 2548, 1350, 2652, 1436, 2439, 1127, 2121, 1988, 1501, 1195, 2810, 2044, 2793, 731, 737, 1759, 2149, 2523, 181, 1955, 1171, 1770, 336, 1996, 149, 1915, 2563, 504, 1115, 464, 1824, 2496, 786, 787, 114, 2897, 2327, 2316, 2833, 2782, 1015, 2146, 229, 1135, 2952, 2862, 2279, 1463, 1872, 196, 424, 1258, 1132, 193, 1001, 2450, 1717, 552, 465, 1057, 2682, 101, 2455, 1528, 2075, 1089, 2781, 2688, 108, 2456, 2814, 2872, 1165, 1966, 712, 2867, 1222, 2552, 2442, 2546, 87, 231, 1349, 2105, 400, 2733, 2352, 2518, 2697, 503, 1670, 1129, 1908, 2644, 2493, 1668, 2714, 2288, 1987, 1927, 1283, 1091, 165, 90, 1630, 2691, 1705, 2506, 2076, 2072, 1874, 2245, 1873, 1008, 100, 1060, 2748, 2637, 1973, 1862, 976, 58, 2553, 2120, 2178, 274, 1080, 466, 470, 1825, 2137, 2314, 2067, 2657, 964, 1245, 2543, 1457, 1937, 635, 467, 1404, 471, 472, 2815, 2690, 2487, 2945, 936, 1912, 1437, 1943, 1703, 716, 1983, 1152, 2484, 2678, 2699, 2896, 325, 1859, 1256, 2308, 2001, 2931, 387, 2170, 2795, 2765, 2096, 1755, 2386, 1557, 1086, 1063, 1000, 709, 683, 2874, 2823, 2722, 2625, 2538, 2366, 2094, 2056, 1964, 1841, 2906, 2255, 1482, 110, 1125, 1409, 2502, 521, 2426, 117, 2822, 430, 1485, 2429, 2516, 326, 1839, 2774, 1242, 2135, 1293, 1579, 1506, 1297, 2526, 633, 2648, 2412, 2504, 200, 2364, 1493, 1661, 2007, 1400, 1210, 1685, 2242, 2780, 1466, 2153, 2824, 233, 2710, 2229, 473, 2159, 2432, 1104, 1706, 1672, 2853, 2216, 1074, 1068, 2559, 1328, 2382, 1235, 1907, 1818, 2353, 1652, 2331, 2846, 1695, 2225, 1102, 2899, 2492, 2599, 2185, 2544, 2812, 979, 2840, 1077, 1568, 1866, 640, 1190, 2464, 2677, 2616, 1869, 725, 2434, 2479, 2588, 1609, 487, 908, 469, 1585, 1965, 1336, 1225, 554, 2740}
community 4317 = {2885, 825, 1888}
community 5424 = {814, 2291, 2168, 1693, 1515, 761, 349, 330, 1707, 1844, 1722, 658, 388, 1379}
community 5465 = {1233, 1259, 852, 2393, 884, 1201, 906, 2271}
community 5200 = {333, 203, 1488}
community 4390 = {2020, 871, 1007}
community 5619 = {335, 1963, 111, 1333, 1732, 2286, 617, 2115, 1126, 113, 415, 1570, 2540, 1952, 1423, 817, 1299, 1500, 2126}
community 5214 = {1677, 623, 2613}
community 5547 = {1026, 2604, 672, 1648, 818, 1559, 589, 1038}
community 5086 = {380, 811, 1769, 2935}
community 5604 = {1249, 2524, 266, 2141, 92, 2326, 2489, 2498, 1736, 2662, 971, 1877, 2770, 1922, 1419, 959, 955, 2462, 2372, 151, 1975, 1173, 717, 718, 1679, 1388, 1627, 1800, 199, 595, 2865}
community 4734 = {1575, 6, 136, 757, 8, 135}
community 5177 = {1268, 1112, 103, 2263}
community 5610 = {605, 1087, 2705, 2476, 1840, 1228, 663, 56, 1056, 208, 1977, 2514, 1813, 1903, 539, 1803, 1023, 2202, 378, 2389, 1972, 2285, 437, 1226, 501, 2672, 569, 2458, 24, 747, 68, 362}
community 5480 = {2346, 2093, 2052, 2042, 1496, 35, 564, 1142, 2555, 2403, 568, 2586}
community 5107 = {2825, 2220, 409, 1438, 141, 838}
community 4678 = {1395, 2567}
community 5622 = {1203, 344, 278, 901, 1140, 1401, 130, 2485, 1939, 961, 740, 2307, 768, 2176, 915, 526, 1737, 2095, 1793, 1273, 1133, 1048, 702, 410, 78, 2269, 1592, 2297, 2123, 102, 334, 1184, 2680}
community 5591 = {435, 119, 1325, 706, 577, 2325, 2878, 1290, 63, 1637, 1276, 1337, 23, 2406, 484, 94, 2491, 191, 2368}
community 5113 = {287, 2260, 1792, 1296, 66, 2731, 515, 2302}
community 4729 = {1330, 1789}
community 5142 = {368, 1006, 2392}
community 5005 = {904, 574, 107, 338, 1783}
community 4778 = {7, 2031}
community 4783 = {251, 317}
community 5570 = {2947, 386, 822, 4, 2092, 927, 1215, 1957, 705, 2405, 780, 1804, 2817, 1122, 2951, 1459, 1901, 2791, 2707, 2557, 593, 585, 859, 1209, 1217, 1511, 2726, 1339, 1688, 1854, 1043, 458, 887, 1005, 2129, 610, 922, 649, 2729, 52, 907}
community 5562 = {255, 1362, 421, 15, 803, 2332, 2081, 869, 2219, 188, 801, 1439, 1480, 2735, 556, 322, 1521, 1302, 329, 2280, 722, 2343, 306, 966, 2860, 1079, 1453, 800, 54, 1194, 118, 2174, 1103, 1850, 2209, 2940, 2036, 2104, 2762, 2428, 2091, 246, 2852, 2898}
community 4951 = {1768, 2934, 1906, 2033}
community 5414 = {842, 1138, 598, 965, 1502, 2024}
community 4827 = {121, 2560}
community 5217 = {1143, 1468, 1164, 1472}
community 5521 = {930, 1435, 1518, 729, 374, 189, 1464, 2309, 1727, 2451, 2818, 1069, 2243, 1976, 2100, 2114, 2545, 1078, 1075, 2204}
community 4871 = {772, 1443}
community 5539 = {201, 654, 2015, 156, 2519, 67, 1304, 1567, 684, 648, 2478, 609, 600, 91, 2730, 763, 624, 2237, 308, 1061}
community 4159 = {1426, 1055, 812, 2410, 644, 2, 1560, 444, 2109}
community 5133 = {475, 2311, 2513}
community 4905 = {498, 692}
community 4913 = {775, 2258}
community 5311 = {1974, 2323, 275, 2615}
community 5340 = {47, 454, 583, 28, 2300, 405, 320, 2324, 2466}
community 4925 = {404, 1754}
community 5172 = {2706, 1021, 1691, 2370}
community 5536 = {198, 1779, 2761, 2233, 2043, 360, 2235, 953, 1647, 1898, 868, 2231, 2483, 1121, 2145, 1499, 391, 1450, 2577, 2103, 2520, 2816, 190, 1361, 468, 364, 815, 1653, 2443, 1346, 2210, 59, 298, 2501, 2536, 1387, 896, 1370, 1212, 1041, 1034, 698, 456, 427, 1544, 305, 902, 1461, 2757, 741, 736, 89, 173}
community 4936 = {1613, 2133}
community 4935 = {1729, 2022}
community 5505 = {2321, 358, 1863, 41, 162, 2436, 1614, 2618, 2177, 2632, 1263, 2041, 2656}
community 4943 = {417, 584}
community 4942 = {403, 2851}
community 4941 = {105, 989}
community 5444 = {1137, 215, 1376, 1638, 9, 2047, 1238, 1292}
community 5402 = {972, 662, 2629, 1656, 2904}
community 5481 = {630, 1643, 483, 2337, 2191, 1267, 134, 1396, 2161, 1720, 1070, 1820, 2939, 579, 445, 1771, 2016, 1389, 65, 1799, 250, 18, 546, 252, 845, 432, 1364}
community 4967 = {1683, 637, 2118, 115, 127, 2507, 126, 1860}
community 5009 = {20, 1314, 1380}
community 3472 = {687, 2884}
community 5473 = {856, 790, 789, 715, 639, 300, 224, 2252, 2610, 748, 142, 2040, 241, 1085, 1154, 155, 533, 1393, 524, 1155, 1750, 807, 939, 1829, 962, 2212}
community 5452 = {216, 1704, 1929, 1519, 674, 688, 303, 213, 2437, 120, 1252}
community 5369 = {254, 1944, 2883, 1454, 42, 1875, 402, 1986, 1, 273, 2004}
community 4798 = {1625, 2739}
community 3160 = {1509, 1522}
community 4795 = {1239, 1064, 576, 760, 1305, 2152}
community 5412 = {48, 1241, 1711, 2864, 777, 1660, 133, 641, 2598, 1198, 1762, 2564, 1694, 2477, 776, 629, 759}
community 5435 = {1163, 2481, 1938, 1871, 942, 2312, 17, 870, 1392, 2098, 353, 622, 1317, 669, 954, 1172, 272, 459, 206, 2515, 304, 2566, 2077, 1941, 1919, 1465, 1017, 1067, 478, 1741, 205, 653, 677, 1794, 691, 693, 1066, 2445, 1891, 2296, 1220, 2414, 650, 372, 841, 2310, 2667, 745, 1827, 11, 2356, 1058, 2508, 34, 636, 1816, 1512, 373, 436, 2195, 2122, 1997, 1689, 2738, 1191, 532, 412, 144, 414, 183, 661, 104, 14, 1533, 1398, 1223, 1188, 863, 431, 2719, 2303, 1589, 494, 284, 1348, 1189, 2922, 1456, 1879, 1946, 744, 1047, 2290, 911, 590, 462, 2017, 2201, 2287, 2640, 171, 986, 967, 1621, 1073, 2199, 1342, 2008, 925, 1405, 426, 704, 998, 2448, 1181, 778, 139, 1532, 1199, 2785, 958, 592, 1766, 1147, 507, 1050, 1617, 350, 354, 1016, 1577, 580, 1205, 872, 519, 839, 29, 389, 2641, 221, 159, 2746, 793, 2107, 2565, 253, 5, 1179, 95, 1280, 2142, 1402, 1666, 212, 1634, 2592, 1250, 947, 289, 263, 2723, 1947, 2270, 1098, 888, 1108, 2772, 1786, 2276, 681, 1161, 2169, 756, 1798, 428, 889, 1261, 1595, 1777, 978, 1726, 723, 2703, 1351, 1272, 903, 819, 634, 292, 269, 143, 2660, 2696, 668, 616, 295, 2866, 1004, 755, 591, 2721, 1547, 1684, 2399, 1565, 1513, 195, 1654, 1586, 2375, 1035, 562, 1781, 453, 2273, 2702, 2073, 1411, 850, 829, 720, 62, 1821, 1982, 1865, 795, 2051, 1594, 147, 2282, 686, 920, 2344, 1095, 1864, 2156, 174, 1448, 1659, 319, 695, 22, 946, 26, 408, 2084, 77, 1876, 2666, 831, 614, 2417, 316, 2080, 123, 49, 1303, 1029, 2858, 1369, 794, 1162, 2859, 222, 2180, 129, 810, 995, 277, 1905, 627, 2198, 659, 743, 2187, 774, 413, 2593, 379, 351, 567, 411, 2253, 999, 1207, 2074, 1415, 33, 611, 1534, 2381, 1491, 1909, 1934, 1353, 1545, 909, 1576, 2919, 1234, 1003, 476, 1899, 2226, 2570, 2365, 1676, 1441, 2420, 1355, 324, 2535, 993, 764, 2218, 652, 996, 680, 873, 833, 381, 36, 1606, 1386, 1178, 724, 244, 2849, 544, 982, 2211, 651, 1407, 2471, 858, 1151, 1562, 2391, 1926, 96, 1105, 1507, 854, 423, 352, 2274, 1200, 2359, 1880, 1495, 1307, 828, 696, 337, 60, 345, 2097, 1646, 1160, 948, 2063, 957, 937, 21, 1324, 245, 994, 1761, 2776, 461, 2383, 918, 1623, 2725, 2673, 2151, 1962, 2775, 2777, 2228, 1492, 1385, 2857, 2752, 2510, 1942, 491, 1363, 2147, 730, 342, 321, 209, 185, 167, 137, 2473, 2362, 1760, 1551, 1458, 1253, 1101, 1368, 294, 2796, 2154, 265, 2686, 2600, 921, 1590, 172, 890, 1845, 1449, 1260, 1153, 2224, 2378, 463, 1885, 125, 116, 2612, 248, 849, 2475, 247, 301, 2916, 1498, 1244, 2315, 2341, 770, 1285, 1484, 2336, 495, 69, 752, 1134, 2027, 1664, 1019, 128, 1883, 581, 963, 1141, 2106, 2622, 1819, 2948, 2416, 1546, 2208, 1489, 2240, 1428, 2744, 950, 1564, 2408, 239, 367, 2018, 513, 1878, 2404, 2893, 186, 758, 1309, 1413, 1620, 81, 384, 74, 2330, 542, 938, 124, 751, 678, 227, 1601, 912, 2603, 394, 865}
community 5470 = {2460, 2427, 1925, 1655, 973, 2631, 2888, 2942, 2698, 1471, 750, 923, 670, 710, 2023, 2868, 1106, 2347, 2083, 2328, 1831, 1662, 1561, 327, 1598, 917, 1967, 166, 2247, 1323, 422, 2665, 355, 713, 599, 1758, 2590, 1218, 1811, 2144, 168, 809, 2265, 2388, 57, 2605}
