# Supplementary material for: Inferring modules from human protein interactome classes
Source: BMC Syst Biol. 2010 Jul 23;4:102. doi: 10.1186/1752-0509-4-102 (PMC2923113; doi:10.1186/1752-0509-4-102)
Supplement: Additional file 11 — walktrap-results. It contains the complete set of communities retrieved by Walktrap from the various interactome classes. [file 1752-0509-4-102-S11.ZIP › walktrap_results/INTwalk.txt]

Partition 11188 (79 communities)
community 22414 + community 22453 --> community 22454
Q = 0.00373183  #  delta_sigma = 0.290869

Maximal modularity Q = 0.417624 for partition :
community 22414 = {3544, 2076, 10445, 3538, 9036, 11061, 7809, 10417}
community 21945 = {4787, 3104, 744, 3103}
community 19190 = {9451, 10861, 9581, 8022, 11242}
community 21961 = {4979, 1466, 7708, 10556}
community 21911 = {1762, 2526, 10537}
community 21853 = {5863, 10519, 9685, 6183, 8723}
community 21884 = {9350, 9730, 11039}
community 21902 = {973, 416, 5239}
community 19181 = {4284, 98, 5866, 6589}
community 21930 = {2784, 2785, 6914}
community 21946 = {3747, 1608, 4064}
community 21964 = {3549, 3547, 3556}
community 22321 = {4390, 8137, 4388, 4387, 4389, 8103, 6228, 1205, 9510}
community 19163 = {5679, 354, 11082}
community 19205 = {10395, 7627, 9014}
community 19197 = {10868, 2937, 9945}
community 22326 = {1707, 1713, 1709, 1706, 1721, 10213, 4960, 11120}
community 19209 = {9711, 4431, 10899}
community 19208 = {2861, 2862, 6649}
community 22330 = {6985, 5869, 8068, 8067, 5328, 11072, 2209, 2196, 4347, 9641, 11085, 10566, 9421, 6182, 4676, 2477, 2478, 6624}
community 19230 = {7654, 5539, 9497}
community 22209 = {12, 761, 3495, 3561}
community 19239 = {8855, 6744, 6850}
community 19271 = {4953, 8937}
community 19368 = {4539, 6302}
community 19446 = {7748, 9722}
community 19461 = {1610, 10959}
community 19463 = {8759, 8955}
community 19563 = {7665, 10543}
community 22346 = {5257, 7311, 7361, 2157, 10048, 2181, 7239, 2148, 2156, 10786, 2149, 10796, 2155, 10243}
community 21933 = {2491, 1524, 1525, 1619}
community 19943 = {627, 5294}
community 21562 = {7968, 9544, 10822, 11178}
community 19993 = {6155, 6540}
community 19969 = {4714, 9929}
community 20043 = {7366, 9550}
community 20046 = {2836, 8604}
community 20068 = {2707, 2807}
community 20071 = {5147, 10187}
community 21644 = {8013, 9457, 7945, 9452}
community 20258 = {833, 7832}
community 20287 = {2549, 6630}
community 20317 = {4586, 5574}
community 20332 = {1021, 6181}
community 20338 = {6585, 8941}
community 21595 = {711, 712, 702, 713}
community 21976 = {6378, 8488, 4583, 11150}
community 21629 = {10741, 1964, 1963, 1965}
community 21688 = {4280, 8042, 11021, 7620, 6312, 7692}
community 20430 = {7003, 7454}
community 21290 = {9684, 7619, 4553, 10769}
community 20450 = {1544, 6330}
community 20466 = {7256, 11028}
community 20473 = {7425, 8104}
community 20486 = {3836, 7596}
community 20509 = {4049, 6976}
community 20545 = {1818, 8986}
community 20557 = {4050, 10529}
community 20564 = {1431, 10934}
community 20574 = {5804, 10268}
community 20585 = {7333, 10726}
community 20588 = {412, 4469}
community 20599 = {8374, 8738}
community 22129 = {814, 816, 10073, 4055, 8357, 815, 10811}
community 20622 = {1357, 6487}
community 20657 = {3686, 10431}
community 20675 = {7854, 8449}
community 20674 = {7591, 8969}
community 20681 = {8429, 9105}
community 20687 = {10881, 10957}
community 20686 = {6884, 10613}
community 22117 = {373, 1824, 940, 3704, 946, 943, 941, 944, 935, 953, 3135}
community 20694 = {7716, 8762}
community 20711 = {5613, 7750}
community 20716 = {6365, 10067}
community 20732 = {3872, 4112}
community 20728 = {9778, 10354}
community 20733 = {9910, 10298}
community 20737 = {1796, 1797}
community 22242 = {7824, 9848, 10695, 7126, 9138, 9432}
community 20758 = {4233, 9890}
community 20764 = {5476, 5499}
community 20769 = {6383, 9838}
community 20770 = {972, 6217}
community 20778 = {7069, 10712}
community 20777 = {690, 7498}
community 20785 = {4842, 10181}
community 20789 = {2586, 9079}
community 20784 = {2327, 7100}
community 20805 = {116, 9001}
community 20803 = {8322, 9450}
community 22254 = {10982, 10981, 10762, 10983, 2035, 2033, 2034, 10143, 10326, 845, 848, 846, 4377}
community 20804 = {9865, 10565}
community 20806 = {7097, 9900}
community 20808 = {1592, 9811}
community 20809 = {9049, 10827}
community 20814 = {2206, 7508}
community 20820 = {7725, 8252}
community 20819 = {361, 4730}
community 20821 = {7297, 9133}
community 20822 = {3697, 7646}
community 19582 = {1890, 266, 5879}
community 20827 = {8681, 10850}
community 20826 = {4490, 7615}
community 20828 = {7734, 11135}
community 19694 = {1537, 4524, 10603}
community 22237 = {11024, 5009, 10752, 10710, 9808, 6022, 8019, 8163}
community 20567 = {9190, 8619, 9591, 5289, 7254}
community 19242 = {8817, 8880, 3087, 8894}
community 19785 = {2819, 1535, 6156}
community 19790 = {1497, 1496, 2973}
community 18900 = {8283, 9009, 8087, 5868, 6096, 9117}
community 19852 = {10761, 1110, 7430}
community 22154 = {1760, 1761, 9110, 4856, 6190}
community 21266 = {10071, 3020, 5141, 3019, 3022}
community 20652 = {10606, 8296, 7057, 3798, 8489, 7279, 3797, 8178}
community 21523 = {10725, 5086, 9411}
community 19904 = {9040, 6992, 7029}
community 21675 = {7447, 624, 621, 623, 620, 626, 630}
community 19972 = {2588, 4175, 10830}
community 22275 = {8999, 2857, 4030, 1923, 1924, 11249, 8688, 8460, 2585, 9474, 2587, 9441, 6186, 3206, 2589, 6428}
community 20593 = {663, 10836, 10180, 4905, 9728}
community 21436 = {1708, 1712, 9525}
community 21458 = {3343, 5395, 3341, 3342, 3344}
community 21531 = {6121, 7355, 7623}
community 21502 = {7817, 2732, 9749}
community 21524 = {9220, 7377, 8454}
community 21583 = {8616, 1004, 755, 3738}
community 22048 = {3389, 10932, 4741, 4811}
community 18985 = {3542, 3494, 3523}
community 22063 = {4687, 3775, 8076, 4463, 9683, 4465, 9223}
community 21416 = {7172, 104, 2414, 2413, 2412, 262, 2416, 2415, 3131}
community 19051 = {1551, 4596, 1552, 1553}
community 21100 = {8602, 8392, 10077, 7287, 9732}
community 22200 = {7936, 10375, 4731, 6808, 9499, 11207, 6039, 8440}
community 19184 = {8531, 3877, 3876, 9151}
community 21732 = {341, 2591, 4673}
community 22093 = {10821, 8770, 9278, 7281, 5469, 6868, 8795, 970, 971, 6072, 6597}
community 18919 = {6430, 4354, 5449}
community 22029 = {150, 2615, 8928, 6662, 2614, 2618, 4930, 2616, 10549}
community 20517 = {4142, 4143}
community 22089 = {10432, 9116, 8677, 7851, 6750, 2879, 10640, 9048, 7334, 9666}
community 21765 = {9742, 1192, 1641}
community 21827 = {9124, 5303, 7093, 6558, 9776}
community 20561 = {7394, 10677}
community 21225 = {526, 527, 528}
community 22104 = {10608, 3280, 3966, 3006, 3005, 6448}
community 19954 = {2832, 2831, 3960}
community 19984 = {3499, 2886, 7563}
community 21736 = {10421, 8018, 10085}
community 21850 = {706, 709, 9407, 704, 705, 703, 710}
community 21770 = {5566, 7958, 9913}
community 21706 = {10477, 1559, 1769, 6847}
community 18872 = {1335, 2462, 7266, 8202, 10050}
community 21725 = {1710, 1711, 10405}
community 21285 = {1751, 827, 1749}
community 20712 = {9984, 10805}
community 20730 = {14, 964}
community 21786 = {6500, 7914, 2040, 10674, 2038, 2039, 2041}
community 20776 = {951, 952}
community 20795 = {3998, 4006}
community 20721 = {8934, 8355, 6806, 10121, 6116, 6858, 6818, 5594, 5750}
community 20813 = {6613, 8186}
community 21297 = {10413, 807, 4014, 1526, 4013, 4010, 4011}
community 20818 = {6308, 7076}
community 20846 = {4589, 10491}
community 20323 = {5636, 5635, 5634, 5633, 9191, 6379, 7455}
community 19355 = {8936, 4989, 5456, 6635}
community 20967 = {11002, 8072, 7145, 6596, 9352}
community 21139 = {10708, 6577, 2075, 6642, 7743}
community 20849 = {464, 10169}
community 21999 = {6247, 9104, 5404, 2575, 2574, 2573, 300, 9689, 6377, 8615, 7579, 4793, 4579, 9839}
community 20845 = {1998, 4581}
community 20952 = {9971, 6194, 2201, 2514}
community 21681 = {7487, 9409, 5417, 6758}
community 20833 = {7586, 10865}
community 21669 = {1467, 2708, 1540, 3156}
community 20850 = {3546, 3554}
community 20875 = {1898, 3134}
community 20859 = {6340, 9834}
community 20878 = {2843, 3092}
community 16190 = {820, 11189, 8777, 819, 5997}
community 22212 = {1794, 1795, 1792, 1793, 907, 1804, 1803, 1805, 1801, 1802, 8393, 6310, 8138, 8650, 8719, 10055, 6826, 7868, 2381, 2378, 2377, 2376, 10590, 10588, 9112, 10738, 10688, 2375, 10605, 4298, 6211, 8169, 9697, 11206, 5575, 9743}
community 20880 = {1200, 4117}
community 20885 = {7290, 9240}
community 21376 = {10256, 10269, 9773, 2290, 2291, 677, 1420, 676, 4311}
community 21309 = {8555, 5312, 8703}
community 18870 = {7722, 3130, 4165, 9132}
community 21662 = {555, 2002, 1332, 1995, 584, 1999}
community 20225 = {862, 4054}
community 20893 = {2999, 4614}
community 21653 = {8447, 4109, 6982, 9490, 7547, 8642, 6395, 11230, 9263, 10309, 3405, 8641}
community 20901 = {7973, 10101}
community 20909 = {2889, 9882}
community 20910 = {8276, 10099}
community 19252 = {10670, 736, 3762, 8991}
community 22162 = {2782, 2783, 2779, 2778, 2781, 71, 2780, 7409, 469, 5830, 6443, 5828, 5785, 9551, 468, 5829, 2793, 2951}
community 21312 = {741, 7120, 8461}
community 20908 = {448, 1333}
community 20915 = {4867, 10778}
community 20913 = {252, 5378}
community 20911 = {10734, 11169}
community 11296 = {5212, 5213}
community 20914 = {2036, 2037}
community 11297 = {5234, 6945}
community 20922 = {739, 8764}
community 20927 = {4511, 11250}
community 19887 = {8152, 6445, 7765}
community 20740 = {9424, 5385, 143, 5341}
community 21852 = {10889, 569, 570, 8275, 4618, 9195, 10575, 3790, 3792, 3791, 3793}
community 20928 = {442, 9359}
community 20926 = {763, 764}
community 20932 = {4176, 5282}
community 20396 = {10900, 10885, 10790, 7197, 5286, 9880, 6782, 9675, 10318, 6785, 5983, 11180}
community 20935 = {575, 5769}
community 21268 = {1992, 10484, 1323, 7581}
community 21320 = {8842, 1469, 10335}
community 20936 = {8621, 10124}
community 20939 = {8164, 9750}
community 20944 = {3607, 4537}
community 20945 = {8776, 10368}
community 18479 = {9783, 10495, 9275, 8976, 2336, 948, 11020, 10971, 6437, 4800, 10629, 7389, 949, 9791}
community 21645 = {7505, 10291, 8560, 4696, 10904, 10235, 5872, 11045, 4700, 10078}
community 19942 = {7491, 7464, 11077}
community 19948 = {6946, 1207, 5013}
community 19940 = {8895, 7985, 10203}
community 20787 = {11125, 7045, 7544, 7963}
community 22068 = {11011, 8527, 6286, 1957, 836, 11107, 11059, 6142, 2432, 2533, 11058, 3710, 3707, 9493, 4728, 8335}
community 22132 = {1667, 1669, 757, 3722, 3742, 7365, 2481, 3745, 1611, 2067, 1064, 752, 3725, 3735, 753, 3740, 3730, 3723, 3729, 3732, 3731, 3728, 3727, 751, 754, 1432, 2028, 2966, 3741, 5878, 3733, 3734, 372, 750, 3724, 3726, 6469, 3743, 6175, 1607, 756, 3737, 6019, 3739, 7910, 8672, 758, 11156}
community 20897 = {10056, 5628, 5657, 3865, 3864, 7429}
community 19981 = {1868, 1862, 1044, 9003, 7661, 7759}
community 18813 = {9137, 10183, 2463, 7667}
community 19004 = {2403, 2405, 4958}
community 20286 = {3973, 10795, 3009, 2129, 1270, 2317, 3975}
community 22187 = {8441, 8748, 7088, 8371, 2689, 10384, 10759, 4505, 8006, 2885, 5198, 10569, 9302, 9288, 10289, 9296, 9064, 8060, 6537, 6530, 6528, 6498, 6494, 6484, 5660, 4678, 11147, 10871, 10290, 9587, 9519, 9437, 9332, 9331, 9330, 9329, 9317, 9316, 9299, 9289, 9279, 8667, 7655, 7434, 7298, 7262, 6547, 6546, 6541, 6536, 6535, 6534, 6523, 6501, 6486, 5174, 7442, 9292, 7531, 7042, 9304, 9300, 8822, 6527, 6490, 6508, 10996, 6511, 6505, 9015, 8697, 6517, 9301, 9020, 9196, 2072, 9326, 6553, 10804, 6466, 10870, 10295, 9315, 6506, 6539, 9338, 9335, 9325, 9313, 6480, 9311, 8015, 8597, 6350, 6512, 9342, 8668, 9280, 8085, 6510, 9318, 8676, 6549, 6518, 9262, 8016, 8801, 9681, 6282, 7962, 5671, 6783, 6987, 6969, 2071, 3071, 10528, 9361, 11083, 7443, 6503, 6485, 9294, 10420, 9319, 9284, 8984, 6524, 4654, 9320, 9845, 7414, 6586, 6593, 9718, 9340, 9339, 9314, 8992, 8652, 8529, 8014, 6544, 6496, 6476, 5941, 5321, 4144, 3291, 2306, 1030, 6531, 9336, 11246, 10918, 10869, 10614, 10293, 10292, 10260, 9618, 9344, 9333, 9328, 9324, 9312, 9310, 9309, 9307, 9297, 9293, 9282, 9193, 9090, 9016, 8694, 8675, 8669, 8075, 7657, 7606, 7263, 7043, 6545, 6538, 6522, 6497, 6493, 6492, 6491, 6483, 6482, 6481, 6477, 6474, 6472, 6467, 6107, 9321, 9295, 8317, 8402, 2921, 148, 149, 3076, 8194, 9775, 9812, 5214, 10296, 10261, 9877, 9345, 9341, 8922, 8058, 7712, 7098, 6525, 6514, 6489, 6488, 6473, 6471, 7605, 8558, 9306, 9298, 6520, 9287, 7400, 6548, 10294, 9337, 10980, 9290, 9463, 385, 9303, 9264, 8568, 10989, 8631, 8313, 7612, 6550, 6529, 6499, 8651, 9346, 8716, 11005, 7310, 3425, 46, 9308, 11052, 4188, 9825, 10621, 10506, 10051, 2711, 5733, 8985, 8092, 5834, 8308, 7201, 7682, 5596, 7807, 6955, 10437, 7021, 2362, 4496, 4784, 9013, 6502, 5104, 7344, 9649, 7575, 7778, 10074, 6746, 8484, 9305, 7446, 695, 8839, 8589, 4187, 9323, 10617, 8059, 9283, 6542, 9847, 9286, 9291, 9343, 6504, 6468, 9680, 9674, 9334, 6519, 7261, 9327, 9322, 2365, 6532, 10202, 383, 6470, 6463, 6465, 10698, 2471, 9162, 379, 10784, 381, 380, 5232, 377, 7131, 382, 7110, 9797, 5950, 2063, 6464}
community 16911 = {6893, 7732}
community 19282 = {961, 7626, 9017}
community 19243 = {3165, 10, 1340}
community 21434 = {9990, 10802, 6195, 7680, 10158, 9695, 10908}
community 22151 = {2005, 7648, 9167, 1475, 4961, 3808, 3337, 3901, 4868, 7078, 2455, 4334, 2454, 2891, 10633, 63, 64, 4436, 4438}
community 20515 = {926, 3788}
community 21476 = {7685, 4631, 4571, 1515, 2797, 2661, 1508, 1514}
community 21483 = {4476, 4477, 3441, 3444}
community 20454 = {2920, 7428}
community 19775 = {4743, 8800, 7735, 9564}
community 21923 = {4461, 9832, 4462, 4561, 1435, 2809, 6765, 7352, 6645, 2329, 2328, 4689, 3776, 4685, 4464, 4690, 4460, 4459, 10118}
community 21555 = {11227, 11209, 11225}
community 22101 = {818, 821, 3843, 6902, 51, 10265, 9912, 9953, 5121, 4634, 8661, 3844, 7014, 1520, 9526}
community 21082 = {4977, 5706, 7374, 4978, 2050, 4976}
community 21518 = {9968, 4551, 8382}
community 21029 = {10748, 11093, 146, 7622}
community 21580 = {4695, 1733, 7513}
community 20538 = {2385, 7356}
community 20556 = {6271, 9236}
community 16203 = {4719, 6632}
community 21038 = {8495, 9018, 11163, 10330, 6615, 10334}
community 20563 = {9536, 10240}
community 22028 = {10517, 6561, 10570, 2208, 2210, 1807, 2207, 2197, 2191, 2195, 1772, 4178, 2200, 2199, 547, 544, 2192, 1791, 2193, 2194, 1790, 2198, 4100, 1809, 5846, 1808, 6178, 327, 4099, 4101, 558, 1789}
community 20478 = {7737, 9577, 8687, 10013}
community 20955 = {4224, 4870, 8766}
community 21758 = {4108, 9692, 11221, 10995, 10315, 8978, 5735, 10539, 5578, 7149}
community 21791 = {2163, 2161, 2164, 2166}
community 21539 = {5756, 8546, 10888}
community 10154 = {10154}
community 20299 = {4075, 4080, 10944, 4079, 4074, 4076}
community 20916 = {10470, 5715, 9099}
community 21231 = {4306, 11175, 1671, 3552, 6983, 9830}
community 21831 = {2960, 2959, 8506, 2535, 3097, 125, 130, 5958, 4970, 4969, 6424, 4781, 5315, 2851, 3398, 2964, 2962, 2963}
community 21949 = {10476, 7148, 10132, 7666, 10043}
community 2119 = {2119}
community 18748 = {8380, 1881, 10267}
community 19782 = {11019, 903, 10320}
community 20559 = {4342, 7675}
community 8249 = {8249}
community 21940 = {10205, 2120, 2557, 9131, 2558, 2556, 9977}
community 20058 = {10249, 1061, 8391, 7206, 9399}
community 20597 = {3907, 10080}
community 22148 = {10897, 5745, 5873, 7602, 793, 4197, 4198, 4199, 9679, 3773, 801, 7754, 10817, 9512, 8823, 9716, 4609, 895, 894, 11236, 829, 433, 434, 10233, 437, 436, 7740, 435, 439, 4803, 8658, 9688, 6185, 6018, 6184, 360, 2968, 426, 427, 828, 5960, 10433, 6128, 2409, 3278, 1958, 1037, 1771, 834, 1429, 2107, 835, 1327, 425, 424, 428, 432, 431, 7378}
community 11275 = {679, 2657}
community 22054 = {4506, 4504, 8229, 8614, 4508, 7804, 9914, 6760, 2723, 2722, 2725, 4815}
community 20592 = {3352, 10312}
community 22075 = {912, 7482, 9949, 2152, 7599, 10516, 2153, 2151, 7598, 9644, 485, 6883}
community 20773 = {8973, 4996, 10410, 2347, 7991, 2351, 3831}
community 20619 = {8089, 8115}
community 1307 = {1307}
community 16823 = {654, 1425}
community 20205 = {9884, 10399, 4448, 5881, 9369, 9660}
community 21863 = {456, 10328, 8632, 10625, 9927, 8927, 9745, 7843, 2442, 8649, 10882}
community 20626 = {253, 10182}
community 20624 = {1612, 7687}
community 20625 = {6622, 9041}
community 18860 = {5816, 9397, 10135, 11009}
community 20630 = {4238, 5189}
community 18081 = {9549, 8425, 8250, 10589}
community 17454 = {4697, 4364, 7793}
community 20665 = {7473, 10928}
community 20618 = {8338, 10219}
community 20655 = {3183, 11264}
community 19029 = {3696, 5041}
community 20671 = {6582, 8913}
community 20633 = {7940, 8819}
community 20627 = {1080, 8954}
community 20656 = {5352, 10927}
community 18699 = {11008, 3270, 3273, 3271, 10907}
community 20637 = {1738, 8232}
community 20670 = {6293, 9503}
community 18973 = {6152, 9546, 8223, 6227, 6016, 7839, 5087, 6335, 5817, 6015}
community 16813 = {8840, 9690}
community 3718 = {3718}
community 19255 = {2958, 8400, 4772, 1293, 4396}
community 21018 = {10386, 3882, 3881, 3873, 4015, 8580, 760, 9246, 5766, 731, 2952, 8607}
community 19049 = {4169, 7489, 4372, 7527}
community 15266 = {1584, 1586}
community 21014 = {1617, 1926, 1925, 1927}
community 21186 = {1068, 6025, 1070, 8708}
community 20660 = {1788, 10568}
community 20692 = {4442, 7852}
community 22051 = {2765, 2788, 2786, 2787, 3311, 8856, 6993, 2399, 3200, 7988, 106, 3202, 9022, 2811, 2812}
community 18775 = {2985, 9260, 11195}
community 20659 = {2745, 5794}
community 20960 = {7669, 11234, 9366, 8342, 9696}
community 22074 = {3880, 9435, 10176, 7565, 260, 261, 3137, 3879, 5639, 5640, 8240, 8118, 10501, 7846, 309, 10151, 5860, 310, 10922, 6953, 7628, 304, 5254, 6917, 7937, 5740, 5739, 305, 307, 5402, 303, 5158, 302, 308}
community 21556 = {5815, 5923, 5931, 5951}
community 20677 = {8245, 11027}
community 21042 = {5793, 4016, 10412}
community 4391 = {4391}
community 20693 = {4816, 9491}
community 18564 = {8106, 1755, 10815, 11232, 1686, 10264}
community 20685 = {4798, 10746}
community 22071 = {7030, 3754, 1414, 7485, 4344, 11203, 9553, 10172, 2582, 11070, 6581, 8753, 8798, 9902, 3693, 10686, 10736, 8176, 7271, 7269, 8996, 9823, 10241, 8521, 600, 8414, 1096, 8239, 339, 340, 7270}
community 20688 = {7799, 8858}
community 20328 = {2808, 4643, 2737, 9019}
community 20701 = {9466, 10705}
community 20700 = {7495, 8102}
community 20704 = {6971, 8528}
community 21516 = {8803, 9982, 3974, 9983, 5079, 11165}
community 14028 = {490, 7875, 10550}
community 9473 = {9473}
community 15081 = {3266, 4988}
community 4530 = {4530}
community 21081 = {3822, 8294, 9150}
community 5088 = {5088}
community 21149 = {8208, 8260, 10177, 7381, 1313, 6095, 10457, 5699, 10194}
community 10337 = {10337}
community 9989 = {9989}
community 21993 = {7229, 653, 7294, 1462, 9071, 5961, 1876, 1872, 1849, 1851, 1858, 1861, 2446, 1873, 2899, 3049, 1852, 1855, 1875, 7688, 8774, 9164, 11051, 1865, 2901, 1857, 8722, 2447, 9654}
community 10371 = {10371}
community 21537 = {4565, 5890, 9655, 10402, 5979, 4993, 5982, 4261, 4429, 3768, 2987, 4994, 1396, 4428}
community 16281 = {5937, 8127, 8751}
community 14133 = {2796, 10049}
community 7755 = {7755}
community 9631 = {9631}
community 16553 = {7671, 5483, 5871}
community 21965 = {1308, 11160, 430, 6625, 2474, 7751, 1283, 1882, 1285, 1287, 1517, 429, 3267, 4762, 1284, 1288}
community 16910 = {8942, 7417, 8889, 6729, 7831}
community 21810 = {7980, 311, 158, 572, 1753, 1750, 1754, 1748, 7823}
community 21342 = {8811, 9401, 10685, 8258, 9647}
community 21140 = {29, 4540, 9205}
community 19063 = {9142, 9872, 441, 6295}
community 21912 = {9678, 8503, 4516, 11262, 11265, 8629, 10824, 8052, 5988, 5607, 4500, 4535, 4498, 9699, 4514, 7893, 2634, 8200, 10224, 10641, 10514, 7954, 8893, 4857, 7484, 8217, 10520, 2918, 3636, 5545, 4608, 8793, 5386, 7375, 7388}
community 7071 = {7071}
community 7224 = {7224}
community 10473 = {10473}
community 20376 = {8595, 9959}
community 20931 = {10839, 7576, 7577}
community 12348 = {3004, 8257}
community 14469 = {2821, 4971}
community 9436 = {9436}
community 7551 = {7551}
community 11244 = {11244}
community 10352 = {10352}
community 7842 = {7842}
community 8647 = {8647}
community 1416 = {1416}
community 20943 = {10877, 3265, 8049}
community 9790 = {9790}
community 20854 = {9485, 5820, 4937, 5821, 8311, 8956}
community 9002 = {9002}
community 13014 = {3487, 5223}
community 592 = {592}
community 20847 = {2830, 7923, 263, 7974, 8765, 9753, 8988, 10035, 5765, 10317, 2824, 2825}
community 20898 = {6671, 6684, 10100}
community 8189 = {8189}
community 21394 = {9948, 578, 4538, 729, 5810}
community 17096 = {5272, 6674, 8851, 5163, 10923}
community 6714 = {6714}
community 20182 = {5153, 8479, 5152, 9277}
community 8877 = {8877}
community 20896 = {3938, 2319, 5985}
community 18930 = {9574, 5876, 9067}
community 4863 = {4863}
community 3047 = {3047}
community 6852 = {6852}
community 21610 = {1616, 10392, 11015, 9957, 1389, 2873, 3091, 9962, 1938, 2922}
community 22006 = {10950, 10630, 8114, 8319, 7278, 7369, 5247, 6888, 667, 1715, 7412, 7081, 1082, 6385, 1083, 1088, 1084, 1089, 2138, 3051, 1087, 3050, 598, 4441, 7525, 1000, 1001, 422, 423, 419, 1891, 420, 421, 3390, 10507, 138, 9047, 4948, 5642, 8509, 53, 1217, 9615, 11025, 1144, 1219, 1216, 1146, 1145, 1147, 1220, 1143, 1221, 2530, 1324, 1994, 2118, 6084, 661, 8471, 1527, 2546, 4, 4382, 10066, 11010, 1823, 6652, 4582, 7888, 4458, 7125, 142, 141, 5683, 959, 198, 1604, 2543, 2544, 7315, 3101, 8544, 10510, 5615, 7317, 10447, 90, 8175, 9135, 6910, 4813, 3413, 8282, 1883, 1996, 180, 3085, 197, 201, 11211, 2268, 203, 196, 2930, 10639, 900, 3015, 8829, 8802, 3903, 8695, 7802, 6272, 1002, 574, 8899, 1150, 8234, 5641, 9926, 4810, 5791, 8040, 10680, 1351, 1356, 1355, 1353, 4985, 1364, 4990, 455, 1363, 1218, 7064, 8585, 9530, 9086, 1349, 5652, 8159, 1354, 1352, 1348, 1360, 1350, 1361, 159, 160, 11092, 2571, 4317, 8574, 6327, 5258, 2516, 5229, 7192, 2506, 4392, 4935, 2283, 2334, 2335, 2339, 8995, 9792, 1282, 5093, 8162, 1298, 789, 6329, 101, 4249, 4259, 6731, 855, 2508, 2344, 4213, 3969, 2504, 2503, 2512, 4212, 2511, 9069, 1596, 1599, 4736, 483, 1773, 2266, 1178, 3643, 5468, 5012, 1539, 1984, 8678, 1990, 1987, 1951, 1981, 1985, 1979, 1989, 3769, 3770, 3467, 4191, 1292, 1291, 1365, 881, 882, 2203, 3010, 822, 1775, 3967, 4021, 3275, 268, 3282, 920, 3072, 1286, 3011, 3264, 4195, 3013, 3016, 2881, 9231, 3070, 3059, 8021, 2880, 3058, 2211, 5, 1279, 1345, 1346, 2204, 2912, 1774, 2205, 1289, 4591, 2551, 3, 921, 206, 1290, 2320, 2510, 2271, 2507, 2502, 2505, 3277, 4177, 1176, 3008, 5374, 874, 3285, 4421, 11123, 1280, 3753, 1281, 1177, 925, 1756, 4447, 1595, 1598, 891, 5375, 418, 566, 3766, 3606, 1811, 9121, 8360, 7017, 6244, 446, 405, 5001, 11193, 5348, 6139, 9634, 6583, 10715, 4701, 8431, 5605, 8911, 6098, 482, 6927, 4936, 353, 11152, 5797, 4809, 1847, 8645, 7089, 10284, 10884, 1383, 10572, 1504, 5833, 2064, 2065, 2066, 49, 2004, 137, 2652, 798, 1856, 50, 1201, 4189, 5306, 47, 48, 6678, 386, 2332, 4649, 384, 11138, 4035, 9712, 6412, 4733, 6669, 3411, 911, 2338, 4182, 1405, 10359, 5972, 8004, 4184, 4185, 1493, 5274, 1492, 1550, 5367, 7476, 2249, 8653, 10671, 4626, 6843, 4293, 4294, 797, 6179, 3816, 3489, 3573, 284, 773, 10546, 2293, 910, 2023, 7995, 772, 2024, 2294, 2025, 5196, 8837, 10218, 8815, 9555, 376, 786, 7087, 2254, 790, 2258, 2261, 26, 787, 2257, 10499, 2404, 4412, 378, 779, 10425, 6627, 782, 781, 780, 4186, 783, 2852, 1737, 784, 3012, 3684, 1415, 3685, 8590, 9394, 5336, 8399, 9713, 2122, 8430, 8024, 8975, 3198, 10346, 4850, 8035, 278, 281, 3075, 3703, 4912, 5702, 4398, 10117, 10131, 1203, 8974, 362, 930, 901, 899, 6689, 3702, 927, 3017, 902, 4801, 674, 928, 279, 280, 929, 4998, 391, 392, 4283, 8381, 2139, 680, 325, 5717, 8112, 3559, 3884, 1600, 3883, 6873, 3558, 5283, 1799, 1800, 9229, 817, 2270, 2341, 3340, 1787, 2278, 10987, 2262, 5195, 8900, 3053, 3052, 5297, 6323, 5022, 1125, 6208, 9171, 8957, 5083, 3867, 3281, 5573, 5410, 3708, 2513, 3279, 7282, 4789, 962, 152, 2117, 10986, 10942, 9492, 8806, 7222, 6864, 6688, 5051, 2626, 11017, 10401, 6406, 4645, 6241, 4437, 3720, 3721, 3347, 823, 1427, 2456, 2457, 2854, 4235, 591, 599, 3345, 10246, 560, 597, 4790, 4383, 4603, 6411, 9513, 2094, 6140, 10186, 6307, 2872, 7760, 2256, 2343, 2259, 60, 707, 1973, 1974, 1975, 172, 4051, 796, 5078, 2867, 2868, 9161, 734, 3132, 3153, 5535, 4546, 955, 4439, 202, 671, 2321, 2226, 2234, 2236, 2227, 9894, 5448, 898, 2850, 2933, 123, 2468, 2579, 924, 2069, 1013, 5547, 5484, 1933, 2274, 9192, 546, 1668, 475, 484, 3839, 4179, 4164, 6705, 1983, 1986, 1988, 9062, 2304, 869, 2515, 4245, 4180, 199, 5429, 4287, 5340, 3750, 529, 5246, 2277, 7202, 2324, 2330, 205, 2325, 4925, 144, 0, 6229, 922, 923, 209, 3886, 2233, 2229, 2237, 5556, 6322, 1258, 7025, 54, 1768, 8682, 10297, 3292, 8473, 9888, 3654, 8205, 4320, 2908, 7223, 2417, 8538, 5263, 800, 5516, 6603, 4721, 3961, 8270, 11001, 1470, 5920, 795, 10034, 9250, 10014, 459, 9454, 777, 2917, 778, 2810, 794, 2372, 3079, 255, 2939, 2938, 6451, 1342, 9667, 799, 6557, 4395, 785, 10768, 2800, 11012, 1318, 1921, 2742, 3201, 2337, 979, 1407, 775, 4196, 2095, 776, 2096, 2839, 3749, 4446, 10138, 1879, 5271, 1943, 2102, 2100, 2282, 1372, 2101, 4430, 561, 1942, 2104, 4219, 1944, 2105, 2109, 2098, 4639, 2097, 2288, 1094, 2140, 319, 2116, 2106, 7418, 1937, 2114, 3372, 4783, 774, 2248, 2427, 238, 7264, 1399, 2099, 6386, 576, 3764, 3204, 585, 3970, 2083, 2108, 2115, 4225, 2113, 6676, 2866, 2110, 4204, 3968, 1941, 2014, 553, 579, 5074, 1066, 2318, 1727, 5565, 1191, 1334, 4615, 2461, 1319, 1320, 1991, 5002, 6136, 363, 5003, 6235, 8253, 4552, 410, 7534, 5736, 4452, 9784}
community 9573 = {9573}
community 11035 = {11035}
community 21699 = {9517, 10634, 5659, 7023, 2154, 2178, 2625, 3407, 2158, 2690}
community 8452 = {8452}
community 11205 = {11205}
community 6683 = {6683}
community 9940 = {9940}
community 21917 = {1402, 1401, 1400, 1403, 6673, 7335, 1404, 6439, 9876, 7556, 9456, 5151, 6719, 2565, 6253, 813, 4404, 4406, 4402, 4403, 7338, 938, 7524, 11243, 10857, 10270, 11208, 10163, 9057, 9826, 9545, 1417, 3283, 5376, 6779}
community 21586 = {5415, 8731, 5054, 858, 2957, 5017, 857, 5016}
community 10461 = {10461}
community 21871 = {8365, 7908, 6834, 9996, 10756, 10694, 10524, 10356, 9349, 8483, 7472, 7323, 5188, 6701, 3007, 7163, 5973, 10467, 7720, 10229, 5317, 6656, 9480, 9204, 11113, 2379, 8081}
community 8299 = {8299}
community 77 = {77}
community 8849 = {8849}
community 2030 = {2030}
community 12891 = {9710, 10949}
community 12162 = {7706, 10130}
community 20710 = {10468, 2545, 9539}
community 12045 = {58, 10747}
community 6222 = {6222}
community 9012 = {9012}
community 1541 = {1541}
community 10448 = {10448}
community 18958 = {7947, 4549, 9975, 10374}
community 4246 = {4246}
community 20974 = {4226, 6410, 8835, 10660, 6237, 7380}
community 11961 = {6475, 8472}
community 18149 = {7363, 715, 4378}
community 21952 = {8867, 10541, 10377, 7460, 6963, 7818, 4955, 8953, 802, 5379, 108, 981, 8951, 9442, 9385, 9868, 2753, 6972, 9816, 10831, 8255, 5262, 8768, 9415, 2475, 3521, 3522, 8037, 10961, 7123, 4859, 3196, 8962, 5764, 6028, 8796, 282, 321, 320, 322, 6038, 10015, 2859, 2860, 730, 2175, 1518, 2174, 5052, 9210, 6090, 7284, 7456, 1666, 3744, 3746, 1664, 2029, 1665, 2031, 4470, 1130, 2183, 1133, 1132, 749, 1131, 1120, 1129, 2501, 1359, 3712, 771, 3133, 10212, 3339, 4959, 11185, 56, 57, 5445, 6869, 5216, 9033, 6102, 1573, 1575, 75, 1561, 1570, 1579, 1571, 1578, 10285, 1580, 1576, 1577, 8638, 8003, 1574, 1581, 1538, 1614, 10483, 1661, 3531, 357, 1127, 1606, 9219, 6964, 7537, 7541, 847, 8980, 1128, 1621, 1929, 8034, 1567, 4769, 1931, 1620, 1568, 5252, 3529, 1126, 3913, 1623, 1624, 3536, 3493, 3537, 2755, 2760, 358, 1622, 88, 107, 1930, 8710, 3346, 59, 1582, 86, 1569, 1934, 5507, 83, 82, 1163, 2841, 2844, 1421, 85, 5426, 84, 81, 87, 4909, 9061, 4312, 4118, 1562, 6097, 1572, 3528, 1566, 1565, 6074, 5711, 9170, 1564, 3532, 3530, 3527, 6800, 1657, 8071, 698, 3689, 770, 759, 9030, 2842, 1563, 1659}
community 21137 = {3962, 6831, 4384, 6225, 7608, 9840, 5290, 7609, 3662, 3661, 5861, 7607, 10331, 9183, 3993, 4272, 10127, 4271, 4273, 10935, 8567, 9506, 4572, 10237, 8905, 6409, 10379}
community 18819 = {8848, 10037, 10088}
community 8450 = {8450}
community 11690 = {5959, 10454}
community 11044 = {11044}
community 9245 = {9245}
community 3761 = {3761}
community 21925 = {2165, 2168, 2275, 5701, 7319, 6677, 8845, 4305, 4300, 5840, 2128, 4304, 9658, 1993, 8640, 10887, 10391, 8160, 8747, 4361, 7170, 9147, 6607, 8346, 5102, 5957, 4360, 4362, 4744, 4745, 5974, 11056, 7416, 10512, 10275, 5681, 8573, 4147, 5548, 6515, 8664, 10406, 9087, 11179, 10852, 8903, 6417, 6416, 7588, 6840, 10845, 3427, 9381, 3430, 11106, 6001, 7961, 7028, 7329, 2636, 7127, 10380, 9495, 10411, 3419, 6933, 8086, 458, 5372, 3418, 2452, 5400, 5488, 3417, 10282, 6716, 6612, 3426, 10281, 6257, 7909, 693, 6638, 5732, 7384, 10211, 3428, 694, 3429, 7002, 7913, 365, 3423, 6715, 936, 937, 2666, 10057, 2665, 5424, 10280, 6680, 8891, 8193, 7175, 10669, 5300, 6595, 8635, 182, 5514, 11064, 4921, 8079, 3841, 2670, 4694, 4069, 8569, 6041, 10300, 3850, 291, 5518, 5217, 4895, 6070, 10931, 10780, 7490, 10562, 4044, 10825, 1229, 6162, 3851, 3853, 3909, 9656, 9642, 4071, 5127, 4063, 4043, 4892, 4041, 4047, 4950, 5218, 10682, 4062, 6163, 4042, 4061, 733, 10017, 10855, 4951, 9874, 6928, 1460, 1461, 8436, 5368, 3835, 447, 4890, 8325, 9580, 5806, 8884, 6007, 1214, 1048, 9567, 8421, 9077, 10985, 11121, 3846, 6648, 445, 5369, 161, 3845, 586, 1213, 6391, 8967, 5612, 8033, 934, 5413, 9076, 10304, 581, 7327, 3431, 9542, 3422, 8088, 8274, 10965, 11154, 10848, 8810, 8148, 2051, 10004, 8916, 6931, 8940, 6803, 6604, 3045, 8514, 5773, 4167, 5889, 4168, 10763, 1206, 8291, 9370, 7248, 9074, 6082, 4896, 7640, 6328, 10623, 4729, 7018, 10646, 9252, 9185, 8586, 8917, 5072, 7331, 1591, 7584, 9123, 3421, 9879, 5219, 7186, 8356, 8834, 6959, 8633, 4726, 5526, 5689, 5970, 5362, 7474, 5275, 5749, 4952, 5276, 4893, 4894, 3366, 5801}
community 9703 = {9703}
community 9468 = {9468}
community 9176 = {9176}
community 3409 = {3409}
community 21760 = {7792, 10168, 10023, 9593, 4494, 4492, 4493, 5422, 11190, 9852, 5803, 6342, 1086, 9180, 3192, 2826, 3191}
community 8997 = {8997}
community 7894 = {7894}
community 11233 = {11233}
community 878 = {878}
community 11258 = {11258}
community 20632 = {9758, 6446, 10022}
community 10283 = {10283}
community 164 = {164}
community 20678 = {6735, 4115, 4116, 906, 2134}
community 10490 = {10490}
community 10673 = {10673}
community 10387 = {10387}
community 11031 = {11031}
community 5170 = {5170}
community 11260 = {11260}
community 2068 = {2068}
community 21867 = {8445, 9611, 10242, 4140, 10945, 7373, 8428, 1717, 9228, 3868, 5122, 7244, 6459, 648, 4943, 5705, 4073, 5650, 8958, 8494, 3406, 11084, 6881, 1946, 3094, 3095, 7897, 10189, 3116, 1593, 5145, 8844, 1952, 1953, 2902, 9537, 5620, 10745, 3849, 5030, 8785, 8539, 8850, 3533, 7144, 9896, 1739, 10683, 8792, 7877, 1558, 3534, 1821, 1819, 1820, 7664, 3981, 89, 4830, 4236, 9494, 2655, 968, 1240, 525, 3620, 8769, 10819, 8915, 6658, 6270, 6269, 6268, 6267, 7458, 1628, 998, 9995, 8659, 11164, 6012, 2678, 8266, 4677, 31, 17, 8618, 22, 1899, 19, 18, 1549, 1259, 1260, 9746, 5327, 10463, 5137, 5326, 2828, 2771, 8306, 3757, 2833, 3756, 3755, 8243, 4972, 9380, 4973, 7085, 1024, 1029, 7932, 1556, 2944, 4610, 6281, 2948, 2947, 8151, 1676, 1557, 2943, 1023, 2942}
community 1228 = {1228}
community 16731 = {10214, 10472, 10436, 4102, 10341}
community 20912 = {10624, 2479, 1978, 6294}
community 9084 = {9084}
community 20146 = {5307, 10142, 6380, 7578, 8272, 9396}
community 6423 = {6423}
community 10968 = {10968}
community 21716 = {4570, 7112, 10063, 10555, 4525, 4513, 1677, 4502, 4523, 8501, 5742, 4527, 1687, 10021, 4536, 4532, 4531, 4501, 10864, 8413, 10156, 9854, 6147, 5346, 5519}
community 5934 = {5934}
community 1160 = {1160}
community 21805 = {8172, 10597, 5192, 721, 722, 6789, 720, 1227, 5947, 11117, 4826, 716, 8242, 6606, 5291, 5298, 5814, 10834, 8698, 8367, 2538, 11202, 8281, 10207, 9889, 5330, 6690, 69, 10465, 5334, 532, 5664, 9629, 7925, 5583, 5318, 8301, 10872, 5332, 5644, 637, 9738, 10310, 5359, 7468, 10147, 7101, 8174, 5645, 6878, 4058, 5251, 6723, 5682, 5331, 5333, 8466, 11143}
community 15913 = {11240, 8203, 10279}
community 18481 = {4862, 5325}
community 6188 = {6188}
community 3833 = {3833}
community 8350 = {8350}
community 4846 = {4846}
community 10316 = {10316}
community 10794 = {10794}
community 11168 = {11168}
community 9810 = {9810}
community 21813 = {3557, 2383, 7383, 5990, 6997, 9798, 7521, 9978, 9215, 7156, 2250, 10948, 9433, 10414, 7849, 9592, 11247, 8140, 5910, 7536, 9863, 8144, 9368, 6248, 8666, 9146, 9936, 8946, 4834, 8557, 7922, 6791, 7683, 7990, 5623, 6961, 2756, 7259, 5761, 8323, 8131, 5031, 6805, 6923, 6682, 8499, 7218, 8410, 318, 1067, 6171, 4845, 9857, 10558, 9855, 10046, 7219, 7109, 5249, 5783, 5540, 6336, 6052, 7715, 6189, 7729, 997, 8132, 7933, 9794, 9559, 8321, 9253, 11238, 5995, 8372, 1251, 7283, 3397, 6303, 415, 5927, 8395, 9372, 11131, 5550, 689, 6989, 7562, 10140, 5304, 11090, 10665, 9903, 8329, 5870, 8462, 3572, 9973, 9594, 6820, 8549, 8790, 1059, 6458, 7670, 5040, 6672, 3587, 10032, 6887, 7668, 7730, 10238, 6793, 7955, 8720, 8929, 10258, 10150, 4200, 5784, 8486, 5097, 8113, 6611, 3099, 6936, 7966, 10426, 6047, 3100, 9429, 7705, 8094, 9256, 6562, 4489, 7169}
community 11013 = {11013}
community 7972 = {7972}
community 20193 = {1968, 1969, 1967, 1971, 1972}
community 6617 = {6617}
community 4509 = {4509}
community 10247 = {10247}
community 8827 = {8827}
community 16284 = {1889, 4632}
community 6341 = {6341}
community 11141 = {11141}
community 18656 = {8733, 2297, 9521}
community 9082 = {9082}
community 20018 = {7407, 9100, 9726, 7766, 70, 1716, 5048}
community 9109 = {9109}
community 21700 = {8746, 9371, 8726, 11153, 10277, 2681, 8505, 9102, 214, 8433, 7190, 5063, 11054, 10859, 10462, 10440, 9643, 9538, 9000, 8157, 7813, 7808, 7450, 7397, 7228, 6239, 5053, 3359, 2910, 649, 10692, 4562, 8412, 8836, 1375, 323, 10353, 594, 4919, 264, 10469, 217, 1631, 9482, 7746, 2001, 3796, 10459, 2583, 7950, 10585, 6125, 216, 8134, 1187, 7907, 6650, 8407, 4869, 6661, 3159, 10019, 5250, 4032, 7572, 3018, 1453, 10480, 8705, 9636, 2658, 6357, 7573, 8826, 7561, 8886}
community 10594 = {10594}
community 5485 = {5485}
community 20363 = {11030, 5343, 6695, 5802, 9024, 7340, 7339, 5887, 5344, 9025}
community 10153 = {10153}
community 5059 = {5059}
community 21259 = {2747, 9951, 1277, 7892, 7461, 10389, 8603, 7723, 9766, 6251, 6876, 342, 5447, 6243, 5405, 7738, 5963, 6154, 5964, 2925, 5588}
community 18177 = {8981, 4625, 2710, 9095, 5827, 7176}
community 1380 = {1380}
community 7794 = {7794}
community 8734 = {8734}
community 8195 = {8195}
community 21796 = {10701, 9524, 6790, 8718, 7869, 10807, 5181, 6860, 4794, 7059, 1095, 6836, 10321, 6780, 8002, 1336, 10635, 2322, 10962, 10719, 3515, 3488, 9939, 8136, 2281, 2764, 2768, 5543, 8453, 2767, 2130, 2766, 6932, 7448, 105, 2464, 10717, 11094, 8588, 7220, 10116, 10128, 4600, 2093, 9225, 7010, 2292, 5285, 5135, 7739, 8536, 7659, 7337, 10266, 10388, 11191, 5373, 1509, 7810, 10319, 9569, 449, 2323, 9985, 7113, 8238, 7522, 9923, 3520, 3518, 3519, 4758, 7548, 6447, 6655, 9515, 10631, 2740, 5187, 8853, 8620, 10788, 7798, 10036, 6809, 4534, 10059, 8606, 7360, 10005, 6801, 10553, 8318, 10576, 10464, 9856, 8909, 8348, 2057, 4577, 10593, 10208, 7872, 11018, 10724, 10008, 9533, 8288, 5610, 5568, 4515, 11182, 11130, 11036, 10781, 10766, 10075, 9955, 11110, 10628, 11132, 11108, 10969, 10937, 10837, 10644, 10586, 10532, 10513, 10427, 10197, 9443, 9268, 8693, 7595, 7390, 7053, 6974, 6702, 6450, 6180, 5758, 4130, 582, 11074, 10735, 8481, 8459, 11183, 11022, 9620, 9053, 8062, 9920, 6934, 10442, 3758, 4007, 4008, 6431, 7600, 6709, 1199, 8874, 4335, 4333, 5532, 2706, 2701, 1155, 4732, 8295, 4691, 9507, 5880, 6747, 7480, 9531, 10001, 1123, 275, 4595, 8050, 10370, 10523, 9785, 9956, 10348, 6602, 6698, 8124, 10385, 7857, 10027, 2956, 6813, 6738, 6699, 10739, 3490, 5487, 3699, 8465, 5081, 7214, 6212, 6434, 5120, 9405, 10137, 10504, 10886, 10667, 11199, 8994, 7379, 10879, 2892, 6653, 7265, 5743, 10171, 7752, 10789, 4742, 7063, 10503, 10236, 11226, 8353, 9579, 10178, 10994, 2984, 10651, 7242, 1498, 6958, 10853, 8490, 9837, 7177, 10913, 9364, 6821, 6120, 8196, 10578, 1837, 8403, 4587, 8613, 9511, 642, 9671, 10347, 7566, 7999, 10808, 4658, 5500, 6657, 7782, 9669, 8220, 8183, 8824, 8362, 10704, 4522, 7781, 10658, 6725, 8582, 7215, 5812, 9362, 5240, 5364, 9664, 4297, 213, 7587, 9523, 7005, 8998, 7420, 6372, 2590, 5503, 5148, 8910, 2299, 7545, 4980, 10765, 9422, 5377, 9589, 7410, 9383, 9846, 9638, 11004, 4528, 6274, 10129, 10579, 8581, 2244, 9367, 10081, 8298, 10148, 8030, 10083, 7821, 2228, 5760, 6311, 9814, 2235, 2239, 669, 5553, 9023, 8111, 9270, 8233, 10378, 2428, 9115, 10810, 3084, 9582, 8512, 8715, 7814, 10273, 9194, 10732, 10159, 2855, 1848, 7273, 10407, 2430, 9054, 3963, 6570, 10767, 10002, 5497, 10226, 11038, 9804, 11157}
community 6278 = {6278}
community 4201 = {4201}
community 1609 = {1609}
community 20830 = {5136, 8359, 11174, 7440, 4725, 5744, 6979}
community 1746 = {1746}
community 1747 = {1747}
community 444 = {444}
community 21322 = {3504, 3503, 5767, 7593, 8515, 10231, 9093, 100, 2355, 1982, 5800, 2326, 8409, 7194, 3942, 6703, 6432, 6752, 5173, 7426, 9762, 10526, 8180, 5045, 5046, 8437, 9950, 95, 727}
community 21352 = {2307, 8078, 4161, 7122, 7249, 9248, 10102, 9650, 2316, 4879}
community 19110 = {2407, 3958, 7647}
community 7859 = {7859}
community 915 = {915}
community 6105 = {6105}
community 6641 = {6641}
community 10478 = {10478}
community 21374 = {277, 312, 7790, 8427, 9905, 6400, 11176, 6687, 11104, 1555, 314, 7756, 3217, 3216, 3214, 3215, 3258, 156, 5351, 6399, 7302, 3221, 3222, 10737, 9841, 10126, 3219, 6398, 7255, 3220, 4638}
community 6756 = {6756}
community 2489 = {2489}
community 7862 = {7862}
community 10479 = {10479}
community 10809 = {10809}
community 8926 = {8926}
community 6727 = {6727}
community 20366 = {5023, 1060, 8699, 7295, 5194, 6224}
community 5981 = {5981}
community 1897 = {1897}
community 9623 = {9623}
community 11068 = {11068}
community 7200 = {7200}
community 6233 = {6233}
community 1316 = {1316}
community 9818 = {9818}
community 1962 = {1962}
community 20576 = {5209, 5208, 8469, 5210, 5723, 7048, 6011, 9741, 11239, 8389, 5719, 5729, 5720, 5722, 5721, 5724, 8812}
community 21339 = {10668, 8166, 6745, 11128, 8032, 3212, 3218, 7861, 4822, 6639, 3210, 11212, 11192, 3209, 11228, 6693, 1870, 1854, 1866, 1874, 6784, 1454, 1449, 1446, 1457, 1455, 1447, 1448, 1445, 1456, 1853}
community 18769 = {3885, 3170, 285, 3077}
community 4529 = {4529}
community 10976 = {10976}
community 6319 = {6319}
community 21571 = {3789, 3787, 1035, 3786, 11140, 1430, 1503, 155, 1543, 9972, 7621, 7806, 10170, 5193, 6280, 1391, 2012, 4558, 4665, 9729, 10921, 7006, 4227, 4228, 9027, 8055, 8100, 4230, 4231, 2010, 2008, 2009, 2011, 8804, 7741, 8805, 7816, 4229, 2609, 10332, 6396, 2084, 11086}
community 10610 = {10610}
community 5668 = {5668}
community 8583 = {8583}
community 4911 = {4911}
community 2473 = {2473}
community 9065 = {9065}
community 2560 = {2560}
community 21685 = {8304, 7277, 1009, 7274, 9425, 10880, 5397, 11032, 9258, 5253, 5420, 8212, 3784, 7497, 7146, 7385, 11213, 8316, 10082, 6347, 7136, 8773, 9354, 9566, 6794, 8843, 6600, 8752, 10047, 9635, 9458, 9179, 8971, 6768, 4594, 2909, 9700, 7681, 6196, 7924, 3476, 7494, 9232, 6209, 9709, 7971, 8047, 735, 11037, 8725, 10390, 904, 4644, 6254, 6822, 3172, 3167, 3168, 8424, 905, 7539, 10434, 4146, 10751, 9752, 3166, 3174}
community 4967 = {4967}
community 8908 = {8908}
community 5713 = {5713}
community 16801 = {10941, 11149}
community 18099 = {4986, 8073}
community 6521 = {6521}
community 4450 = {4450}
community 9402 = {9402}
community 10064 = {10064}
community 16 = {16}
community 2150 = {2150}
community 21659 = {4907, 7662, 7033, 10909, 8110, 9599, 9504, 8507, 1495, 7130, 1, 2, 7624, 7240, 7550, 2559, 6226, 8398, 10988, 2992, 6119, 1315, 2528, 9562, 1602, 5627, 9843, 4098, 4668, 4150, 4858, 1347, 5570, 9078, 1055, 7964, 1465, 1464, 11245, 10587, 1542, 7492, 8610, 8315, 7436, 9050, 9487, 10972, 8517, 1714, 8213, 4664, 4667, 8492, 10306, 1601, 6757, 7736, 9127, 10009, 110, 10754, 8550, 10003, 2853, 10672, 10011, 9796, 7656, 2838, 2331, 2599, 2400, 2401, 7771, 3767, 4753, 7977, 3109, 3765, 440, 7993, 3687, 7084, 7703, 11046, 7092, 7475, 4408, 7150, 120, 1812, 1494, 1337, 6977, 5831, 5342, 10363, 3908, 9842, 5387, 7496, 5437, 7858, 11029, 1770, 6922, 388, 8532, 3545, 9780, 8302, 9085, 10647, 10053, 9534, 7797, 4405, 6005, 6939, 3630, 117, 3638, 615, 3635, 9238, 3129, 7699, 6345, 3119, 3120, 5393, 3598, 7111, 9869, 7749, 3576, 3582, 3618, 3621, 3614, 7471, 3640, 6262, 7984, 3644, 7552, 3596, 6405, 3577, 3642, 6146, 9244, 1142, 10622, 3613, 6759, 9639, 9770, 7643, 9070, 9242, 10609, 6404, 7488, 8343, 11217, 3575, 7696, 11145, 4828, 11204, 11170, 3603, 10592, 11188, 5788, 3637, 7700, 3632, 3584, 3591, 10801, 6064, 9897, 6065, 6066, 4119, 3124, 3645, 3147, 5115, 6174, 9174, 10960, 2594, 8077, 2595, 7763, 6846, 3123, 10456, 3128, 7601, 7707, 3122, 3125, 3118, 3121}
community 18492 = {7676, 7853}
community 10720 = {10720}
community 954 = {954}
community 7724 = {7724}
community 8565 = {8565}
community 4647 = {4647}
community 21265 = {4653, 5394, 3287, 8966, 9360, 8237, 8198, 5599, 10430, 7351, 11146, 10806, 11003}
community 5572 = {5572}
community 10599 = {10599}
community 2677 = {2677}
community 861 = {861}
community 7031 = {7031}
community 5161 = {5161}
community 10349 = {10349}
community 20169 = {2562, 9243, 10466, 2563, 2858}
community 10873 = {10873}
community 3348 = {3348}
community 20921 = {559, 3817, 551, 549, 4141}
community 11014 = {11014}
community 5897 = {5897}
community 9548 = {9548}
community 18963 = {2044, 2043, 2019, 2042}
community 5511 = {5511}
community 18516 = {8027, 7942, 8262}
community 17234 = {10164, 352, 7199}
community 21624 = {5839, 2906, 2907, 10920, 4152, 5479, 7870, 4153, 4154, 7137, 7314, 8341, 9915, 9516, 1362, 10645, 6925, 9046, 9508, 9434, 8686, 7714, 8057, 3655, 7713, 9651, 4927, 4928, 10863, 10533, 1040, 3952, 3142, 3141, 3140, 3143, 6187, 2648, 2647, 8123, 10779, 10443, 8310, 8251, 7080, 10731, 7994, 7212, 3442, 4699, 1732, 2896, 1735, 4336, 4764, 4705, 1731, 4710, 5406, 5590, 6277, 5684, 4652, 7095, 4711, 4706, 4707, 8535, 7332, 9239, 1296, 7753, 10573, 942, 6576, 1041, 177, 7791, 6552, 9103, 10502, 5882, 1815, 2622, 11197, 9725, 9961, 10308, 4085, 10580, 10038, 1119, 10998, 7167, 2746, 7074, 4825, 9114, 11241, 8401, 6071, 6769, 11266, 2460, 10054, 3910, 3912, 3911, 3914, 4914, 5857, 5598, 8214, 3483, 3098, 5591, 10787, 9008, 7780, 2494, 2495, 4602, 9881, 10394, 10415, 9933, 1850, 7873, 9590, 2676, 2671, 2679, 2692, 2686, 2687, 9918, 8307, 5273, 8859, 11256, 10846, 10383, 6035, 8284, 567, 2048, 4939, 6027, 4338, 4339, 842, 4917, 9543, 8324, 3551, 10511, 6919, 4598, 401, 9943, 2794, 1877, 5430, 7035, 9045, 3102, 2719, 4588, 2371, 2720, 6126, 8268, 8977, 10305, 9806, 8211, 8041, 9686, 4468, 6633, 9991, 10174, 8993, 510, 1395, 4559, 5968, 5149, 1806, 975, 4156, 1961, 8446, 5624, 329, 2370, 5885, 5884, 1412, 4611, 840, 6279, 2721, 272, 271, 2136, 2137, 989, 1413, 6002, 660, 2724, 2498, 659, 656, 658, 2103, 8548, 10744, 1442, 10714, 5411, 6566, 8545, 10333, 7210, 1658, 6901, 4520, 11007, 681, 6053, 6599, 2521, 4136, 7709, 2387, 5154, 10039, 1159, 2085, 2694, 11071, 11087, 2349, 2311, 4097, 9108, 2312, 1481, 4096, 10791, 9063, 8742, 7000, 7280, 5586, 2314, 2315, 5014, 7583, 7801, 5491, 1437, 6124, 8156, 3026, 3999, 10636, 10365, 10355, 8423, 7236, 7235, 7230, 6773, 10252, 4984, 5688, 9281, 837, 7178, 3295, 5509, 7927, 2975, 10455, 8830, 9351, 11257, 3807, 7884, 5904, 10044, 11136, 4017, 10958, 10902, 7686, 6276, 10618, 3465, 3665, 2607, 8609, 5418, 7347, 7836, 9081, 6938, 536, 4692, 4585, 6559, 6507, 10262, 7431, 651, 8878, 6112, 10938, 10916, 96, 11177, 11049, 5268, 5270, 1702, 1704, 5269, 9423, 6885, 9887, 5986, 9416, 8048, 7121, 10090, 4641, 7529, 9374, 8141, 10999, 9759, 10263, 5444, 8628, 4622, 8133, 7204, 5949, 9633, 4135, 8388, 6172, 9178, 42, 4848, 6176, 5625, 6842, 1042, 5799, 2911, 1615, 8883, 8828, 7847, 10351, 7811, 11251, 9465, 6132, 10740, 6108, 11118, 10653, 6766, 10497, 10276, 1382, 276, 9822, 8226, 9377, 6543, 3954, 6073, 10311, 9483, 7515, 7157, 6849, 9522, 10112, 4104, 5062, 8181, 8029, 8846, 5700, 6891, 982, 8767, 10342, 8775, 3024, 7346, 7784, 4345, 4348, 7065, 6720, 10106, 5461, 3819, 9477, 6965, 10657, 10544, 10045, 9802, 9412, 8379, 8369, 6200, 5494, 5467, 5462, 3003, 2465, 8794, 9809, 2388, 2630, 8150, 5096, 5094, 5095, 10742, 9864, 8944, 8907, 8246, 6554, 55, 6533, 10336, 8273, 9608, 9627, 114, 7234, 5558, 7243, 5651, 10033, 8982, 9764, 8671, 4751, 6827, 192, 10690, 7247, 1186, 7066, 7225, 10691, 7245, 3828, 8280, 4205, 8415, 7437, 10867, 10563, 3820, 3821, 7182, 247, 5264, 5616, 10977, 248, 1209, 10919, 9576, 6956, 10095, 10656, 7051, 6877, 10843, 2172, 7528, 8173, 6063, 7463, 9175, 2437, 11201, 6242, 1267, 4385, 4624, 9056, 3146, 3946, 2893, 1158, 3951, 4735, 7594, 2709, 11129, 2081, 3840, 4131, 10955, 10783, 6290, 8692, 4134, 2612, 4127, 2641, 2642, 2611, 1947, 1949, 1190, 1948, 1959, 5233, 1950, 4124, 9462, 8331, 8028, 6495, 6338, 6055, 5502, 8149, 4507, 9446, 7554, 3145, 8885, 8920, 6060, 2716, 187, 10930, 10551, 10438, 2518, 10547, 1135, 7878, 9861, 3540, 4517, 9853, 1116, 6903, 3550, 375, 1134, 1719, 1720, 7711, 4081, 4084, 7941, 9269, 4088, 4756, 4083, 10522, 4093, 4087, 4094, 4635, 4092, 4089, 4091, 6564, 9160, 3563, 9795, 5128, 8017, 1235, 4171, 9233, 1422, 10221, 856, 5414, 5665, 10925, 4605, 4865, 10098, 1295, 1257, 10548, 4755, 3464, 3664, 4734, 5646, 3136, 5011, 6555, 9188, 7574, 3148, 7719, 10892, 3663, 4203, 7538, 4918, 3151, 3150, 6192, 9149, 2773, 1831, 5266, 4872, 5647, 3463, 8487, 4170, 4202, 7481, 2898, 6138, 3447, 3448, 7166, 8861, 8906, 10255, 4018, 1734, 10028, 5606, 8005, 8354, 3695, 6375, 3895, 10813, 3894, 7934, 4670, 3892, 6091, 5105, 3893, 3891, 3898, 6374, 3889, 4757, 3888, 5110, 8622, 3896, 10554, 3897, 9624, 976, 7701, 8064, 8387, 9787, 4381, 8504, 1784, 3517, 5916, 9072, 9701, 8215, 9154, 5452, 9158, 10847, 8562, 9640, 2369, 9715, 8375, 4415, 8442, 2845, 4223, 4285, 4221, 4222, 4232, 368, 2089, 6123, 957, 3823, 3824, 97, 4220, 6897, 6110, 5316, 5322, 5915, 6044, 5843, 6675, 2493, 7546, 985, 986, 8592, 6325, 3475, 4748, 7103, 5953, 8717, 1034, 7158, 1032, 10964, 1729, 2654, 5728, 8813, 8221, 4712, 4455, 1627, 4113, 9488, 6069, 3956, 7829, 7483, 6017, 5380, 5808, 6718, 1118, 7128, 9646, 9202, 9514, 7090, 350, 4852, 5060, 1869, 2717, 4322, 6373, 9101, 7863, 9781, 7477, 2367, 8168, 2368, 9285, 2225, 8480, 1689, 1690, 2672, 5381, 9217, 4133, 407, 4623, 3957, 2620, 2621, 3139, 1814, 189, 1722, 3772, 3869, 3870, 8090, 1779, 9157, 4838, 9098, 1945, 2087, 10584, 3809, 3810, 2601, 7325, 2598, 5984, 4806, 1369, 9021, 1783, 2000, 10286, 3986, 11042, 5924, 6478, 5929, 6516, 3492, 5431, 4674, 6199, 9755, 5844, 111, 3562, 6700, 4518, 4651, 3149, 5434, 113, 4550, 6397, 8724, 2994, 1893, 1253, 1254, 5976, 4427, 4650, 1263, 6143, 1268, 1248, 1390, 2483, 1266, 2774, 10914, 2715, 1090, 8493, 2734, 6415, 4337, 1863, 1864, 1860, 9247, 1867, 270, 844, 10451, 1411, 2135, 1479, 1480, 3964, 657, 3965, 4521, 2553, 2554, 3950, 6670, 1079, 1111, 4481, 6173, 1183, 3953, 10288, 6033, 2086, 1833, 5007, 2540, 6216, 7761, 7976, 5975, 408, 4148, 4190, 652, 841, 1208, 5906, 7324, 969, 218, 1262, 3093, 1654, 3501, 2894, 3138, 4114, 4373, 3471, 3473, 4214, 4557, 1813, 10662, 7470, 1822, 3988, 5183, 10500, 1381, 4082, 1499, 4090, 1694, 1692, 1693, 1691, 1695, 5486, 6040, 7953, 2798, 2735, 4802, 1157, 1778, 1269, 8670, 6762, 6895, 908, 4129, 3042, 3268, 1426, 8579, 1482, 850, 1483, 244, 5211, 5592, 5734, 6911, 6892, 6926, 1895, 7272, 5324, 5350, 9039, 8370, 1878, 2887, 3205, 877, 7898, 2366, 5567, 3826, 9568, 6787, 7639, 1379, 1387, 3057, 5130, 2453, 4619, 6509, 3294, 516, 10638, 10760, 2363, 2364, 3987, 6252, 6093, 8939, 5069, 10753, 5698, 6620, 3905, 9165, 8646, 685, 8963, 6441, 5412, 1663, 5125, 10866, 1368, 6106, 7227, 7209, 6634, 7174, 4512, 4821, 9500, 4365, 5789, 5697, 4371, 9032, 664, 696, 3906, 1901, 9125, 4555, 2834, 691, 4107, 1184, 5176, 514, 515, 517, 513, 6940, 10418, 9159, 5865, 6563, 267, 647, 7512, 8925, 5454, 10253, 6223, 8930, 4698, 3486, 2220, 9921, 10303, 4987, 2061, 7099, 3474, 3477, 11026, 8074, 3507, 6681, 6767, 7819, 5669, 4132, 9867, 2408, 9584, 4975, 5763, 6236, 7231, 1050, 4059, 6370, 1757, 9677, 7603, 6663, 3356, 4704, 8608, 10439, 4543, 4671, 1386, 11041, 3243, 3386, 7916, 2443, 2441, 2444, 9954, 9765, 2597, 2360, 2406, 687, 5156, 2649, 10689, 9821, 8578, 4795, 5004, 5524, 5673, 7509, 2440, 3825, 2929, 5433, 6145, 7301, 3955, 6838, 4754, 3472, 1764, 1765, 5505, 7142, 2997, 3478, 9044, 11114, 1114, 3480, 1115, 3479, 2267, 1726, 6453, 6915, 9960, 2485, 8750, 7559, 1052, 1053, 6313, 7486, 2890, 3000, 8330, 8426, 1278, 4923, 4873, 7967, 1546, 1548, 1547, 7364, 8684, 11194, 8704, 7252, 9935, 8231, 9168, 3949, 8456, 6435, 3887, 909, 10951, 6452, 538, 537, 3188, 4440, 10696, 10702, 3184, 3187, 9934, 5107, 5770, 7427, 3509, 3117, 7876, 3437, 5835, 6122, 6704, 8754, 1239, 10072, 6551, 1244, 3445, 2813, 3349, 2814, 2542, 5184, 2488, 5061, 10567, 10637, 8630, 7444, 9602, 9356, 607, 6980, 2848, 10360, 2849, 6981, 2423, 2846, 2847, 2425, 9952, 605, 9714, 8435, 4684, 2422, 2421, 2424, 2426, 4683, 6218, 1699, 1698, 11151, 564, 646, 3110, 10232, 4321, 7785, 9819, 4473, 9058, 806, 5259, 5492, 7011, 2741, 1703, 8332, 1341, 9080, 3513, 5836, 4491, 9241, 3510, 3207, 3208, 3512, 3511, 3514, 7911, 3391, 4319, 1936, 3435, 3436, 6259, 9177, 9619, 2536, 3185, 6393, 1730, 5731, 2537, 4267, 9172, 2660, 5464, 2739, 10799, 4814, 7032, 5617, 5694, 6043, 9774, 4663, 5164, 7008, 3568, 2490, 6629, 5295, 6344, 3154, 6811, 3795, 1511, 390, 10676, 9163, 2123, 7742, 1626, 4612, 6213, 7645, 5261, 4804, 6261, 8757, 5687, 6898, 6371, 4411, 400, 8737, 7318, 1301, 1302, 2303, 5310, 10612, 10458, 10012, 10803, 9603, 5663, 2650, 4823, 1832, 10643, 10155, 6207, 988, 2610, 1071, 8056, 3114, 3115, 6764, 2593, 7555, 723, 8739, 10278, 1697, 1243, 1245, 1696, 539, 636, 2519, 5541, 4172, 1113, 4173, 8594, 1112, 11116, 7152, 5859, 688, 9091, 6433, 274, 315, 5383, 3112, 2915, 4137, 5403, 4264, 6315, 4466, 5085, 7191, 4471, 8947, 1688, 2541, 3569, 3571, 10604, 4750, 5436, 738, 2486, 7558, 6367, 1109, 3440, 3570, 1031, 4749, 7250, 9717, 2361, 2568, 6414, 4575, 5943, 10429, 2080, 9189, 831, 9540, 10227, 5672, 219, 10954, 7641, 5140, 5421, 2645, 3037, 11252, 6006, 9886, 222, 3241, 534, 5655, 1960, 1105, 725, 5171, 11223, 632, 9751, 5508, 1491, 2697, 724, 3829, 613, 1097, 531, 3443, 5043, 10199, 8685, 2520, 631, 602, 1385, 5832, 344, 633, 533, 635, 530, 7769, 639, 641, 5172}
community 7787 = {7787}
community 8187 = {8187}
community 5427 = {5427}
community 9439 = {9439}
community 8788 = {8788}
community 792 = {792}
community 5242 = {5242}
community 11127 = {11127}
community 7929 = {7929}
community 18782 = {8553, 6153, 6749, 10693, 2696, 3107, 4244, 3705, 5755, 1020, 3108, 6761, 7106, 5926, 606, 10666}
community 2429 = {2429}
community 3567 = {3567}
community 10422 = {10422}
community 9353 = {9353}
community 7678 = {7678}
community 1583 = {1583}
community 6823 = {6823}
community 6967 = {6967}
community 19145 = {506, 7326, 9980, 10832}
community 6788 = {6788}
community 326 = {326}
community 9682 = {9682}
community 5531 = {5531}
community 17130 = {8779, 10975}
community 10367 = {10367}
community 8838 = {8838}
community 5440 = {5440}
community 1484 = {1484}
community 2789 = {2789}
community 10338 = {10338}
community 8780 = {8780}
community 9375 = {9375}
community 20902 = {9909, 7321, 6133, 8290, 10123, 488, 9621, 487, 1476}
community 16089 = {8416, 9932}
community 21470 = {7189, 7747, 7826, 2289, 10681, 2286, 2684, 10179, 8182, 8476, 9029, 1215, 24, 25, 5862, 9612, 8624, 9979, 9739, 1647, 3866, 825, 4243, 824, 5133, 9266, 6737, 618, 2167, 2170, 2171, 10416, 3856, 4067, 4657, 10222, 5498, 4066, 6841, 9096, 6114, 10642, 10943, 1536, 6104, 5132, 5131, 4636, 10722, 234, 10188, 9583, 3088, 5980, 3086, 5562, 7404, 6865, 7013, 3089, 5549, 7653, 8818, 10973, 332, 5067, 2792, 3469, 892, 4106, 9166, 10220, 10508, 8439, 8854, 8358, 4270, 10254, 10773, 6882, 9789, 1006, 11134, 4012, 6829, 3564, 6587, 6815, 3482, 8577, 7660, 333, 6644, 3378, 628, 7658, 10192, 625, 256, 616, 5695, 3553, 7879, 9028, 1932, 4954, 1534, 1533, 3370, 5134, 7362, 1531, 2482, 2232, 2827, 5320, 8879, 5895, 4215, 10010, 9687, 1005, 6853, 80, 2993, 10723, 1092, 1093, 2743, 4413, 8070, 3932, 8069, 1036, 4797, 3709, 2169, 3711, 3931, 78, 3935, 6659, 1451, 9276, 10829, 6875, 6141, 9004, 6748, 6736, 1450, 1452, 5366, 7187, 4991, 8419, 2532, 9120, 1154, 65, 66, 67, 9946, 1468, 2584, 5398, 5780, 1241, 406, 1238, 5224, 8863, 7697, 9891, 10070, 477, 4807, 6079, 2758, 7956, 2160, 2162, 8918, 212, 6134, 2142, 4788, 1705, 289, 5256, 5225, 4974, 6578, 5323, 2047, 1652, 5787, 8222, 10397, 7368, 1645, 9585, 5159, 10105, 2712, 4995, 1649, 1653, 1651, 1650, 10396, 3526, 3692, 10581, 2145, 2144, 2143, 2146, 4688, 6591, 6832, 4686, 965, 6722, 7371, 1026, 290, 9224, 1028, 1025, 1027, 5175, 9706, 5301, 5293, 8080, 5457, 7180, 6929, 9438}
community 8010 = {8010}
community 8000 = {8000}
community 21484 = {4254, 5106, 4252, 4255, 4257, 4253, 4256, 6825, 7058, 4773, 493, 4778, 3374, 4774, 4777, 4812, 4775, 7185, 7441}
community 17589 = {5481, 6707}
community 8161 = {8161}
community 10709 = {10709}
community 7316 = {7316}
community 11171 = {11171}
community 1489 = {1489}
community 7764 = {7764}
community 7557 = {7557}
community 9186 = {9186}
community 1384 = {1384}
community 338 = {338}
community 10453 = {10453}
community 10343 = {10343}
community 10344 = {10344}
community 7257 = {7257}
community 3854 = {3854}
community 8327 = {8327}
community 11325 = {8875, 9136}
community 5579 = {5579}
community 293 = {293}
community 10898 = {10898}
community 9721 = {9721}
community 8244 = {8244}
community 10910 = {10910}
community 5118 = {5118}
community 10828 = {10828}
community 8787 = {8787}
community 6407 = {6407}
community 5399 = {5399}
community 20802 = {6346, 8832, 9026, 1519, 2252, 863, 864, 1915, 10494, 865, 859, 860}
community 3393 = {3393}
community 11099 = {11099}
community 10800 = {10800}
community 8932 = {8932}
community 5510 = {5510}
community 6797 = {6797}
community 16196 = {7275, 7276}
community 6436 = {6436}
community 10924 = {10924}
community 5956 = {5956}
community 10173 = {10173}
community 11263 = {11263}
community 3959 = {3959}
community 3055 = {3055}
community 650 = {650}
community 11133 = {11133}
community 4847 = {4847}
community 7503 = {7503}
community 10598 = {10598}
community 15806 = {4056, 4910}
community 9387 = {9387}
community 237 = {237}
community 7632 = {7632}
community 2298 = {2298}
community 9428 = {9428}
community 10785 = {10785}
community 9930 = {9930}
community 10068 = {10068}
community 10496 = {10496}
community 5496 = {5496}
community 7168 = {7168}
community 9528 = {9528}
community 21344 = {4332, 6024, 8044, 8696, 10984, 8378, 7795, 8745, 2346, 2060, 5124, 9169, 9410, 10069, 10141, 1078, 7850, 3698, 9966, 7694, 1630, 7569, 5064, 10244, 10029, 9998, 6930, 10721, 6755, 7939, 8096, 2373, 6316, 8464, 7193, 8713, 5589, 10307, 11066, 545, 3286, 10727, 1310, 1303, 1300, 1309, 6045, 5204, 7107, 10165, 8571, 7124, 9963, 6807, 7406, 10851, 10042, 5302, 5477, 9645, 9563, 9616, 4747, 7895, 9801, 5852, 8265, 9216, 8736, 2731, 9273, 8247, 6608, 1265, 11254, 11253, 7951, 6795, 8869, 5557, 7635, 2242, 7044, 4904, 6954, 492, 10257, 5228, 7997, 6460, 2245, 2246, 2240, 8286, 2241, 7246, 11102, 542, 608, 10364, 254, 2762, 7864, 719, 4633, 122, 121, 4353, 5712, 5530, 6556, 5472, 2384, 5626, 8625, 8643, 5962, 7499, 4323, 4620, 7007, 10777, 6861, 10812, 8575, 9600, 5597, 6874, 9257, 6828, 3505, 6697, 5536, 10509, 1745, 9768, 10086, 3994, 3995, 9444, 175, 10939, 174, 4247, 9815, 10245, 7504, 7140, 6574, 10997, 3781, 5308, 3261, 8760, 3827, 5630, 604, 3783, 10196, 7415, 6086, 10854, 5775, 8470, 3779, 3485, 4900, 4573, 3565, 3199, 5167, 5504, 8478, 4659, 3778, 9720, 3780, 3782, 3996, 5190, 5314, 3777, 4349, 3997, 6456, 5819, 6942, 737, 3106, 5287, 1054, 7717, 9453, 4640, 7049, 7828, 10706, 6265, 7203, 11219, 3081, 7834, 8949, 999, 7424, 10716, 11216, 4206, 6215, 4207, 7056, 7992, 8516, 3918, 6626, 3647, 8082, 5142, 6643, 5848, 6908, 6231, 3920, 6909, 3929, 6203, 5166, 3928, 7050, 6389, 4048, 7132, 4768, 6401, 3900, 3926, 3924, 3925, 3899, 3921, 9382, 3927, 9502, 9518, 4077, 2924, 6900, 7644, 995, 1767, 1997, 3650, 7970, 9793, 10878, 2995, 7075, 8101, 7969, 7399, 5475, 6364, 7015, 8970, 6711, 7398, 11098}
community 301 = {301}
community 9249 = {9249}
community 10093 = {10093}
community 9145 = {9145}
community 10201 = {10201}
community 1358 = {1358}
community 10104 = {10104}
community 6950 = {6950}
community 6947 = {6947}
community 20654 = {8755, 6708, 8679, 809, 2561, 7695, 5299, 7313}
community 18532 = {10230, 6594, 8405, 3195, 5489}
community 8865 = {8865}
community 8808 = {8808}
community 6726 = {6726}
community 6713 = {6713}
community 4554 = {4554}
community 8948 = {8948}
community 11137 = {11137}
community 10946 = {10946}
community 10474 = {10474}
community 8600 = {8600}
community 16049 = {8277, 9694}
community 5805 = {5805}
community 6314 = {6314}
community 18225 = {10287, 886, 887, 8046}
community 10652 = {10652}
community 20400 = {10204, 2445, 5948, 7500, 10193, 10663, 8990, 9118}
community 9469 = {9469}
community 5129 = {5129}
community 6833 = {6833}
community 4708 = {4708}
community 4709 = {4709}
community 1374 = {1374}
community 20807 = {3706, 163, 7833, 3716, 3715, 3714, 3717, 5033, 7616, 8297, 6817, 1152, 5580, 8959, 3384, 5542, 3383, 4833}
community 15012 = {6255, 8158}
community 6197 = {6197}
community 8561 = {8561}
community 18026 = {9708, 3396, 6094, 3395, 3394, 7143}
community 20790 = {2639, 474, 9657, 5465, 2179, 8674, 259, 3155, 3152, 472, 470, 473, 2180, 1195, 2864}
community 21171 = {124, 556, 9617, 7845, 1976, 3815, 6479, 6359, 11096, 10595, 9155, 4717, 10583, 115, 768, 2272, 2251, 826, 2354, 1522, 10251, 10398, 10883, 6995, 2079, 11073, 7054, 10366, 9777, 7161, 9520, 9754, 6100, 2380, 2949, 7631, 6129, 7652, 4866, 5091, 601, 1410, 7138, 8105, 4913, 10373, 2032, 1966, 5892, 588, 2013, 2026, 2045, 2016, 2046, 5638, 590, 10966, 1326, 5329, 5777, 10052, 4346, 1477, 5945, 6623, 11016, 9928, 1887, 3031, 2017, 871, 2018, 1397, 4368, 1398, 2469, 7835, 9111, 10111, 947, 2021, 2022, 11220, 8950, 11222, 6131, 11237, 1423, 9906, 8045, 10272, 186, 476, 1736, 854, 4693, 1328, 1331, 7777, 6710, 5686, 10498, 1725, 2656, 4771, 2529, 4158, 4209, 10350, 10648, 10327, 9659, 8821, 11067, 10615, 6273, 3367, 573, 3364, 9031, 6418, 7516, 7582, 568, 3032, 3259, 587, 2345, 7467, 1759, 9075, 1325, 595, 593, 913, 10684, 550, 7650, 8154, 1330, 369, 1329, 565, 548, 3362, 3830, 7226, 5678, 4487, 8216, 552, 9870, 10460, 3040, 411, 10428, 4340, 5113, 5311, 562, 554, 596, 2273, 3066, 8228, 2121, 6382, 7330, 4454, 7514, 1366, 2073, 9552, 10591, 7322, 4065, 8587, 5571, 2269, 7386, 2350, 1434, 4861, 2776, 6988, 1224, 1970, 4024, 9892, 1151, 2342, 3025, 2111, 1236, 8066, 3354, 8482, 1237, 1776, 5463, 5155, 4026, 10782, 2705, 4829, 10967, 2027, 1165, 5220, 3508, 3029, 6049, 2804, 6164, 1633, 8530, 1980, 2078, 5255, 4780, 4760, 7604, 3034, 4880, 2182, 6996, 324, 5512, 135, 8023, 4875, 870, 2074, 4155, 3799, 4418, 1306, 2402, 1058, 3379, 4480, 1758, 879, 2953, 852, 851, 6165, 2202, 519, 1231, 1441, 518, 3065, 3468, 3033, 3806, 875, 11122, 2020, 1344, 6569, 718, 872, 873, 3060, 1103, 1523, 3260, 4999, 5099, 1099, 3361, 4027, 4028, 4029, 4023, 4025, 10058, 3373, 4560, 2015, 2133, 3804, 4343, 2131, 2132, 8385}
community 18386 = {8451, 9230}
community 5928 = {5928}
community 6896 = {6896}
community 9554 = {9554}
community 5077 = {5077}
community 5520 = {5520}
community 9379 = {9379}
community 6575 = {6575}
community 9760 = {9760}
community 9255 = {9255}
community 6664 = {6664}
community 6679 = {6679}
community 8337 = {8337}
community 8463 = {8463}
community 2996 = {2996}
community 4871 = {4871}
community 1436 = {1436}
community 11172 = {11172}
community 2646 = {2646}
community 10896 = {10896}
community 3548 = {3548}
community 10990 = {10990}
community 8485 = {8485}
community 7774 = {7774}
community 6998 = {6998}
community 179 = {179}
community 5978 = {5978}
community 5977 = {5977}
community 9740 = {9740}
community 9665 = {9665}
community 8219 = {8219}
community 945 = {945}
community 11162 = {11162}
community 10655 = {10655}
community 10557 = {10557}
community 10435 = {10435}
community 11023 = {11023}
community 5604 = {5604}
community 5025 = {5025}
community 18401 = {9384, 21, 7341, 7855}
community 8872 = {8872}
community 11078 = {11078}
community 20966 = {11181, 6685, 10757, 10596, 7965, 4123, 5969, 4121, 4122, 10372, 9448, 6426, 7679, 9922, 7638, 9994, 9006, 963, 987}
community 7173 = {7173}
community 10933 = {10933}
community 9417 = {9417}
community 9066 = {9066}
community 10471 = {10471}
community 8236 = {8236}
community 9575 = {9575}
community 10486 = {10486}
community 7698 = {7698}
community 2863 = {2863}
community 5165 = {5165}
community 10518 = {10518}
community 7052 = {7052}
community 11103 = {11103}
community 11097 = {11097}
community 9 = {9}
community 2982 = {2982}
community 5039 = {5039}
community 15083 = {4163, 9736}
community 7357 = {7357}
community 10940 = {10940}
community 745 = {745}
community 11231 = {11231}
community 7517 = {7517}
community 10115 = {10115}
community 7038 = {7038}
community 5279 = {5279}
community 4786 = {4786}
community 1922 = {1922}
community 9182 = {9182}
community 9358 = {9358}
community 10493 = {10493}
community 5564 = {5564}
community 9652 = {9652}
community 20434 = {4563, 6304, 200, 6387, 6089, 7571, 7789, 7154, 1179, 10905, 6088, 8455, 7871, 8771, 5335, 7585, 1182, 1180, 6952, 8153, 2763, 5603, 328, 6739, 11187, 10452, 11224, 2761, 4675, 5601, 3690, 343, 8807, 8126, 8009, 7370, 5658, 1242, 1276, 1275, 8979, 3691, 6937, 1274, 6590}
community 11079 = {11079}
community 7070 = {7070}
community 10707 = {10707}
community 17186 = {9505, 451, 2287}
community 2693 = {2693}
community 10536 = {10536}
community 9898 = {9898}
community 8729 = {8729}
community 18653 = {6298, 7704, 8457, 6402, 7844}
community 18219 = {3063, 4443, 4444, 4983}
community 9967 = {9967}
community 10113 = {10113}
community 9389 = {9389}
community 897 = {897}
community 10314 = {10314}
community 8663 = {8663}
community 10540 = {10540}
community 8397 = {8397}
community 6204 = {6204}
community 5050 = {5050}
community 11069 = {11069}
community 8852 = {8852}
community 8177 = {8177}
community 7403 = {7403}
community 9786 = {9786}
community 15108 = {4453, 6734}
community 6890 = {6890}
community 5631 = {5631}
community 10729 = {10729}
community 11173 = {11173}
community 8368 = {8368}
community 17233 = {3759, 8117}
community 9558 = {9558}
community 4906 = {4906}
community 11119 = {11119}
community 1892 = {1892}
community 1935 = {1935}
community 11095 = {11095}
community 5459 = {5459}
community 6462 = {6462}
community 8155 = {8155}
community 580 = {580}
community 8511 = {8511}
community 8190 = {8190}
community 7691 = {7691}
community 9199 = {9199}
community 15570 = {2871, 6646}
community 3984 = {3984}
community 3983 = {3983}
community 7413 = {7413}
community 2578 = {2578}
community 17609 = {393, 374, 346, 367, 7350, 348, 4934}
community 19788 = {9479, 10733, 4034, 8919, 9413, 5854, 20, 8799}
community 8314 = {8314}
community 2680 = {2680}
community 7401 = {7401}
community 9529 = {9529}
community 10687 = {10687}
community 2566 = {2566}
community 17968 = {9799, 5998, 9173, 6771, 7026, 10361, 9719, 9471, 9844}
community 5533 = {5533}
community 9128 = {9128}
community 8857 = {8857}
community 6054 = {6054}
community 9873 = {9873}
community 11057 = {11057}
community 2555 = {2555}
community 9988 = {9988}
community 8320 = {8320}
community 7439 = {7439}
community 5441 = {5441}
community 4898 = {4898}
community 4876 = {4876}
community 10195 = {10195}
community 9723 = {9723}
community 14505 = {1486, 3408}
community 6792 = {6792}
community 10619 = {10619}
community 6348 = {6348}
community 11063 = {11063}
community 10862 = {10862}
community 1171 = {1171}
community 1197 = {1197}
community 6351 = {6351}
community 7889 = {7889}
community 9944 = {9944}
community 4799 = {4799}
community 5939 = {5939}
community 10538 = {10538}
community 3001 = {3001}
community 8763 = {8763}
community 20188 = {589, 5493, 2673, 8873, 466, 2055, 5435, 7348, 9152, 229, 230, 1015, 1175, 2056, 8683, 9386}
community 4957 = {4957}
community 9831 = {9831}
community 6425 = {6425}
community 4805 = {4805}
community 9986 = {9986}
community 6957 = {6957}
community 2525 = {2525}
community 10488 = {10488}
community 10092 = {10092}
community 9527 = {9527}
community 10136 = {10136}
community 11139 = {11139}
community 9214 = {9214}
community 5260 = {5260}
community 8340 = {8340}
community 16348 = {11200, 11210}
community 7184 = {7184}
community 5909 = {5909}
community 8210 = {8210}
community 9586 = {9586}
community 742 = {742}
community 7433 = {7433}
community 5955 = {5955}
community 7408 = {7408}
community 3971 = {3971}
community 8921 = {8921}
community 1072 = {1072}
community 5795 = {5795}
community 17247 = {176, 2190, 10542}
community 8510 = {8510}
community 3555 = {3555}
community 10133 = {10133}
community 15654 = {9212, 6728, 10947}
community 9420 = {9420}
community 337 = {337}
community 9392 = {9392}
community 2439 = {2439}
community 10424 = {10424}
community 2003 = {2003}
community 10209 = {10209}
community 19062 = {5855, 6337, 9835, 2305, 7393, 4022, 8121}
community 4642 = {4642}
community 7268 = {7268}
community 18666 = {7217, 11144}
community 9637 = {9637}
community 1478 = {1478}
community 9875 = {9875}
community 10860 = {10860}
community 8170 = {8170}
community 9605 = {9605}
community 9254 = {9254}
community 8008 = {8008}
community 20217 = {4844, 6776, 6258, 5853, 6631, 6851, 10016, 4580, 10772, 5207, 8904, 3785, 7540, 984, 6628, 978, 6975, 5707, 6427, 265, 9557, 7198, 7535, 5622, 9198, 557, 6085, 3027, 7610, 3035, 3041, 10818, 10234, 2900, 6420}
community 5482 = {5482}
community 9663 = {9663}
community 438 = {438}
community 8061 = {8061}
community 10381 = {10381}
community 8031 = {8031}
community 3105 = {3105}
community 3096 = {3096}
community 1299 = {1299}
community 9911 = {9911}
community 9365 = {9365}
community 2523 = {2523}
community 2662 = {2662}
community 19228 = {10400, 7770, 8192, 5243, 8931, 5513, 7117, 9459, 9390, 2296, 3111, 4475, 10833, 6438, 9363, 4478, 9541}
community 18131 = {5458, 9858}
community 10525 = {10525}
community 8218 = {8218}
community 7133 = {7133}
community 356 = {356}
community 8691 = {8691}
community 5168 = {5168}
community 2550 = {2550}
community 3566 = {3566}
community 2823 = {2823}
community 9470 = {9470}
community 8820 = {8820}
community 7677 = {7677}
community 9604 = {9604}
community 8043 = {8043}
community 215 = {215}
community 9734 = {9734}
community 5517 = {5517}
community 6099 = {6099}
community 10530 = {10530}
community 9763 = {9763}
community 5076 = {5076}
community 1440 = {1440}
community 8888 = {8888}
community 7046 = {7046}
community 10820 = {10820}
community 7459 = {7459}
community 10200 = {10200}
community 10299 = {10299}
community 18790 = {4313, 10358, 2459, 6149}
community 8188 = {8188}
community 68 = {68}
community 10000 = {10000}
community 9498 = {9498}
community 1305 = {1305}
community 7796 = {7796}
community 18060 = {3683, 102, 3680}
community 8264 = {8264}
community 11101 = {11101}
community 4584 = {4584}
community 8714 = {8714}
community 4057 = {4057}
community 8418 = {8418}
community 10325 = {10325}
community 11184 = {11184}
community 11055 = {11055}
community 3947 = {3947}
community 7592 = {7592}
community 5056 = {5056}
community 10728 = {10728}
community 17645 = {257, 3902}
community 11000 = {11000}
community 3290 = {3290}
community 10489 = {10489}
community 7040 = {7040}
community 1752 = {1752}
community 9595 = {9595}
community 5521 = {5521}
community 1033 = {1033}
community 10838 = {10838}
community 8467 = {8467}
community 10894 = {10894}
community 10842 = {10842}
community 8119 = {8119}
community 10776 = {10776}
community 7837 = {7837}
community 9782 = {9782}
community 8235 = {8235}
community 16337 = {5727, 7906, 2308, 10149}
community 15577 = {8269, 10060}
community 7689 = {7689}
community 4315 = {4315}
community 10755 = {10755}
community 8728 = {8728}
community 6835 = {6835}
community 11255 = {11255}
community 3500 = {3500}
community 6419 = {6419}
community 10481 = {10481}
community 10632 = {10632}
community 10340 = {10340}
community 10175 = {10175}
community 10041 = {10041}
community 6859 = {6859}
community 3293 = {3293}
community 2509 = {2509}
community 8386 = {8386}
community 16070 = {8882, 966, 10144}
community 7114 = {7114}
community 5419 = {5419}
community 17592 = {7453, 4110, 4111}
community 8943 = {8943}
community 9226 = {9226}
community 7041 = {7041}
community 10552 = {10552}
community 9820 = {9820}
community 6221 = {6221}
community 6804 = {6804}
community 3609 = {3609}
community 7979 = {7979}
community 19635 = {8727, 9395, 10162, 6331, 6839, 974, 7091, 2487, 1642, 1646, 1648, 1587, 9408, 10515, 4929, 7935, 2353, 10911, 7904, 8091, 7349, 9403}
community 7353 = {7353}
community 5075 = {5075}
community 10703 = {10703}
community 15138 = {3415, 4818}
community 11259 = {11259}
community 8267 = {8267}
community 9200 = {9200}
community 7205 = {7205}
community 4669 = {4669}
community 19433 = {7392, 397, 3276, 7841, 5902, 6921, 1204, 1202, 11166, 2990, 2989, 9130, 8513, 5071, 1744, 5119, 6907, 8334, 950, 4394, 1016, 1338, 1339, 7975, 1014, 7978}
community 317 = {317}
community 7996 = {7996}
community 10876 = {10876}
community 2548 = {2548}
community 3847 = {3847}
community 4004 = {4004}
community 6309 = {6309}
community 7387 = {7387}
community 351 = {351}
community 18726 = {5384, 5704, 3818, 5621}
community 803 = {803}
community 7288 = {7288}
community 8224 = {8224}
community 6301 = {6301}
community 9924 = {9924}
community 7883 = {7883}
community 7336 = {7336}
community 10145 = {10145}
community 9668 = {9668}
community 10120 = {10120}
community 5965 = {5965}
community 9460 = {9460}
community 8349 = {8349}
community 6219 = {6219}
community 5908 = {5908}
community 5614 = {5614}
community 5230 = {5230}
community 4648 = {4648}
community 812 = {812}
community 1010 = {1010}
community 1304 = {1304}
community 2389 = {2389}
community 9632 = {9632}
community 18901 = {3615, 8612, 5551, 7776, 8259}
community 11033 = {11033}
community 10679 = {10679}
community 6609 = {6609}
community 5930 = {5930}
community 9400 = {9400}
community 10814 = {10814}
community 10487 = {10487}
community 495 = {495}
community 8576 = {8576}
community 6354 = {6354}
community 2580 = {2580}
community 4808 = {4808}
community 7055 = {7055}
community 6361 = {6361}
community 6573 = {6573}
community 10157 = {10157}
community 7179 = {7179}
community 283 = {283}
community 5474 = {5474}
community 9092 = {9092}
community 832 = {832}
community 10901 = {10901}
community 2744 = {2744}
community 7960 = {7960}
community 6580 = {6580}
community 396 = {396}
community 1501 = {1501}
community 10161 = {10161}
community 8020 = {8020}
community 9357 = {9357}
community 10770 = {10770}
community 10441 = {10441}
community 10190 = {10190}
community 5408 = {5408}
community 3972 = {3972}
community 3848 = {3848}
community 524 = {524}
community 9622 = {9622}
community 1487 = {1487}
community 1085 = {1085}
community 395 = {395}
community 11155 = {11155}
community 10991 = {10991}
community 10764 = {10764}
community 10108 = {10108}
community 9274 = {9274}
community 8690 = {8690}
community 8420 = {8420}
community 7141 = {7141}
community 6284 = {6284}
community 5725 = {5725}
community 2688 = {2688}
community 2576 = {2576}
community 1181 = {1181}
community 9969 = {9969}
community 9088 = {9088}
community 6616 = {6616}
community 9449 = {9449}
community 7118 = {7118}
community 6857 = {6857}
community 10184 = {10184}
community 9472 = {9472}
community 6266 = {6266}
community 10313 = {10313}
community 404 = {404}
community 7328 = {7328}
community 10577 = {10577}
community 5933 = {5933}
community 5593 = {5593}
community 5160 = {5160}
community 3481 = {3481}
community 10840 = {10840}
community 6886 = {6886}
community 6318 = {6318}
community 1728 = {1728}
community 7241 = {7241}
community 7887 = {7887}
community 8749 = {8749}
community 16396 = {2988, 232, 7636}
community 9207 = {9207}
community 6264 = {6264}
community 6068 = {6068}
community 8165 = {8165}
community 7690 = {7690}
community 5602 = {5602}
community 6042 = {6042}
community 1680 = {1680}
community 9153 = {9153}
community 17964 = {5867, 45, 2790}
community 7086 = {7086}
community 5912 = {5912}
community 9824 = {9824}
community 4592 = {4592}
community 8887 = {8887}
community 61 = {61}
community 9737 = {9737}
community 9139 = {9139}
community 7827 = {7827}
community 6775 = {6775}
community 6598 = {6598}
community 6796 = {6796}
community 2177 = {2177}
community 2176 = {2176}
community 2919 = {2919}
community 306 = {306}
community 3082 = {3082}
community 18575 = {4982, 1888, 9005}
community 3763 = {3763}
community 8171 = {8171}
community 8744 = {8744}
community 9907 = {9907}
community 9756 = {9756}
community 9148 = {9148}
community 7507 = {7507}
community 3945 = {3945}
community 629 = {629}
community 622 = {622}
community 7067 = {7067}
community 8524 = {8524}
community 7309 = {7309}
community 9597 = {9597}
community 10408 = {10408}
community 3284 = {3284}
community 6637 = {6637}
community 7469 = {7469}
community 5576 = {5576}
community 3760 = {3760}
community 9348 = {9348}
community 7672 = {7672}
community 5811 = {5811}
community 10531 = {10531}
community 7260 = {7260}
community 10699 = {10699}
community 7034 = {7034}
community 4399 = {4399}
community 5560 = {5560}
community 7303 = {7303}
community 8689 = {8689}
community 8145 = {8145}
community 3812 = {3812}
community 3002 = {3002}
community 668 = {668}
community 3073 = {3073}
community 10323 = {10323}
community 4681 = {4681}
community 15924 = {6083, 7800}
community 10545 = {10545}
community 7207 = {7207}
community 8938 = {8938}
community 6855 = {6855}
community 9267 = {9267}
community 4782 = {4782}
community 8109 = {8109}
community 5662 = {5662}
community 3078 = {3078}
community 4666 = {4666}
community 8120 = {8120}
community 10678 = {10678}
community 10210 = {10210}
community 7108 = {7108}
community 10559 = {10559}
community 10750 = {10750}
community 6334 = {6334}
community 5123 = {5123}
community 1513 = {1513}
community 1605 = {1605}
community 4314 = {4314}
community 3811 = {3811}
community 19076 = {541, 6058, 692, 7116, 10893, 522, 6283, 9628, 2803, 1954, 5288, 1955, 1956}
community 19021 = {3832, 6009, 220, 7783, 6621, 6442, 4720, 805, 5248, 804, 6567, 6568, 7300, 403, 3871, 6240, 5730, 8543, 6230, 6157, 3039, 7767}
community 7073 = {7073}
community 4241 = {4241}
community 3713 = {3713}
community 767 = {767}
community 4242 = {4242}
community 8256 = {8256}
community 9767 = {9767}
community 9691 = {9691}
community 4281 = {4281}
community 17511 = {11050, 3357, 7938}
community 8474 = {8474}
community 7221 = {7221}
community 6665 = {6665}
community 2572 = {2572}
community 5455 = {5455}
community 8945 = {8945}
community 8639 = {8639}
community 7901 = {7901}
community 7289 = {7289}
community 7019 = {7019}
community 6871 = {6871}
community 6686 = {6686}
community 4902 = {4902}
community 11075 = {11075}
community 11006 = {11006}
community 10956 = {10956}
community 10875 = {10875}
community 10024 = {10024}
community 9211 = {9211}
community 1003 = {1003}
community 19158 = {5185, 6113, 6904, 3461, 5528, 1977, 6763, 3144, 3539, 3541, 3543, 2791, 7772, 5523, 5527, 2223, 4606, 10903, 9878, 3457, 3458, 10122, 10376, 6198, 3451, 3653, 3460, 3456, 9779, 7987, 6565, 8227, 4604, 10974, 5737, 3190, 5656, 9761, 6004, 6830, 4193, 8011, 8662, 6232, 7304, 4409, 4410, 5231, 4545, 4613, 1408, 1409, 5199, 5506, 414, 7867, 665, 666, 4682, 7153, 7232, 8870}
community 8591 = {8591}
community 7920 = {7920}
community 10535 = {10535}
community 7788 = {7788}
community 7614 = {7614}
community 1012 = {1012}
community 6513 = {6513}
community 10025 = {10025}
community 9817 = {9817}
community 9481 = {9481}
community 6944 = {6944}
community 6777 = {6777}
community 6078 = {6078}
community 5898 = {5898}
community 5666 = {5666}
community 9744 = {9744}
community 11053 = {11053}
community 10185 = {10185}
community 7267 = {7267}
community 6526 = {6526}
community 6202 = {6202}
community 9376 = {9376}
community 19008 = {188, 9578, 8791, 6906, 7597, 9598, 7432, 5116, 34, 9208, 3941, 40, 3805}
community 8864 = {8864}
community 4702 = {4702}
community 11248 = {11248}
community 16992 = {4770, 7151, 3802, 1766, 7102, 10020, 3801, 4566}
community 18743 = {11235, 4358, 5585, 1438, 1603, 7068, 6360, 6730, 8287, 147, 4363}
community 19237 = {6059, 6115, 6201, 5245, 5752, 2295, 2077, 5894, 246, 6966, 6390, 9378, 9901, 6369, 1153, 3592, 8396, 9203, 9803, 4258, 5709, 10217, 8892, 8924, 5049, 5845, 3524, 7921, 4541, 5006, 5899, 7135, 3400, 4899, 11109, 8179, 697, 6571, 8522, 9265, 5818, 10357, 6326, 6636, 7016, 4499, 7917, 9571, 8347, 6321, 6263, 5092, 7478, 7673, 1896, 9251, 2913, 5561, 8534, 7803, 9055, 5776, 4662, 7986, 8711, 170, 4033, 8036, 2772, 1545, 7216, 8952, 5883, 11167, 9393, 4234, 4766, 8093, 8756, 2683, 7465, 10979, 6067, 2006, 2980, 643, 9908, 4326, 5779, 2386, 4792, 4820, 7928, 4435, 335, 686, 7926, 7946, 9271, 8611, 316, 8896, 2702, 8554, 5569, 126, 5337, 8125, 8601, 4851, 7775, 5877, 8142, 10816, 5396, 9272, 9464, 3375, 6376, 8491, 7449, 10062, 11062, 7820, 5595, 6010, 7506, 5716, 3736, 6366, 1136, 853, 1919, 1488, 7396, 7096, 1439, 2874, 3416, 6355, 4944, 4005, 6161, 5991, 8961, 1505, 7663, 6256, 5856, 11076, 9347, 1825, 1140, 8933, 8540, 8648, 9052, 1684, 5703, 5619, 2877, 8448, 4240, 5423, 2255, 1051, 3014, 8128, 7542, 644, 4216, 8570, 194, 9836, 9747, 1798, 9614, 6291, 5587, 6026, 5144, 10797, 3358, 3694, 9859, 2496, 8825, 3838, 4369, 4386, 10403, 5918, 7438, 3581, 5180, 6614, 9388, 2397, 7129, 5935, 5544, 8784, 5084, 7165, 3363, 6743, 9904, 4997, 7258, 8345}
community 8107 = {8107}
community 3719 = {3719}
community 16939 = {4053, 7899}
community 2617 = {2617}
community 12305 = {5653, 9925}
community 17079 = {4590, 8572}
community 11954 = {1681, 1682}
community 18853 = {4839, 6654, 838, 5206, 2517, 1322, 4569, 6999, 2215, 4962, 9661, 523, 2534, 10031, 9707, 2522, 7411, 5946, 2659, 5726, 4981, 7532, 10849, 6014, 8707, 8146, 5917, 8706, 9899, 3113, 6111, 9970, 880, 11048, 1311, 10650, 8383, 8923, 1065, 1261, 5851, 6918, 2945, 2946, 2433, 2685, 7435, 3046, 2977, 2976, 2978, 8709, 2822, 9218}
community 18879 = {960, 2253, 1940, 2243, 2263, 204, 7402, 1297, 3312, 3313, 2484, 4472, 3439, 11158, 9702, 1008, 4738, 1928, 9613, 3324, 3316, 5582, 3315, 3328, 3326, 5792, 6880, 3317, 3325, 3330, 3314, 3322, 3331, 3304, 3319, 3327, 10475, 8897, 1294, 7286, 10560, 3300, 3309, 3298, 3308, 3306, 3299, 10627, 3307, 3303, 3296, 3301, 3302, 3297, 3305, 9992, 3438, 3701, 6260, 6819, 5629, 2820, 919, 3318, 3323, 3329, 8351, 4597, 7727, 1826, 7419, 3321, 2818, 7812, 132, 133, 1062, 1063, 7693, 7345, 1162, 3127, 3648, 1164, 5038, 5035, 5037, 5034, 5036, 2682, 6292, 8721, 7618, 9731, 10146, 6000, 6032, 9556, 5309, 5538, 7405, 1473, 3412, 3989, 4003, 4265, 370, 9572, 6706, 3837, 10601, 2619, 788, 3399, 4617, 7952, 10891, 9431, 3890, 5305, 7891, 2613, 5407, 8740, 10970, 2184, 2352, 7919, 8596, 9626, 5922, 11161, 5284, 7062, 11124, 8541, 8617, 287, 8366, 9484, 8363, 2539, 8404, 6872, 7758, 11091, 6363, 8279, 243, 9059, 1590, 8559, 1011, 2669, 10485, 2214, 9134, 6170, 145, 5480, 4393, 2713, 7570, 8987, 717, 3334, 990, 7957, 4426, 6449, 6754, 7159, 5371, 7119, 499, 3878, 2054, 6077, 6691, 4661, 6948, 8868, 8225, 1045, 1700, 8968, 993, 2605, 6046, 2629, 6148, 8336, 4956, 2374, 3616, 7079, 8637, 10248, 10216, 2396, 4841, 8199, 10339, 7981, 4038, 8438, 3651, 5747, 5874, 1272, 1273, 5446, 7104, 8406, 10936, 2569, 7768, 11214, 1022, 3634, 7395, 2750, 2752, 3595, 5471, 10775, 8108, 1168, 6920, 3203, 8772, 3990, 3991, 6050, 1169, 8673, 1166, 1167, 2663, 1173, 4835, 5807, 4002, 1172, 4891, 7885, 9489, 9895, 4884, 1174, 5138, 7848, 4882, 7421, 4889, 4887, 4883, 4886, 4881, 4888, 7518, 7865, 7519, 4277, 4278, 3672, 4276, 4279, 297, 2998, 7637, 208, 10109, 7251, 9107, 10561, 9156, 2090, 2088, 8866, 2091, 10664, 8097, 2082, 4095, 10926, 3256, 3257, 4318, 1017, 1920, 4629, 701, 3320, 1137, 5028, 769, 2577, 6234, 2276, 11142, 543, 2897, 6647, 6031, 6109, 7502, 6030, 8012, 6029, 4138, 4295, 5537, 5073, 8230, 10393, 1250, 7208, 6289, 4533, 4932, 4739, 563, 583, 7918, 4963, 4289, 4288, 6135, 3401, 8525, 3834, 6333, 3589, 512, 1845, 7728, 4646, 4331, 7930, 5143, 6356, 8502, 6845, 269, 6057, 7445, 8519, 2637, 5611, 6238, 10749, 5389, 3774, 4286, 6986, 8627, 2757, 8394, 2730, 2726, 2728, 2729, 28, 349, 5169, 4616, 1232, 2141, 1939, 2398, 3466, 2285, 5280, 2653, 3579, 465, 286, 5392, 4248, 9398, 5938, 6732, 1378, 1916, 6352, 1388, 714, 2007, 167, 4250, 4915, 2631, 4947, 1904, 3586, 166, 4251, 10087, 4328, 2449, 1912, 808, 1907, 2448, 9965, 1911, 4791, 3498, 2727, 5098, 1913, 5670, 5753, 8537, 6440, 6651, 1785, 4425, 3919, 2969, 3332, 3333, 7160, 3608, 4922, 7233, 4420, 3602, 2970, 2972, 3641, 5178, 2971, 5952, 8352, 7998, 2986, 273, 5654, 1474, 2967, 6051, 112, 2280, 134, 3937, 6413, 9083, 6889, 4832, 9916, 1683, 6368, 9610, 6177, 1252, 10114, 6592, 4218, 5893, 1122, 991, 7060, 8477, 7674, 3158, 4424, 8065, 3080, 1185, 3234, 4307, 1507, 4174, 4211, 11, 6288, 7890, 32, 3979, 6694, 491, 2567, 3453, 1521, 5382, 2188, 4020, 4885, 5992, 10274, 1139, 2627, 8261, 4831, 1317, 5847, 1675, 228, 3211, 4727, 27, 4964, 3794, 4416, 3083, 5525, 9234, 2418, 4432, 2480, 2058, 4703, 1781, 2751, 2527, 4103, 3594, 6117, 1138, 23, 3917, 521, 10362, 2914, 10571, 8434, 1740, 5453, 8626, 4292, 9771, 6772, 409, 2883, 3656, 1210, 7047, 9748, 5357, 7613}
community 6160 = {6160}
community 14203 = {4796, 7779}
community 19073 = {4853, 8523, 3862, 3863, 6422, 5466, 2934, 5356, 10992, 1502, 249, 3335, 151, 11034, 8292, 8135, 4723, 250, 251}
community 19168 = {3269, 4145, 9181, 9788, 1047, 849, 1046, 2606, 2691, 2608, 9221, 1443, 1444, 5751, 4039, 8328, 2059, 193, 5215, 5200, 5685, 7896, 662, 1019, 139, 5555, 6943, 7195, 2186, 2309, 2310, 4157, 8263, 500, 7903, 3161, 6810, 7825, 9042, 7213, 4945, 4291, 140, 4290, 8444, 571, 5849, 5365, 939, 9885, 1589, 9981, 7520, 6193, 5055, 9126, 8551, 4965, 11088, 33, 4938, 4966, 4968, 497, 4933, 8432, 10758, 5089, 7805, 6970, 5205, 505, 503, 5000, 6343, 210, 4949, 5661, 7786, 8841, 191, 8680, 9419, 190, 504, 178, 8781, 496, 5900, 6588, 4916, 5390, 11159, 389, 5676, 366, 334, 336, 3090, 2420, 10152, 9418, 9828, 7037, 4897, 347, 5677, 330, 345}
community 19172 = {461, 5360, 452, 463, 460, 7452, 2736, 8965, 5875, 1656, 2126, 7181, 5888, 5345, 10404, 2127, 8278, 2596, 4301, 4299, 4302, 4303, 1367, 5600, 3310, 6854, 9727, 7162, 7359, 4655, 9813, 74, 977, 7634, 2865, 52, 72, 1073, 2878, 6008, 4151, 10611, 3126, 6297, 7083, 298, 292, 313, 294, 296, 1810, 295, 5708, 7553, 9486, 8712, 5265, 2936, 6696, 8207, 10191, 1718, 2531, 2052, 99, 3646, 5609, 2801, 359, 2802, 5278, 10259, 5490, 4746, 9947, 3940, 4840, 8254, 3272, 3666, 5501, 9938, 5226, 4946, 6579, 8786, 4000, 4397, 4001, 7183, 507, 8411, 3633, 3604, 3639, 2916, 6169, 5919, 7115, 958, 4330, 9430, 4367, 11115, 5822, 10007, 1532, 7155, 10329, 5552, 4355, 4526, 8656, 4356, 8701, 4864, 4519, 5235, 5355, 7082, 3627, 9648, 9475, 8098, 10018, 1419, 3535, 2875, 3659, 10659, 9445, 1701, 5748, 2187, 2189, 7291, 7039, 9222, 2212, 10225, 162, 9833, 2675, 2600, 4931, 4824, 4324, 7253, 7105, 7856, 5100, 10917, 4072, 9893, 10626, 5186, 5971, 5637, 2438, 9259, 10096, 7238, 10505, 7866, 612, 7900, 7533, 4908, 5027, 5901, 3904, 9073, 8914, 5044, 10534, 6076, 8209, 3182, 3194, 3496, 10895, 258, 9094, 5029, 5108, 9206, 6824, 10858, 8935, 8778, 8143, 9426, 9476, 10446, 7292, 8326, 2524, 10841, 2991, 173, 3670, 7342, 6205, 3682, 3674, 6444, 10030, 2961, 7211, 2260, 7367, 726, 7684, 8083, 8809, 8518, 10953, 5157, 10107, 5914, 672, 8248, 4763, 673, 2300, 2301, 6349, 9391, 4139, 2840, 8876, 10835, 9769, 8831, 9724, 4593, 8702, 6912, 10369, 231, 10097, 3800, 8871, 1056, 3433, 2829, 6151, 240, 2247, 614, 3432, 7630, 242, 241, 235, 6812, 6048, 6905, 8458, 10419, 1194, 1124, 7651, 9964, 8964, 8660, 3229, 9958, 3043, 5363, 5162, 8552, 3238, 8741, 9630, 8563, 2674, 5201, 6220, 10076, 1471, 10978, 3064, 3450, 6798, 6075, 8122, 6454, 6814, 5460, 10675, 3449, 9043, 1076, 8054, 10079, 3660, 8508, 4375, 4370, 9561, 7943, 4357, 4359, 8497, 9800, 6848, 8139, 8730, 3274, 6741, 732, 5222, 5886, 6306, 10084, 6305, 6324, 5911, 2695, 6960, 8285, 8063, 10771, 4547, 5058, 5146, 1903, 3649, 8912, 8743, 4352, 10382, 4350, 9917, 1459, 1458, 3855, 5759, 1871, 8564, 5841, 4045, 5388, 8636, 9588, 6358, 1377, 1373, 3593, 3668, 3669, 1846, 3197, 10906, 6879, 3985, 7072, 6666, 454, 453, 3162, 462, 3681, 4070, 8901, 10301, 181, 3936, 5649, 2775, 9501, 7358, 8500, 7744, 6949, 577, 3402, 2965, 3404, 6605, 2603, 7710, 10574, 3355, 38, 10110, 5813, 4724, 6461, 6455, 7959, 9676, 6740, 7024, 2837, 9355, 1212, 1075, 1211, 4855, 73, 1074, 4181, 3164, 1638, 1639, 3948, 1149, 1225, 5690, 1148, 1223, 1222, 1226, 1512, 5349, 1662, 8700, 1637, 1640, 1644, 3752, 6584, 6353, 1077, 3036, 6894, 4149, 1880, 10527, 5010, 227, 4716, 6062, 3169, 8475, 9987, 728, 5696, 3023, 5047, 5478, 93, 413, 94, 8526, 5244, 8902, 4817, 6899, 7009, 223, 224, 225, 1394, 10139, 11065, 11186, 3193, 7882, 11148, 10206, 3189, 6941, 8890, 3062, 10271, 2124, 5126, 479, 480, 481, 2932, 5996, 10125, 9609, 9704, 9213, 8204, 6056, 6362, 9010, 8007, 6668, 4260, 9201, 10482, 1842, 6870, 2644, 9097, 1670, 1841, 43, 41, 44, 5296, 9871, 5370, 7568, 8185, 136, 5798, 6951, 10620, 3771, 3254, 8732, 2492, 3424, 6751, 9143, 5361, 9670, 5005, 10103, 10602, 9850, 4126, 5809, 4125, 5182, 3054, 3249, 3250, 10993, 1102, 1098, 1743, 1101, 11218, 8898, 5019, 6721, 6317, 8184, 1902, 5353, 1189, 5109, 3246, 1100, 3244, 3247, 1625, 3245, 6403, 10026, 5236, 1816, 1817, 2718, 1104, 1560, 1188, 4194, 3365, 3240, 867, 3239, 3624, 3625, 839, 5082, 5241, 1264, 3623, 1141, 9735, 2411, 5358, 3061, 3251, 2450, 3253, 4564, 4819, 3248, 7543, 3600, 11100, 6802, 5966, 5967, 2638, 6021, 6013, 6020, 8271, 8417, 8881, 6770, 1406, 4621, 8599, 6150, 7308, 6816, 10654, 2633, 3392, 6733, 5267, 7293, 540, 7354, 5319, 6863, 2070, 511, 4672, 6408, 10449, 2173, 3678, 2974, 4903, 9478, 5577, 7726, 8344, 7931, 3858, 3859, 3171, 3857, 7188, 6712, 6130, 7171, 4484, 5825, 10134, 8305, 4380, 4379, 4486, 6250, 4482, 6866, 4924, 5450, 2703, 9034, 2357, 5987, 8735, 5714, 5451, 10521, 2624, 8167, 2284, 2623, 1490, 5354, 36, 1043, 1424, 2640, 2954, 8197, 8496, 6742, 1370, 1371, 2950, 4503, 3874, 8191, 3350, 3351, 5191, 5281, 7020, 2159, 5292, 670, 245, 2935, 3410, 7567, 8377, 4316, 4827, 7874, 6799, 10826, 1249, 9237, 3179, 3175, 3186, 4040, 3177, 3178, 3180, 3181, 3176, 8598, 520, 5042, 7944, 1786, 1742, 3842, 8468, 450, 914, 619, 4779, 708, 6856, 3980, 2815, 5738, 11060, 11043, 3978, 4542, 10798, 4417, 8116, 3976, 1433, 7880, 5238, 7451, 2333, 2632, 4451, 103, 9653, 5768, 6388, 3462, 6159, 8655, 5522, 8498, 5066, 5667, 443, 2979, 6786, 1018, 5942, 3671, 7312, 8584, 2738, 2805, 2806, 8862, 1629, 5608, 5940, 3860, 5338, 5790, 6168, 10302, 4877, 6457, 3376, 3371, 3382, 3387, 394, 2062, 5584, 8634, 617, 917, 918, 8623, 916, 3381, 1091, 2224, 185, 2231, 6320, 8789, 2313, 8, 3369, 4837, 5838, 876, 3368, 8547, 10792, 2302, 5313, 5177, 5559, 5554, 7457, 2434, 1655, 3388, 508, 5824, 10094, 1117, 4036, 6384, 9113, 15, 5432, 399, 3459, 1886, 3028, 2497, 3470, 6560, 5008, 6137, 4160, 4759, 6034, 8860, 489, 486, 9119, 9209, 5401, 1418, 7983, 6572, 1230, 5112, 3385, 2714, 3030, 387, 6332, 7629, 5020, 8422, 2279, 4920, 2940, 2941, 8542, 3934, 9011, 967, 1635, 5691, 893, 6166, 5021, 2884, 5347, 5065, 9851, 1049, 1196, 183, 211, 5936, 4419, 7589, 7642, 3944, 6844, 4941, 2667, 8989, 3943, 4449, 4740, 5080, 1636, 2698, 5409, 4019, 6991, 13, 355, 6381, 2092, 3360, 3861, 3977, 3377, 4607, 1392, 509, 2759, 2458, 3597, 3751, 4183, 3232, 1233, 5891, 3380, 1343, 6087, 3044, 5905, 2635, 1674, 3403, 1156, 1632, 3353, 3982, 5438, 7320, 11229, 2664, 10324, 2769, 3673, 3242, 4086, 8053, 79, 2265, 3237, 5782, 8443, 2125, 288, 471, 3525, 3224, 7061, 3233, 9937, 1660, 2359, 1530, 2795, 3227, 4208, 3652, 682, 3223, 3225, 9037, 5495, 2628, 35, 4992, 8026, 165, 766, 3226, 7989, 2547, 4434, 3939, 6061, 8657, 10912, 1069, 5237, 4325, 4874, 5090, 5771, 5057, 7773, 7948, 6692, 5581, 7376, 9447, 3657, 7617, 3491, 3667, 4940, 4046, 2699, 2700, 3658, 10423, 1554, 7611, 2431, 4120, 9993, 7296, 10713, 154, 1038, 153, 5018, 4942, 7718, 3700, 5674, 4656, 3803, 4544, 5718, 747, 746, 1780, 5103, 5150, 4761, 6619, 4601, 6867, 3228, 5823, 9757, 4495, 5954, 7649, 5842, 3933, 8797, 5563, 6246, 467, 4628, 5442, 2564, 119, 9931, 3675, 4660, 5692, 6994, 1393, 3288, 1057, 3289, 1618, 10890, 2394, 131, 3068, 2390, 2391, 4556, 9849, 9829, 2393, 4327, 8001, 5473, 10856, 4329, 8361, 3930, 226, 2983, 4457, 2112, 6774, 8099, 5391, 1908, 1905, 7343, 9827, 1906, 7004, 6660, 2356, 4060, 3157, 3676, 3677, 62, 675, 7881, 7886, 8289, 494, 9455, 1121, 4210, 3262, 8644, 4576, 9883, 5925, 4433, 169, 7510, 3163, 5741, 168, 2230, 371, 4296, 2981, 4341, 6, 3612, 3611, 5618, 3580, 2799, 4854, 4926, 3619, 2382, 4497, 4031, 3578, 3601, 3605, 5117, 2651, 3590, 896, 866, 4878, 10823, 3631, 1777, 239, 3434, 5425, 1007, 700, 4423, 1723, 5837, 5757, 3160, 4310, 5754, 8339, 3626, 4159, 4162, 3622, 5932, 2470, 3875, 890, 5221, 6158, 3173, 3038, 889, 888, 1376, 3048, 4275, 1463, 956, 4679, 4474, 883, 1247, 4630, 6287, 931, 4166, 1836, 4467, 4860, 3074, 5428, 3916, 5026, 9601, 1900, 4128, 3236, 4479, 76, 2869, 2668, 2777, 5179, 4351, 609, 2264, 535, 640, 4268, 994, 5989, 2435, 398, 2436, 4266, 4269, 1741, 4422, 5896, 4488, 1909, 2500, 6118, 2053, 3255, 3629, 996, 5203, 1428, 1894, 1843, 5534, 1835, 1844, 6210, 1839, 1840, 5903, 1314, 1917, 748, 417, 6299, 992, 3502, 1910, 6245, 5746, 11112, 1685, 1914, 7134, 983, 2213, 233, 6339, 1510, 2643, 3560, 207, 4374, 2926, 5693, 1918, 498, 501, 502, 2238, 3069, 3679, 37, 39, 1472, 1763, 4192, 3067, 3230, 8095, 4037, 6191, 2888, 5443, 3852, 830, 3915, 3338, 4366, 1634, 9184, 6753, 10607, 1594, 2552, 2923, 9862, 2927, 634, 478, 5070, 402, 2876, 4078, 4843, 2392, 4274, 4485, 2931, 3213, 3252, 2451, 3231, 6127, 118, 2499, 4309, 4308, 4483, 603, 2882, 5197, 5024, 2870, 1673, 2395, 1672, 331, 3235, 3446, 743, 810, 5913, 7830, 765, 5101, 4456, 610, 611, 9942, 5529, 6978, 4239, 7306, 1193, 8364, 10198, 4009, 6392, 4263, 7523, 8520, 6249, 9866, 5470, 684, 1834, 3688, 638, 4052, 7422, 30, 1246, 3922, 7633, 4718, 6214, 4262, 5277, 5643, 6144, 10616, 11040, 9547, 5944, 4752, 5864, 6618, 5710, 7307, 91, 92, 1234, 7549, 645, 9496, 236, 5032, 10160, 2419, 5632, 5858, 184, 195, 2754, 7164, 9570, 9144, 9772, 1588, 9187, 3414, 10089, 3420, 6023, 1506, 4568, 364, 8566, 678, 10444, 7466, 8533, 6601, 1827, 1485, 4785, 6717, 4068, 6724, 6935, 3813, 8373, 2955, 3814, 1500, 7982, 9860, 2185, 9974, 3506, 11089, 1830, 9129, 5786, 1782, 8605, 10006, 7012, 9698, 11105, 5111, 7590, 7949, 5515, 5826, 1859, 8783, 11126, 5781, 7757, 8333, 10167, 10700, 3585, 9060, 6916, 3583, 3574, 3610, 7731, 3588, 3617, 1161, 3599, 7196, 1256, 1255, 10239, 699, 10091, 11261, 2410, 2733, 4765, 9404, 2816, 7462, 4599, 2817, 4237, 2476, 7493, 1724, 9606, 4578, 5778, 8814, 5850, 10322, 3497, 2219, 2218, 7299, 4722, 683, 4776, 3056, 3992, 3452, 7001, 8025, 2222, 6421, 4282, 5648, 7022, 3628, 2217, 7838, 5994, 868, 2216, 3455, 5993, 7745, 655, 8384, 3923, 933, 5139, 7815, 1271, 5921, 9227, 884, 885, 4414, 4680, 7285, 7237, 8147, 5680, 1108, 9733, 1106, 6667, 791, 5675, 7391, 9035, 6968, 9406, 10065, 10250, 5546, 6394, 1198, 2895, 10040, 1829, 2856, 4836, 5068, 1828, 6300, 9532, 4627, 6429, 4548, 7305, 2221, 3454, 3336, 8051, 1838, 2904, 2905, 221, 3516, 1170, 7027, 5772, 6285, 7905, 9941, 9197, 9509, 4637, 8665, 6610, 5227, 4510, 9089, 1107, 5774, 1039, 7501, 4567, 7762, 8593, 1312, 6990, 1081, 1321, 4445, 1643, 11081, 2770, 5907, 2704, 8312, 4713, 7860, 8761, 9038, 4737, 9461, 8654, 9596, 7702, 7822, 6003, 9261, 980, 9560, 8293, 10697, 7915, 5999, 7902, 8130, 6778, 8556, 6640, 1884, 8303, 10228, 9051, 2903, 9997, 7382, 9535}
