# Supplementary material for: Inferring modules from human protein interactome classes
Source: BMC Syst Biol. 2010 Jul 23;4:102. doi: 10.1186/1752-0509-4-102 (PMC2923113; doi:10.1186/1752-0509-4-102)
Supplement: Additional file 11 — walktrap-results. It contains the complete set of communities retrieved by Walktrap from the various interactome classes. [file 1752-0509-4-102-S11.ZIP › walktrap_results/LITwalk.txt]

Partition 9233 (88 communities)
community 18504 + community 18552 --> community 18553
Q = 0.00572263  #  delta_sigma = 0.291061

Maximal modularity Q = 0.463245 for partition :
community 18504 = {3304, 1920, 8832, 3298, 7871, 9217, 6980, 8812}
community 18386 = {2375, 6752, 8724, 1116, 6479}
community 18014 = {4616, 1354, 6917, 8894}
community 18017 = {4774, 4775, 7450, 8049}
community 17947 = {1629, 2347, 8882}
community 17721 = {7014, 7325, 7846, 5392, 5587, 7930}
community 18245 = {8558, 8691, 5317, 7399}
community 15229 = {4216, 4198, 6975}
community 17964 = {7627, 4057, 6227}
community 17962 = {2578, 2579, 6294}
community 17979 = {6671, 4268, 5144}
community 17993 = {5799, 354, 7491}
community 18484 = {7067, 2617, 2618, 2622, 7105, 9286, 8239, 9065}
community 17994 = {6794, 6576, 6577}
community 18167 = {5995, 4908, 8393, 6438, 5459, 8669}
community 17997 = {3497, 1485, 3786}
community 18008 = {8173, 585, 4899}
community 18013 = {5200, 5514, 7806}
community 18019 = {3308, 3307, 3315}
community 15293 = {7851, 6864, 8794}
community 18407 = {1580, 1586, 1582, 1579, 1592, 9251, 4598, 8675}
community 15286 = {7874, 6356, 6390}
community 15298 = {2652, 2653, 6072}
community 18411 = {7186, 7185, 6349, 5393, 4927, 9223, 2051, 2038, 4048, 8301, 9233, 8900, 8162, 5665, 4351, 2299, 2300, 6051}
community 15363 = {7660, 5449, 7227}
community 18268 = {12, 714, 3258, 3320}
community 18216 = {5531, 8246, 4023, 2385, 9238}
community 15331 = {8853, 4271, 7261}
community 15337 = {295, 4028, 8330}
community 18391 = {4224, 5764, 27, 4225, 8004}
community 15339 = {9269, 4265, 7459}
community 18285 = {879, 875, 877, 878, 2911, 874, 3456, 869, 885}
community 15341 = {6241, 6155, 7733}
community 15342 = {8171, 5490, 9045}
community 15344 = {9069, 2401, 3889}
community 15347 = {6657, 7432, 8015}
community 15375 = {1487, 9152}
community 15801 = {6628, 8708, 8789}
community 15471 = {1583, 8802}
community 18428 = {4866, 6609, 6644, 2000, 8568, 1999, 6548, 1991, 2024, 9042, 1992, 9050, 1998, 8693}
community 17987 = {1408, 2313, 1409, 1496}
community 15913 = {2504, 2600}
community 16030 = {4387, 6058}
community 16119 = {5639, 5977}
community 18417 = {8587, 8307, 5284, 4214, 7295, 8551, 4222, 7470, 4196, 4195, 4204, 4213}
community 16091 = {2628, 7551}
community 16122 = {948, 5664}
community 16181 = {4770, 8657}
community 17737 = {667, 668, 658, 669}
community 16348 = {6561, 9196}
community 16352 = {149, 2190}
community 16437 = {6533, 8623}
community 17291 = {3988, 7164, 6857, 6907}
community 16546 = {6684, 9053}
community 16533 = {7218, 7347}
community 16842 = {7948, 6993, 8982, 6185, 8444}
community 17662 = {6717, 578, 582, 579, 581, 584, 588}
community 16564 = {1058, 1636}
community 16566 = {1095, 2530}
community 16569 = {237, 3638}
community 15338 = {155, 3262, 2676, 6804}
community 16616 = {3580, 6834}
community 16614 = {3459, 3462}
community 16628 = {1493, 8792}
community 16629 = {1425, 5785}
community 17976 = {4622, 7190, 8581, 4764, 2801, 2802, 2804}
community 18209 = {9, 7509, 5605, 6889, 6202, 6213, 8618, 5290, 7373, 7791, 5163, 6248}
community 16655 = {5676, 8338}
community 16682 = {113, 4610}
community 17602 = {7705, 7753, 7765, 5169, 2867, 7788}
community 16720 = {3586, 6283}
community 16719 = {297, 6375}
community 16721 = {1404, 8229}
community 16726 = {5336, 8709}
community 16729 = {5854, 8218}
community 16731 = {6625, 9002}
community 17712 = {3112, 3111, 3113, 3110, 4990}
community 18321 = {9171, 9170, 9025, 9172, 1883, 1881, 1882, 8633, 8746, 784, 787, 785, 4078}
community 16758 = {1260, 5924}
community 15462 = {3051, 3699, 8928}
community 16749 = {6441, 8479}
community 16757 = {2396, 5575}
community 16770 = {611, 1320}
community 15325 = {7631, 8164, 4940, 131, 4981}
community 17463 = {6770, 6629, 5728, 2380, 4100, 4104, 4101, 4102, 872, 4103}
community 16774 = {1814, 9011}
community 16777 = {2428, 7837}
community 16782 = {426, 1903}
community 16784 = {210, 211}
community 16820 = {8276, 8955}
community 16837 = {8394, 8765}
community 16843 = {8484, 8731}
community 16844 = {4055, 5040}
community 16847 = {3611, 3829}
community 16845 = {4046, 4049}
community 16848 = {1662, 1663}
community 16849 = {2166, 6444}
community 16855 = {4568, 4569}
community 16860 = {904, 5696}
community 16861 = {4496, 8652}
community 16863 = {108, 7841}
community 15634 = {244, 1744, 5401}
community 16866 = {647, 6747}
community 16871 = {2399, 7901}
community 16874 = {3761, 7783}
community 16875 = {7506, 8543}
community 16876 = {417, 8748}
community 16882 = {1478, 2256}
community 16881 = {1393, 6981}
community 16883 = {445, 6270}
community 16885 = {327, 4396}
community 16887 = {4037, 6406}
community 16894 = {2048, 6755}
community 18319 = {9194, 4643, 9019, 8415, 8993, 5522, 7146, 7252}
community 16900 = {6595, 7944}
community 18004 = {659, 665, 8152, 662, 661, 660, 666}
community 16902 = {4459, 9013}
community 16904 = {8124, 9232}
community 16905 = {4185, 6853}
community 16907 = {10, 1243}
community 16906 = {2395, 3446}
community 16005 = {9143, 3801, 3796, 3797, 3795, 3800}
community 18379 = {7839, 2649, 3757, 1775, 1776, 9303, 7616, 5139, 7436, 8199, 2398, 2400, 8177, 5669, 2980, 2402, 5869}
community 17929 = {3507, 3505, 3504, 3506}
community 15905 = {1382, 1381, 2761}
community 15915 = {5640, 1419, 2612}
community 17606 = {3305, 4714, 5346, 5515, 5790, 5631, 5705, 5516, 7007, 7289, 5637, 8240}
community 18104 = {1996, 6836, 8505, 1995, 8304}
community 18205 = {4361, 3523, 7193, 4158, 8331, 4160, 8018}
community 15948 = {9024, 1027, 6700}
community 17984 = {1422, 2931, 1355, 2505}
community 18212 = {1627, 1628, 7926, 4506, 5671}
community 17800 = {5057, 6582, 8050, 6029, 7690, 902, 903, 7671, 6257, 9222}
community 17431 = {9185, 8798, 8130, 8314}
community 17611 = {9314, 7017, 8138}
community 18364 = {8398, 5719, 7101, 7934, 371, 408, 6378, 5278, 7376, 7510, 4914, 7629}
community 17524 = {6107, 1842, 7579}
community 16026 = {4570, 8869}
community 18282 = {2354, 2874, 3168, 2750, 2751, 4460, 102, 3170, 2753, 2749, 2752, 2747, 2748, 7475, 4443, 4917, 5866, 5468, 4607, 4606, 116, 118, 3166, 3167}
community 17132 = {7974, 1854, 4516, 6880, 3554, 3106, 3637}
community 17515 = {1581, 1585, 8228}
community 18251 = {3696, 4512, 8690, 8437, 5385, 3417, 4085}
community 17622 = {5610, 6640, 6860}
community 15159 = {3980, 3979, 8751, 3981, 8622}
community 16275 = {8588, 8816}
community 17259 = {987, 5524, 989, 7632}
community 18159 = {1619, 6992, 770, 1617, 1622, 943, 1621, 1616, 1618}
community 16387 = {883, 884}
community 17233 = {726, 4846, 6317}
community 15206 = {3302, 3257, 3284}
community 17679 = {7560, 933, 708, 3488}
community 18199 = {9319, 4982, 9316, 4556, 6667, 8872}
community 16435 = {8530, 9056}
community 17240 = {1075, 5446, 29, 3470}
community 17568 = {5345, 5437, 5443, 5462}
community 16559 = {308, 4348}
community 17898 = {4299, 3540, 3537, 8908, 3538, 3539}
community 17496 = {6496, 96, 2240, 2239, 2238, 242, 2242, 2241, 2907}
community 17945 = {6122, 7608, 6824, 9095}
community 17998 = {7410, 8494, 6927, 8183, 8488, 5867, 6902}
community 17100 = {2556, 2558, 6092}
community 17838 = {485, 486, 484, 1117}
community 18347 = {7921, 2389, 2388, 2387, 275, 8334, 4997, 8436, 6819, 4454, 4261, 5436, 1964, 2373, 7942, 8670, 3370, 2374, 7480, 2372, 8524}
community 18134 = {3266, 3265, 5304, 2710, 6698}
community 15997 = {2624, 2623, 3694}
community 17226 = {4171, 4172, 3205, 3208}
community 16001 = {7586, 3050, 7585}
community 17809 = {8370, 1105, 1517}
community 16701 = {3158, 9135}
community 16674 = {3857, 3858}
community 18331 = {8787, 5303, 3619, 3618, 3612, 8030, 713, 686, 2741, 7553, 1410, 7121, 8809, 3743, 7531, 3741, 3738, 3739, 760, 3742}
community 16686 = {5722, 5827}
community 17959 = {799, 5249, 2008, 2011, 1118, 3779}
community 17816 = {5937, 1887, 1889, 7060, 1888, 8971}
community 16771 = {4578, 7341}
community 15235 = {2906, 7943, 3879, 6925}
community 17614 = {8700, 8710, 8391, 2131, 2132, 4018, 633, 634, 1315}
community 18041 = {2645, 5123, 671, 4079, 937, 6646}
community 18210 = {7397, 5145, 5565, 9296, 6413, 1670, 1666, 1667, 1668, 844, 1669, 1660, 4561, 1661, 1658, 552, 1659}
community 16821 = {2286, 3536}
community 16829 = {14, 896}
community 16839 = {4044, 6899}
community 16803 = {3306, 3313}
community 16836 = {5344, 9073}
community 17302 = {8641, 4254, 6454}
community 16814 = {7050, 9129}
community 16830 = {1437, 1635}
community 16173 = {7880, 3762, 6580}
community 17834 = {309, 310, 8348, 5376, 9181}
community 18188 = {428, 429, 5319, 5881, 5356, 5355, 5357, 8243, 2586, 2740}
community 16865 = {929, 930}
community 16180 = {2, 3, 4340}
community 17375 = {1963, 1962, 5577}
community 18333 = {4822, 6450, 8191, 6741, 5010, 6165, 5382, 8154, 7676, 8775, 7020, 7342, 5404, 7313, 3966, 3954, 5796, 3962, 4733, 3960, 3961, 3964, 3963, 3965, 8573, 5185, 5207, 3607, 3606, 6699, 5907, 5902, 5900, 8985, 8668, 349, 2295, 347, 9041, 345, 7969, 348, 6452, 343, 6471, 346, 4844, 6389, 5505, 7099, 7452, 9268, 8902, 8722, 8074, 8068, 8060, 7892, 7180, 5974, 5967, 5965, 5935, 5931, 5921, 4352, 5209, 9099, 8723, 8262, 8223, 8174, 8104, 8103, 8102, 8101, 8089, 8088, 8071, 8064, 8061, 8051, 7598, 6886, 6704, 6596, 6567, 5983, 5978, 5973, 5972, 5971, 5960, 5938, 5923, 5804, 4795, 1916, 6712, 5984, 9111, 8465, 8353, 8184, 8112, 8111, 8108, 8086, 7832, 7589, 7488, 7141, 6649, 5981, 5968, 5933, 5913, 5452, 3859, 3060, 1633, 956, 9301, 9124, 9097, 8938, 8932, 8733, 8726, 8725, 8704, 8364, 8284, 8186, 8116, 8105, 8100, 8096, 8093, 8084, 8082, 8079, 8069, 8067, 8065, 8054, 7994, 7911, 7853, 7620, 7605, 7600, 7536, 7192, 7163, 6887, 6844, 6568, 6402, 5982, 5975, 5959, 5930, 5929, 5928, 5920, 5919, 5918, 5914, 5911, 5909, 5904, 5598, 8081, 5934, 6877, 6777, 6401, 8076, 8072, 7709, 5927, 5964, 9180, 5945, 3189, 7852, 7623, 5954, 8073, 7857, 7997, 7717, 6816, 7850, 7322, 6632, 5939, 4731, 5946, 5947, 7179, 8055, 9279, 8443, 5979, 8063, 8058, 5941, 8115, 5905, 8324, 8106, 8824, 5956, 6566, 8099, 6978, 6326, 8094, 6382, 8360, 2201, 5969, 207, 8098, 6156, 6838, 7315, 5903, 9098, 9055, 5990, 8728, 8087, 5943, 5948, 5942, 1907, 8090, 8042, 7143, 7694, 8877, 9211, 8309, 4446, 8110, 8107, 8097, 5976, 5917, 8085, 8083, 4619, 7142, 7548, 6961, 8052, 5986, 5955, 7606, 7599, 8114, 8329, 5949, 8935, 6716, 8583, 3900, 8095, 1915, 2852, 2711, 135, 136, 7346, 8066, 5940, 5922, 6713, 8815, 8091, 8056, 7827, 5961, 4330, 8092, 8043, 8729, 8705, 8464, 8117, 8113, 7785, 7178, 6843, 6442, 5962, 5951, 5926, 5910, 5908, 5925, 2966, 7455, 351, 8062, 7520, 9188, 9177, 7571, 7588, 7343, 6850, 5987, 5966, 5936, 7513, 8078, 9169, 5985, 8727, 8109, 8059, 6678, 8070, 5957, 6903, 8077, 7723, 7540, 651, 8193, 8080, 44, 8075, 5770, 6798, 7990, 6778, 4553, 7026}
community 16367 = {8954, 7317, 7004, 4640, 8352, 8896}
community 16901 = {517, 3562}
community 16917 = {2635, 2872}
community 16911 = {691, 3511}
community 18107 = {4159, 4364, 1329, 2602, 4157, 4246, 8431, 4156, 6171, 6638, 4155, 4359, 3524, 4154, 6069, 1421, 2168, 8615, 2167, 3421, 4363}
community 16922 = {4483, 5458}
community 17262 = {3935, 4517, 7669}
community 16931 = {3946, 4807}
community 16919 = {6585, 6723}
community 16912 = {6659, 7834}
community 16925 = {1847, 4263}
community 16936 = {1751, 2910}
community 17074 = {8519, 5675, 2043, 2336}
community 16921 = {6115, 7055}
community 16946 = {3252, 3332}
community 16937 = {1489, 6905}
community 16953 = {2679, 8468}
community 17106 = {7078, 4713, 281, 120, 280}
community 17272 = {1972, 2156, 3707, 3706, 9049, 2792, 1178, 2067}
community 16985 = {6726, 9228}
community 16984 = {2783, 4295}
community 16992 = {161, 2032}
community 17743 = {513, 1851, 1236, 1844, 542, 1848}
community 17001 = {2343, 6686}
community 17007 = {5730, 7249}
community 17004 = {4895, 5716}
community 17440 = {5733, 4148, 6145}
community 17006 = {137, 2426}
community 17325 = {8196, 2309, 6807}
community 17009 = {1590, 2351}
community 15999 = {6250, 4020, 7534}
community 17021 = {5868, 6342}
community 17016 = {3910, 3911}
community 17017 = {233, 4974}
community 17013 = {410, 1237}
community 15950 = {306, 2703, 8837}
community 17025 = {832, 7710}
community 14697 = {8359, 1588, 4679}
community 16014 = {1119, 4647, 6318}
community 18194 = {1543, 1545, 710, 3473, 3492, 3491, 91, 3486, 706, 3490, 3482, 3474, 3480, 3479, 3483, 3478, 704, 707, 703, 3475, 3477, 338, 3485, 3484, 5400, 705, 3476, 2303, 3495, 3481, 1488, 1912, 984, 1217, 5906, 3493, 3489, 7057, 7602, 711, 9274, 5519, 5658, 1484, 709, 3487}
community 16398 = {7696, 8528, 4706, 8529}
community 17035 = {4202, 9304}
community 17037 = {5179, 9148}
community 17393 = {4816, 2675, 8862}
community 17040 = {716, 717}
community 18244 = {6944, 284, 1434, 255, 282, 6970, 3281, 3279, 3280, 1650, 2520, 3278, 4473, 2519, 2522}
community 17053 = {7495, 8126}
community 17055 = {533, 5306}
community 17042 = {6745, 7212}
community 17378 = {1841, 8850, 1227, 6821}
community 17420 = {9318, 496, 2957}
community 17058 = {7564, 8620}
community 17312 = {4614, 5253, 6654, 4613, 1898, 4615}
community 18123 = {4683, 7306, 5008, 7647, 4650, 795, 4651, 796, 2746}
community 17069 = {5412, 9186}
community 17645 = {7230, 4200, 6366, 7225}
community 16833 = {6214, 5092, 6212, 6854, 7335, 1068, 5150}
community 17328 = {5038, 5434, 5158, 2715, 5473}
community 17351 = {6668, 8402, 2669, 5511}
community 17575 = {2732, 950, 2733, 4291, 2734, 2735, 7243, 2736, 2737, 949, 2731}
community 17065 = {2363, 2362, 6613}
community 15406 = {4609, 2614, 4608}
community 13168 = {672, 8922}
community 14823 = {7177, 2891, 7176, 7614}
community 16633 = {862, 3535}
community 15102 = {2230, 2232, 4596}
community 17507 = {9283, 4013, 1547, 6348, 8429, 3311, 3849}
community 16471 = {2572, 2575, 2573, 2577}
community 17539 = {9108, 527, 528}
community 18097 = {8870, 5998, 8903, 2050, 2049, 1672, 2052, 1371, 2039, 2033, 2037, 1638, 3891, 2042, 502, 505, 2041, 2034, 1657, 2035, 503, 3056, 1656, 2040, 2211, 516, 1655, 2209, 2036, 3821, 3820, 3822, 296, 1674, 5371, 1673, 5661}
community 16600 = {2004, 2006}
community 16416 = {160, 8589, 9292}
community 18130 = {2892, 3732, 7539, 6371, 4281, 8019, 1937, 2133, 2154, 6933, 2153, 4648}
community 15378 = {893, 6863, 7854}
community 17840 = {7201, 947, 6159, 5638, 7508, 5440, 564, 8967}
community 16983 = {8845, 5258, 7919}
community 18226 = {130, 5231, 7077, 556, 129, 891, 181, 1481, 772, 402, 404, 401, 403, 1239, 5616, 771, 400, 397, 399, 392, 393, 6658, 8333, 5668, 5667, 5518, 326, 2756, 1809, 963, 1637, 2236, 3049, 1231, 1951, 776, 1324, 391, 390, 394}
community 17552 = {6904, 4255, 4311, 1399, 2590, 2472, 1392, 1398}
community 15783 = {8382, 5884, 8552}
community 15254 = {5313, 7704, 5203, 8491}
community 17586 = {8517, 4236, 7391}
community 18187 = {6971, 4065, 4369, 6225, 5703, 6846, 8939, 7318, 539, 4541, 4884, 4540, 3135, 5334, 7989, 8035, 5878, 7537, 7781, 4395, 5479, 4591, 4960}
community 15884 = {8525, 6483, 8774}
community 12168 = {8653, 2287, 6894}
community 16699 = {5742, 8027}
community 17647 = {2789, 2788, 5886}
community 18223 = {7572, 9105, 2266, 7587, 7434, 5846, 7009, 8942, 4132, 4134, 5800, 7718, 7861, 8855, 6641, 6563, 1768, 4711, 6891, 8736, 5134, 868, 8649, 1654, 8257, 8442, 7498, 6529, 8803, 7838, 8689, 9298, 2140, 7777, 9184, 5085, 7493, 8959, 8538, 9119, 6136, 7533, 4998, 5366, 6206, 3772, 7575, 8263, 8344, 4212, 8165, 9104, 6635, 7354, 8148, 6664, 2537, 6216, 6455, 7234, 8150, 7558, 8860, 6965, 8968, 9294, 7400, 8911, 6914, 6077, 911, 8781, 7959, 942, 1090, 2491, 7015, 6946, 1436, 6662, 4402, 8234, 5596, 7563, 9094, 5734, 9289, 7408, 7721, 9044, 7883, 7297, 5180, 7283, 7330, 6423, 9001, 8875, 8135, 927, 2086, 8128, 7336, 8636, 2162, 7691, 2254, 4201, 2864, 8783, 6078, 8984, 5745, 9187, 9028, 9029, 8412, 8681, 7663, 8132, 8419, 4771, 8185, 2077, 8628, 7983, 8285, 6939, 7229, 7338, 6685, 6787, 5342, 8264, 5809, 8859, 8299, 6183, 7511, 3318, 3621, 6262, 3317, 4890, 1477, 3620, 2301, 1827, 5758, 5309, 4697, 9116, 7910, 6425, 5833, 8500, 7018, 7244, 7823, 7029, 7672, 4934, 4961, 745, 6512, 4692, 1340, 5760, 2469, 8297, 8840, 6217, 2800, 6814, 7236, 6688, 7645, 9272, 8247, 7110, 6456, 5012, 5096, 8909, 8844, 8489, 8448, 7776, 7366, 6943, 6492, 9213, 9092, 8981, 8848, 8843, 8827, 8707, 8381, 8303, 8235, 8145, 8039, 7840, 7711, 7404, 7357, 7248, 6990, 6984, 6979, 6719, 6675, 6637, 6539, 6140, 5714, 5614, 5513, 5281, 4682, 4247, 4217, 3128, 2700, 1850, 1507, 1345, 1100, 606, 4105, 8503, 8761, 9259, 9225, 9160, 9138, 9075, 9007, 8949, 8915, 8879, 8867, 8821, 8786, 8777, 8665, 8602, 8232, 8179, 8046, 7995, 7619, 7392, 6833, 6669, 6410, 6341, 6311, 6116, 6022, 5888, 5663, 5296, 5164, 5121, 5110, 4780, 3846, 3450, 2745, 540, 258, 9031, 9244, 4761, 5059, 7269, 1735, 3613, 744, 3759, 2320, 9254, 2934, 8579, 5811, 6986, 7630, 3735, 3736, 6123, 5691, 8541, 8231, 1039, 253, 4277, 6458, 5678, 9242, 2503, 2498, 1070, 4365, 8213, 5554, 9009, 6113, 7211, 6323, 6825, 4397, 1225, 7334, 999, 6150, 1649, 1240, 6208, 5076, 7282, 2466, 5074, 3253, 7439, 5757, 3451, 6740, 4698, 4491, 8215, 6205, 3883, 7758, 7597, 7918, 7998, 4316, 7767, 6340, 9070, 7961, 5752, 8556, 626, 5126, 9043, 8140, 7454, 6734, 8537, 4919, 2212, 8003, 7483, 4708, 8509}
community 17365 = {8941, 4859, 6273, 6579, 6651}
community 17673 = {4368, 1604, 6760}
community 17158 = {9015, 9239, 133, 6859}
community 16681 = {6470, 1380, 1379, 6437}
community 17161 = {7465, 7855, 9278, 8750, 6044, 8754}
community 14016 = {3937, 5853}
community 17796 = {685, 2018, 1402, 1684, 2017, 4681}
community 14901 = {2278, 2279, 2681}
community 17607 = {8741, 6942, 8906}
community 15902 = {4826, 1292, 4827}
community 17943 = {7641, 7895, 1725, 6828, 5471, 1727, 1706, 1731, 1714, 2271, 1721, 2691, 1705, 1729, 2830, 1709, 1712, 1730, 6906, 1718, 2270, 1715, 1711, 1710, 1728, 2689}
community 18206 = {7472, 4206, 4205, 5855, 7043, 8327, 7274, 7129, 7287, 4507, 6739, 8680, 6462, 7593, 112, 8356, 2708, 6655, 4289, 7688, 8868, 5556, 7093, 2560, 2582, 2580, 2581, 3080, 7713, 1290, 2664, 8510, 2871, 2712, 3542, 1790, 8513, 1346, 1348, 5893, 8354, 5503, 7980, 5534, 5165, 6222, 6263, 8514, 7562, 6203, 7371, 6803, 8021, 7349, 8631, 5322, 3392, 6728, 983, 5184, 5993, 5060, 2214, 5109, 6368, 7527, 9036, 8038, 3267, 6111, 3632, 6915, 7205, 925, 4184, 8270, 9058, 8037, 3402, 6494, 9258, 8029, 9236, 8966, 4909, 7802, 646, 6353, 5394, 7353, 8373, 7437, 6626, 6608, 3331, 8521, 8480, 8265, 6193, 7639, 6895, 7094, 4671, 5896, 6090, 6896, 2876, 6272, 6041, 6310, 8638, 5318, 8702, 5161, 6309, 5543, 2877, 5470, 6287, 5999, 6482, 7987, 8399, 3398, 3912, 7103, 8168, 8820, 981, 7457, 4724, 7217, 4693, 9087, 8647, 8564, 7275, 6464, 4907, 5064, 6952, 6934, 6465, 2382, 1846, 7523, 8212, 8656, 3819, 7107, 8404, 6125, 3079, 6676, 4571, 7106, 6428, 6677, 5818, 6376, 7816, 1173, 8578, 8893, 8211, 8222, 3664, 3665, 3662, 3663, 3919, 7197, 5835, 3774, 3635, 4431, 5845, 3657, 8137, 3775, 3660, 3636, 3661, 6472, 6345, 9282, 4759, 7375, 4392, 5285, 6710}
community 17665 = {3868, 3867, 7028, 2429, 5066, 3866, 9126}
community 18112 = {8740, 4696, 3116, 3121, 6228, 2790, 6490, 301, 5120}
community 16708 = {339, 1683}
community 17950 = {8293, 4812, 5702, 4657, 6593}
community 18195 = {4249, 5408, 3969, 4126, 5486, 4628, 5489, 3517, 2773, 4629, 1297, 4125, 9215, 8663, 8532, 7687, 5032, 8472, 7348, 7169, 6709, 4544, 4523, 2371, 8269, 6702, 4743, 32, 8006, 3676, 171, 38, 3551, 8919, 5548, 6918, 3852, 6031}
community 9401 = {636, 2468}
community 17472 = {4702, 986, 2157}
community 16872 = {7819, 4631, 8806, 2184, 7124, 2188, 3575}
community 16737 = {635, 8831}
community 16734 = {998, 7804}
community 1213 = {1213}
community 17527 = {278, 240, 241, 3616, 6806}
community 18054 = {4234, 8772, 8766, 8696, 7415, 7204, 6553, 6540, 6434, 6546, 6545, 6178, 6554, 6555, 1099, 6421, 5131, 6552, 8980, 6536, 8559, 3572, 8385}
community 17576 = {8943, 6384, 1997, 2021, 2001, 5208}
community 16744 = {5560, 5559, 5561}
community 17156 = {5327, 3744, 8808}
community 18034 = {6043, 8141, 6419, 1066, 7299, 7478, 8282, 1060, 50, 1129, 9195, 1130, 1128, 1131, 1061, 1059, 1062, 1133, 1063, 1132}
community 18178 = {7734, 6357, 2227, 2974, 98, 2976, 7859, 2604, 2605, 6549, 7112, 4343, 7462, 1461, 1463, 2576, 2601, 4322, 2534, 7856, 1214, 9276, 396, 5510, 6052, 6941, 1191, 1736, 1193, 1195, 1401, 395, 3037, 765, 3908, 3039, 4426, 1192, 1196, 1311, 3674, 2158, 5492, 363, 4165, 1046, 2026, 1049, 1048, 702, 860, 1047, 2323, 1036, 1045, 66, 2574, 4137, 6771, 8863, 187, 184, 163, 180, 8865, 443, 3399, 1639, 2108, 7821, 2972, 8759, 9297, 4471, 7946, 7324, 3177, 6290, 628, 185, 2160, 1041, 5687, 1737, 1845, 5768, 8349, 2663, 6947, 535, 2865, 2110, 186, 179, 2720, 4135, 4231, 5113, 7968, 689, 2908, 1411, 4084, 4284, 2112, 7490, 8946, 4588, 5192, 2350, 837, 618, 7444, 7722, 8678, 2834, 2833, 4902, 739, 342, 2096, 743, 2100, 2103, 7150, 5261, 25, 8858, 740, 2099, 3441, 3440, 2231, 4109, 6054, 8819, 3439, 2644, 1608, 734, 737, 736, 2795, 344, 735, 3899, 732, 733, 4637, 329, 7715, 7891, 1104, 1238, 2285, 1223, 1224, 1069, 4296, 4090, 4576, 2125, 2173, 2174, 2177, 4867, 2338, 4401, 742, 2182, 5784, 93, 3957, 2328, 7893, 793, 2330, 3925, 2333, 3702, 2334, 2325, 3924, 2113, 2329, 2324, 2327, 2326, 3922, 388, 389, 385, 1745, 386, 387, 3159, 961, 9265, 3533, 3534, 4000, 4001, 1378, 1431, 1377, 4882, 60, 61, 6648, 4133, 3471, 3472, 2280, 2281, 766, 1322, 764, 2179, 4552, 4964, 8614, 6514, 4842, 7251, 1206, 865, 3455, 3047, 838, 328, 863, 3454, 4461, 836, 839, 858, 859, 2799, 864, 3623, 857, 1473, 1476, 1200, 1199, 1267, 4646, 4493, 3518, 3519, 3231, 3904, 1833, 7607, 1913, 1839, 1836, 1803, 1830, 1834, 1828, 1838, 3878, 6119, 1832, 1835, 1837, 7890, 2045, 2793, 1641, 3700, 3748, 51, 1634, 8730, 3061, 7446, 3516, 4418, 935, 2853, 3053, 246, 2046, 384, 1472, 1475, 524, 3515, 3048, 3890, 189, 1198, 2159, 2332, 1640, 3952, 1197, 2047, 4273, 1188, 2053, 3503, 1189, 1092, 861, 1623, 2794, 5, 1187, 2702, 1248, 1249, 2798, 2671, 8024, 2839, 5724, 2851, 2670, 2840, 1093, 3055, 4970, 4, 2367, 1091, 856, 2791}
community 11055 = {7724, 8335}
community 15175 = {8646, 6518, 319, 8166}
community 13355 = {1994, 6837}
community 11711 = {2589, 8569}
community 10372 = {3864, 8876}
community 17487 = {7000, 782, 4559}
community 16768 = {4264, 7842}
community 9131 = {9131}
community 16766 = {2634, 6387}
community 17145 = {1494, 1778, 1777, 1779}
community 2828 = {2828}
community 16788 = {4138, 7016}
community 17772 = {7624, 6037, 7380, 2357, 4929, 6104, 6730, 5195, 6266, 4957, 5230, 7440, 4930, 9100, 8635, 9267, 3780, 4932, 6445, 7259, 7323, 4933, 5765, 4920, 6892, 8292, 5153, 7069, 7337, 490, 595, 5213, 8367, 4931, 5194, 6738, 8738, 4861, 6135}
community 16764 = {2542, 5328}
community 15609 = {2692, 2487, 1470, 2257}
community 16790 = {2596, 6562}
community 17434 = {664, 2404, 3226}
community 17214 = {6028, 3508, 7221}
community 16802 = {5049, 7430}
community 16800 = {8195, 8991}
community 17764 = {7720, 8961, 5712, 6660, 627, 5857, 7992, 5801, 6474, 7674, 8121, 8251}
community 9336 = {5576, 6972}
community 16810 = {2283, 5634}
community 16807 = {5248, 6900}
community 16786 = {6138, 6218}
community 16801 = {5613, 8198}
community 18053 = {2461, 1455, 4597, 1459, 7577, 7868, 1452, 1453, 1457, 1456, 1454, 1451, 7132, 5593, 5035, 5776}
community 11972 = {3038, 4624}
community 17213 = {3566, 7333, 7958}
community 16723 = {6146, 3832, 1977, 843, 3833}
community 4715 = {4715}
community 4218 = {4218}
community 3723 = {3723}
community 17138 = {6624, 536, 4700, 684, 4223, 5341}
community 18048 = {5068, 2557, 6121, 2234, 3693, 6879, 9128, 4880, 7730, 5710, 7307, 5625, 4237, 6779, 376, 1722}
community 8778 = {8778}
community 18033 = {9206, 3766, 1905, 7352, 1602, 1603, 3206, 4371, 4376, 4379, 4999, 4428, 2686, 1606, 4038}
community 17437 = {5700, 183, 5582, 6812}
community 7519 = {7519}
community 16964 = {3326, 227, 6335}
community 2643 = {2643}
community 8406 = {8406}
community 8846 = {8846}
community 14952 = {1312, 4972, 6184}
community 18050 = {8036, 8923, 8136, 3191, 9083, 3041, 5552, 2444, 6237, 8572, 6220, 3194, 9243, 6062, 6232, 6467, 2447, 5129, 3183, 8807, 8784, 3181, 8717, 650, 3193, 6130, 3190, 8716, 5772, 4994, 4969, 5075, 6042, 2276, 3188, 3195, 8237, 3186, 7202, 3192, 3178, 8591, 2621, 5187, 4475, 3179, 6491, 1465, 5481, 5508, 6224, 1464, 5274, 331, 6129, 3187, 6364, 7059, 5732, 649, 7056, 8371, 6663, 8674, 7772, 5860, 5859, 6826, 3794, 8474, 8715, 7271, 6097, 7762, 6499, 8969, 4905, 6027, 4806, 7899, 7413, 9174, 9252, 6329, 1383, 6551, 5229, 381, 4005, 4980, 5251, 3791, 9086, 4831, 8976, 7521, 4410, 4409, 5483, 833, 3862, 8713, 5098, 3592, 269, 3783, 4830, 4542, 3769, 3784, 5647, 4883, 5289, 1139, 5646, 3793, 3770, 4751, 9134, 9038, 8898, 6742, 3771, 9066, 3595, 3593, 3768, 2592, 4592, 4539, 4590, 3785, 8302}
community 17823 = {886, 607, 1210, 1215, 1216, 3633, 1207, 1208, 4331, 6643}
community 13024 = {5396, 6840}
community 17054 = {9077, 6817, 6818}
community 14587 = {2490, 2484, 2488, 2489}
community 18084 = {8401, 815, 8987, 9057, 1013, 7083, 8742, 8999, 7512, 3251, 6718, 6307, 97, 2288, 8498, 7233, 2123, 2562, 7431, 2563, 5119, 2561, 1973, 2559}
community 17077 = {7750, 6219, 6414}
community 15301 = {4313, 4747, 3587, 7595}
community 16552 = {1589, 3294}
community 10204 = {3449, 4672}
community 17060 = {2774, 213, 6873}
community 9312 = {9312}
community 550 = {550}
community 7622 = {7622}
community 7300 = {7300}
community 17049 = {8648, 4811, 5750}
community 14821 = {4511, 4925}
community 6243 = {6243}
community 16233 = {982, 6522}
community 16257 = {1818, 1817, 1821, 1816, 1820}
community 4633 = {4633}
community 6089 = {6089}
community 2353 = {2353}
community 9145 = {9145}
community 8842 = {8842}
community 17530 = {6430, 2832, 1005, 2831, 1007, 1000, 5831, 1001, 1006}
community 17494 = {5461, 1908, 5901, 5330, 1388, 5359, 1853, 6435, 47, 46, 45, 1911, 1909, 1910}
community 71 = {71}
community 17343 = {257, 3991, 358, 7390, 6187, 6351}
community 1878 = {1878}
community 9884 = {55, 9014}
community 7849 = {7849}
community 17696 = {7526, 1993, 7807, 3153, 5118, 148, 7001, 3458, 6142}
community 17310 = {7350, 3589, 407, 4966, 4965, 3579, 409, 4537}
community 15208 = {8548, 2650, 2651, 292, 8764, 290, 289, 291}
community 18022 = {5386, 1127, 23, 24, 9159, 769, 2191, 7864, 7835, 8403, 1190, 4720, 3955, 3608, 4756, 8044, 1420, 4755, 4754, 5595, 768, 3951, 4593, 7863, 5243, 1418, 767, 1080, 4757, 6645, 6881, 2619, 4921, 7752, 1415, 3927, 8545, 1584, 931, 5743, 8312, 7904, 9221, 9256, 4854, 7266, 1460, 6096, 6083, 6194, 7726, 6099, 8601, 7780, 7702, 6306, 7796, 3598, 5590, 6148, 4505, 7792, 8332, 934, 6244, 2777, 72, 3668, 962, 7187, 1010, 4110, 1011, 7188, 6153, 3461, 2012, 4458, 3463, 3667, 3671, 6079, 8245, 8368, 8220, 1523, 1522, 1524, 3046, 1518, 3132, 2013, 2014, 7917, 7973, 8679, 6683, 7751, 5602, 7425, 8790, 7706, 9163, 2585, 3233, 829, 3825, 6223, 3323, 6020, 6210, 6890, 302, 6068, 3604, 3605, 5864, 9034, 8698, 2352, 3147, 6385, 1343, 8048, 6151, 5048, 6504, 4898, 4906, 7195, 6305, 8175, 2010, 1895, 1528, 5321, 2003, 2005, 1985, 4449, 4837, 7740, 3414, 1433, 6849, 4865, 7685, 1578, 5058, 4840, 5310, 4626, 164, 8, 1784, 7412, 267, 4253, 8927, 7843, 7288, 1521, 4492, 7933, 6023, 8796, 1987, 1986, 1989, 897, 4838, 8606, 1527, 1526, 8795, 3287, 3445, 4362, 6226, 6134, 4360, 7384, 6014, 5028, 6652, 1988, 4923, 268, 952, 5406, 951, 953, 954}
community 16039 = {1486, 3339}
community 13934 = {3576, 5512, 5852}
community 6687 = {6687}
community 8833 = {8833}
community 6590 = {6590}
community 16899 = {5191, 7820, 5723, 1253, 3373, 416, 1265, 1254, 4621, 1259, 1258, 1256, 1266, 4625, 1264, 7908}
community 17942 = {260, 7744, 3117, 3494, 1542, 1326, 1876, 1540, 1877, 3496, 1541, 1879, 2929, 53, 54, 1262, 3464, 724, 100, 755, 912, 1537, 1043, 3285, 7066, 3292, 323, 1448, 8014, 6334, 1483, 786, 723, 712, 5089, 5779, 7865, 2633, 2636, 1441, 1535, 7824, 2606, 3118, 3290, 1042, 1044, 1783, 1497, 1446, 4862, 1498, 77, 1781, 4432, 1445, 7158, 1444, 3293, 3289, 7977, 7889, 5256, 75, 5567, 1442, 6784, 3291, 1310, 3288, 6198, 4019, 1443, 4024, 5370, 993, 1449}
community 7906 = {7906}
community 17269 = {8506, 6831, 8684, 92, 1831, 4636, 2192, 5333, 5872, 7405, 7262, 4676, 4677, 2165, 7423, 7914, 88, 682, 6117, 3677, 6515, 205, 6162, 4794, 6696, 8384}
community 6578 = {6578}
community 126 = {126}
community 3180 = {3180}
community 17938 = {7194, 6556, 8032, 3875, 6463, 8603, 8310, 2155, 4526, 1424, 1325, 8520, 9127, 6858, 6977, 4341, 8361, 1860, 4243, 6367, 3941, 3942, 7862, 7210, 3939, 3938, 7175, 7208, 1858, 1856, 1857, 1859, 6296, 7697, 6935, 7698, 6987, 2421, 8752, 3940, 5840, 1928, 9234}
community 1869 = {1869}
community 7368 = {7368}
community 4197 = {4197}
community 5020 = {5020}
community 17646 = {4688, 5116, 4435, 4439, 4470, 3143, 3156, 4436, 452, 4440, 4437, 6509, 6711}
community 5775 = {5775}
community 1205 = {1205}
community 1204 = {1204}
community 6616 = {6616}
community 2955 = {2955}
community 14896 = {5365, 4007, 4012, 1971, 4011}
community 3577 = {3577}
community 9048 = {9048}
community 9317 = {9317}
community 6931 = {6931}
community 4993 = {4993}
community 6865 = {6865}
community 8258 = {8258}
community 5072 = {5072}
community 8817 = {8817}
community 6045 = {6045}
community 5795 = {5795}
community 9266 = {9266}
community 3617 = {3617}
community 9061 = {9061}
community 13706 = {1362, 4599}
community 9197 = {9197}
community 17713 = {3622, 2944, 263, 2857, 5581, 262, 259, 7159, 4502, 965, 256, 2856}
community 3457 = {3457}
community 7684 = {7684}
community 8536 = {8536}
community 3913 = {3913}
community 6974 = {6974}
community 1899 = {1899}
community 14796 = {6133, 6797, 8187}
community 2311 = {2311}
community 434 = {434}
community 851 = {851}
community 6195 = {6195}
community 1432 = {1432}
community 532 = {532}
community 5876 = {5876}
community 5488 = {5488}
community 16593 = {7209, 7517, 3802, 6196, 5892, 6209, 8972}
community 8757 = {8757}
community 5958 = {5958}
community 4499 = {4499}
community 16 = {16}
community 6594 = {6594}
community 7695 = {7695}
community 8483 = {8483}
community 17626 = {2988, 2990, 1743, 7844, 6012, 6720, 7897, 5018, 7779, 4675, 8880, 9284, 5844, 1277, 5520, 2449, 5521, 5771, 8621, 6560, 8438, 5569, 4734, 4662, 4735, 8005, 4949, 2994, 4317, 2993, 2992, 5842, 5843, 6600, 2995, 9008, 1742, 2989, 3031}
community 6622 = {6622}
community 6199 = {6199}
community 17738 = {9192, 6680, 6973, 1944, 846, 7885, 1273, 5875, 9260, 7068, 7167, 7054, 6480, 8594, 7449, 5114, 7002, 8298, 7482, 7650, 2528, 8047, 4408, 5311, 8664, 5579, 6690, 9090, 3532, 3248, 4546, 9114, 7312, 7098, 7024, 2541, 4334, 4256, 5347, 6315, 2081, 2882, 479, 4673, 7084, 4788, 3034, 3324, 7125, 692, 4893, 4050, 4335, 3726, 3526, 4916, 4808, 4863, 3525, 5894, 2109, 3528, 3530, 3529, 3725, 3571, 5186, 7666, 1026, 8355, 562, 3531, 5353, 5739, 7088, 4421, 6288, 6289, 4765, 1025, 8362, 5228, 1023, 6085, 4789, 5086, 6149, 7673, 8347, 7416, 9054, 2308, 5693}
community 6071 = {6071}
community 5541 = {5541}
community 688 = {688}
community 9101 = {9101}
community 7172 = {7172}
community 5495 = {5495}
community 5173 = {5173}
community 4221 = {4221}
community 4194 = {4194}
community 1746 = {1746}
community 1787 = {1787}
community 5381 = {5381}
community 13927 = {143, 530}
community 9361 = {7748, 7947}
community 3582 = {3582}
community 15277 = {465, 6621, 8526, 9071}
community 8000 = {8000}
community 18 = {18}
community 1286 = {1286}
community 3162 = {3162}
community 5952 = {5952}
community 16732 = {442, 5589, 6304, 4577, 320, 9271}
community 15231 = {1250, 6188, 7900, 977, 5140}
community 6614 = {6614}
community 7667 = {7667}
community 2780 = {2780}
community 4518 = {4518}
community 13086 = {751, 1713, 2463}
community 8605 = {8605}
community 8619 = {8619}
community 8718 = {8718}
community 1479 = {1479}
community 7224 = {7224}
community 5670 = {5670}
community 1374 = {1374}
community 8580 = {8580}
community 7683 = {7683}
community 12322 = {277, 5190}
community 2486 = {2486}
community 2909 = {2909}
community 5527 = {5527}
community 8779 = {8779}
community 12151 = {107, 721, 2114}
community 7232 = {7232}
community 9118 = {9118}
community 15372 = {2269, 6749, 8662, 8964, 7831, 7931}
community 218 = {218}
community 1261 = {1261}
community 6924 = {6924}
community 8582 = {8582}
community 7344 = {7344}
community 8793 = {8793}
community 8810 = {8810}
community 8469 = {8469}
community 6861 = {6861}
community 2091 = {2091}
community 8358 = {8358}
community 8033 = {8033}
community 2139 = {2139}
community 6869 = {6869}
community 9262 = {9262}
community 8595 = {8595}
community 7954 = {7954}
community 1276 = {1276}
community 17386 = {2457, 8477, 8139, 7938, 4315, 215, 8658, 5135, 6374, 2866, 551, 5487, 2868, 6681, 2869, 5124, 6885, 6141, 4729, 4062, 6038, 134, 1480, 4064, 5814, 359, 340, 313, 333, 2870, 6636, 315, 4575, 6703, 6811, 8854, 2407, 4737, 8892, 7226, 525, 1896, 4580, 5526, 4040, 4041, 7351, 9079, 3438, 94, 3435, 6985, 9281, 7479, 6447, 3314, 3240, 2540, 8625, 5805, 4238, 5111, 8011, 2056, 4595, 8522, 5466, 6091, 7311, 9275, 6026, 6200, 8732, 5100, 8266, 8397, 3152, 4488, 4574, 7419, 8634, 898, 7755, 8989, 3590, 2365, 5433, 6653, 2706, 5652, 7196, 6460, 2383, 756, 6666, 5769, 775, 7913, 4140, 5399, 4953, 6431, 4209, 4847, 5125, 5070, 7257, 5704, 3512, 3363, 8929, 6601, 3395, 7492, 8974, 6565, 8878, 8343, 7214, 5211, 5178, 4785, 4342, 2858, 2129, 6245, 5871, 357, 4398, 6087, 355, 7153, 6610, 5224, 305, 303, 332, 890, 2246, 8639, 8427, 8160, 4935, 4543, 7928, 299, 5225, 314, 312, 3871, 459, 7053, 8518, 817, 9209, 4684, 6766, 7609, 7725, 174, 6705, 8161, 7507, 1576, 4579, 4603, 4605, 9022, 193, 5797, 4716, 4589, 5210, 6976, 4823, 464, 462, 4635, 8527, 6913, 162, 7679, 6967, 6021, 455, 463, 5417, 456, 6338, 7541, 8144, 7011, 4120, 5713, 5155, 4059, 7945, 7407, 7034, 3312, 5467, 5024, 4061, 4063, 4058, 4071, 8248, 1495, 4067, 2678, 5034, 466, 6457, 4802, 5885, 2776, 5684, 3429, 5882, 8125, 6630, 3425, 3437, 69, 909, 2913, 6131, 3790, 3559, 2744, 3560, 4738, 6007, 8660, 271, 272, 4558, 4986, 3367, 6673, 6994, 5375, 8227, 4746, 2403, 5115, 7875, 4585, 3998, 128, 3997, 7428, 873, 8470, 529, 5374, 3337, 4189, 1435, 969, 2425, 4956, 5413, 3338, 3758, 8914, 337, 3342, 6564, 2213, 3336, 3359, 3358, 4744, 1426, 3345, 3356, 9016, 3389, 3340, 3334, 3350, 2660, 3355, 3390, 3357, 3387, 3393, 3368, 3344, 3351, 3401, 3396, 3333, 3377, 3400, 3385, 3388, 3376, 3347, 2524, 4725, 3254, 5270, 5463, 6999, 2687, 6070, 3854, 5528, 6751, 5529, 5530, 501, 4002, 657, 6715, 2448, 1360, 7047, 2527, 1984, 5219, 3176, 1791, 1142, 3230, 2226, 4850, 2526, 4946, 1763, 5720, 3578, 7471, 150, 2935, 5431, 3993, 9155, 4985, 4388, 6350, 270, 264, 4557, 3958, 2782, 3959, 5450, 6143, 1280, 1769, 5806, 1757, 4587, 4988, 1053, 2525, 2446, 383, 2432, 3394, 1766, 1765, 151, 3374, 4887, 3404, 9227, 1764, 1760, 761, 4033, 425, 4452, 670, 1855, 2442, 5112, 8590, 152, 1219, 2272, 8516, 2273, 5599, 4464, 1271, 7858, 5674, 6524, 3956, 4219, 4573, 5755, 173, 3953, 1159, 541, 4404, 7063, 4600, 5621, 3995, 3996, 7963, 1934, 8965, 1935, 1932, 7743, 8897, 8683, 1926, 3816, 9130, 5030, 6617, 2510, 3823, 5438, 1761, 4987, 6365, 1759, 8426, 944, 1773, 5156, 2322, 5607, 1758, 6631, 3030, 3029, 4939, 2345, 1750, 1762, 6139, 4901, 8460, 3543, 4259, 7466}
community 17466 = {9136, 6324, 6497, 8970, 9300, 8369, 1330, 5627, 5078, 881, 9168, 2607, 2470, 6144, 2427, 5803, 4639, 9219, 9320, 5170, 8883, 7732, 7157, 6611, 1074, 8562, 9162, 2785, 7668, 9273, 9156, 4857, 5292, 8163, 8585, 202, 6073, 8544, 8339, 3277, 1648, 6373, 8236, 2263, 3877, 8365, 676, 4810, 2613, 9307, 9308, 4787, 2654, 6424, 9093, 6191, 8811, 1357, 612, 5082, 3789, 4333, 2433, 576, 4666, 4667, 4668, 6633, 4669, 76, 1078, 1077, 4670, 9291, 9240, 424, 422, 413, 421, 6721, 7165, 5335, 5813, 5604, 8947, 3108, 6160, 7573, 538, 7246, 7279, 5626, 411, 9142, 2391, 2215, 9004, 6606, 7549, 7754, 1302, 6175, 4301, 5786, 4973, 7031, 6926, 7550, 5726, 6265, 8387, 2007, 2009, 995, 7174, 8462, 7939, 5549, 1805, 7735, 1929, 4551, 2507, 8627, 5562, 9264, 8818, 8672, 7649, 5377, 2827, 1610, 1852, 5424, 4144, 8936, 6192, 5802, 9218, 8430, 7198, 7701, 5643, 5266, 5267, 7703, 5271, 5265, 5262, 5263, 5264, 8760, 4896, 4903, 3431, 3432, 870, 2476, 5017, 8574, 9299, 871, 2477, 895, 6247, 7039, 7658, 5644, 1395, 6398, 356, 8973, 8571, 7749, 216, 2245, 830, 5312, 7122, 222, 223, 9074, 4275, 6207, 8776, 8023, 2632, 212, 8599, 3330, 6487, 7692, 8389, 945, 5453, 7628, 3546, 7746, 7594, 3002, 8511, 3234, 5636, 2089, 3196, 572, 7643, 1390, 6867, 978, 221, 3197, 6292, 6337, 5544, 4427, 8357, 6286, 7435, 3855, 4843, 8814, 6883, 8515, 121, 197, 1813, 8363, 7406, 2662, 6572, 4321, 8028, 2255, 8688, 7281, 5174, 8261, 3730, 3729, 4095, 8280, 6507, 8497, 206, 5083, 2445, 4586, 7682, 4839, 6015, 4824, 5329, 696, 3704, 8275, 7170, 6050, 4087, 2565, 8149, 991, 3383, 8308, 4266, 65, 8540, 1491, 1970, 7320, 2408, 4006, 4009, 4010, 287, 9080, 234, 7072, 8891, 3325, 2366, 3221, 3225, 5107, 4602, 3303, 2920, 3299, 3301, 6169, 5106, 3223, 2065, 4287, 2584, 5338, 3222, 9115, 3409, 8782, 7120, 6002, 7293, 8395, 3220, 3215, 3224, 2569, 6642, 3968, 447, 1363, 6661, 4967, 6809, 4481, 7136, 8671, 5816, 7847, 74, 1295, 8630, 226, 3827, 3828, 2884, 6167, 3428, 2493, 2883, 6201, 6301, 653, 8767, 7189, 654, 3443, 3740, 5036, 8703, 2594, 325, 2595, 2764, 2765, 2555, 6910, 470, 448, 4347, 8473, 437, 4465, 5572, 2553, 7095, 1466, 4244, 469, 1296, 992, 6871, 49, 67, 2885, 3514, 3119, 3120, 6475, 3826, 4888, 6381, 2002, 2656, 4897, 8418, 1782, 7634, 57, 663, 7828, 7369, 56, 80, 1447, 1786, 1387, 230, 3104, 398, 9199, 7468, 231, 232, 2725, 3115, 7675, 82, 99, 1316, 324, 1499, 79, 5019, 73, 1501, 1439, 3834, 3296, 3256, 3297, 1500, 3649, 8201, 7417, 8020, 7364, 7798, 1334, 4704, 5402, 6789, 6157, 6737, 9027, 831, 3173, 4750, 773, 2378, 4703, 7383, 8756, 8651, 8563, 6249, 3062, 2331, 7394, 9003, 362, 6016, 5272, 9076, 9112, 7441, 7314, 8577, 586, 6888, 8661, 8890, 8421, 7005, 5168, 8194, 6400, 5608, 2306, 7770, 8286, 5699, 6586, 8567, 8296, 8189, 7985, 7817, 6174, 4276, 2699, 8341, 2549, 318, 3268, 1341, 4319, 8010, 20, 8233, 3011, 4466, 2393, 5808, 7782, 1211, 2217, 7940, 8291, 8182, 8147, 6912, 8975, 6039, 5442, 5432, 4168, 9198, 4229, 5815, 6412, 2844, 2923, 1804, 1332, 28, 19, 7677, 4344, 6588, 1704, 675, 4312, 9193, 9175, 9141, 8319, 8207, 7699, 7240, 7223, 6253, 6235, 6102, 4680, 2437, 2070, 1961, 894, 138, 6534, 4762, 7147, 8318, 8617, 4393, 5105, 5237, 7374, 7719, 5523, 7953, 6084, 9207, 7936, 3185, 8466, 1125, 6379, 147, 8432, 146, 3588, 6919, 2483, 2412, 4572, 2415, 4029, 6559, 2843, 5398, 5651, 3010, 4524, 3423, 3424, 4941, 3422, 1969, 4942, 8801, 1532, 4943, 9089, 7460, 8435, 5055, 2724, 4954, 8828, 8659, 7552, 5001, 4457, 3705, 3591, 483, 9032, 6810, 1682, 6075, 5343, 8753, 1220, 7502, 9078, 8910, 8873, 5445, 5162, 4782, 3245, 2771, 913, 6856, 5391, 43, 2583, 1386, 1003, 361, 8453, 6550, 6271, 5777, 1599, 370, 368, 2770, 1609, 8424, 6433, 5426, 4152, 2128, 8366, 7949, 6995, 6180, 6030, 5469, 6519, 7058, 7361, 8549, 7759, 7670, 58, 2709, 2020, 2019, 7254, 7637, 8268, 7485, 6607, 5419, 8804, 8931, 8838, 8380, 7956, 3680, 587, 580, 6422, 6754, 8481, 7656, 8407, 7794, 6523, 6300, 6109, 8885, 1591, 7617, 7238, 3558, 2854, 2786, 625, 8045, 4444, 2436, 5654, 3944, 3346, 1201, 3349, 6426, 5247, 3949, 3465, 2443, 720, 3950, 1397, 958, 64, 1482, 6847, 2102, 5244, 915, 681, 1353, 4678, 6101, 5851, 4548, 2284, 694, 195, 9295, 9226, 9153, 9151, 9103, 8553, 8143, 7800, 7610, 7578, 7402, 7345, 7207, 7051, 6989, 6746, 6589, 6380, 6260, 8008, 9189, 2386, 5046, 5252, 4192, 8340, 7741, 6448, 4373, 4086, 3360, 1698, 9302, 7064, 7042, 6261, 7547, 8289, 7970, 3947, 4620, 127, 5128, 2149, 2148, 6516, 4992, 5314, 372, 1148, 1151, 1356, 2397, 3643, 3967, 124, 5331, 2078, 2069, 2068, 2076, 8475, 360, 753, 2936, 4031, 6269, 8400, 5039, 835, 2642, 8153, 2723, 5307, 114, 2292, 1002, 4441, 6103, 3139, 583, 236, 574, 3140, 3146, 3150, 3151, 5218, 7442, 575, 412, 850, 7976, 577, 5154, 7574, 168, 6872, 1955, 854, 7565, 3149, 853, 1246, 573, 852, 1981, 1009, 2066, 2435, 7255, 2455, 3861, 2946, 6163, 2454, 2941, 8791, 673, 7644, 690, 9200, 6017, 2943, 7447, 8531, 2948, 8377, 2940, 9018, 1703, 6369, 2971, 9117, 8960, 2054, 2029, 2031, 8325, 2939, 1514, 1515, 8598, 6547, 8861, 6267, 1351, 1352, 4805, 5480, 6186, 2499, 2496, 2497, 3436, 3792, 8940, 3773, 3645, 8311, 7514, 8744, 939, 2480, 224, 1467, 1458, 1450, 6258, 4958, 423, 415, 414, 2937, 2016, 3433, 7427, 419, 5223, 159, 3714, 4727, 9123, 6729, 7898, 3548, 4433, 7636, 4338, 8995, 8734, 6827, 8686, 6314, 140, 964, 139, 4652, 5222, 78, 3547, 3549, 6922, 4583, 4582, 4288, 3679, 7025, 1358, 5006, 4504, 4984, 5050, 7876, 3213, 5568, 4819, 5698, 8584, 2845, 3214, 9167, 204, 7771, 4644, 4384, 208, 6370, 4856, 5707, 5718, 7501, 6938, 8241, 3983, 5428, 8607, 629, 7305, 6765, 3986, 3985, 3427, 3984, 6246, 8907, 36, 6036, 1040, 6674, 3712, 5280, 2450, 1375, 4952, 5279, 3948, 2434, 34, 967, 5416, 3807, 33, 83, 6526, 1534, 6282, 9216, 2161, 906, 6211, 8957, 3603, 3708, 1327, 7035, 405, 4114, 7220, 2767, 6189, 5807, 6276, 5033, 2379, 111, 8493, 4308, 5212, 4226, 7061, 7786, 6866, 7763, 4306, 3327, 2312, 6056, 4900, 2028, 5798, 4047, 1364, 5456, 4758, 7654, 7932, 9052, 4472, 6392, 3415, 1314, 3295, 5414, 955, 2625, 125, 245, 605, 774, 200, 9149, 7975, 8682, 3198, 7135, 3430, 7760, 3753, 9039, 2762, 2984, 17, 2983, 8925, 3841, 3842, 2693, 8445, 4801, 5340, 3892, 4336, 5240, 3602, 4937, 8604, 6322, 8937, 3027, 7648, 4959, 7952, 2275, 2314, 6161, 3520, 5615, 6086, 4476, 6786, 3021, 4248, 4886, 3024, 2274, 3026, 1015, 1020, 1021, 804, 3134, 1102, 4736, 1559, 1101, 3018, 3019, 1017, 3017, 4951, 8320, 3020, 5847, 5288, 1574, 1577, 2117, 2779, 5451, 2826, 7481, 1350, 1349, 3597, 1679, 683, 1646, 700, 699, 4730, 1144, 6790, 7181, 5255, 6046, 6605, 5136, 4777, 7487, 4350, 84, 5065, 87, 85, 5167, 2194, 5494, 7525, 6835, 3059, 979, 3058, 5079, 8502, 4251, 6949, 4286, 6557, 3452, 6839, 1652, 1613, 3585, 7761, 5502, 4784, 68, 6094, 41, 4699, 42, 8849, 3416, 996, 1347, 7280, 3259, 2968, 9113, 722, 2390, 5709, 6254, 4554, 1440, 5588, 9205, 2121, 3669, 3670, 4562, 7848, 6110, 6505, 3894, 5287, 5397, 2570, 6352, 7276, 5305, 5216, 4695, 5635, 1109, 971, 2726, 6763, 6822, 4146, 4707, 4282, 4773, 2180, 2807, 2806, 7453, 1147, 3123, 6569, 1146, 7184, 1067, 1642, 4566, 1136, 5895, 813, 3063, 3137, 2197, 3799, 1272, 6692, 5324, 5533, 2829, 4423, 6956, 2319, 5025, 5997, 1034, 5830, 3022, 7557, 365, 3210, 1512, 1740, 2809, 1294, 1012, 6724, 4655, 4945, 2674, 5127, 8007, 3145, 4995, 4654, 7414, 4521, 8409, 166, 5497, 194, 3138, 4849, 3651, 190, 4075, 5650, 5238, 1064, 30, 1135, 6876, 1625, 6355, 3678, 2478, 7830, 3004, 4405, 1268, 4145, 3594, 3501, 3896, 543, 3901, 1293, 4003, 1511, 4766, 5360, 4052, 8575, 2282, 3001, 3005, 5409, 2825, 3746, 3341, 4627, 13, 322, 5828, 3129, 3122, 3713, 1071, 1508, 630, 2141, 2142, 2107, 3763, 4779, 4227, 9051, 821, 6358, 4873, 2956, 5294, 7359, 1342, 1344, 4963, 3782, 4004, 4809, 5870, 2193, 2152, 7036, 632, 6764, 6808, 2953, 2951, 7486, 2952, 3865, 2950, 59, 1057, 3767, 2949, 2960, 1024, 888, 4353, 2143, 7503, 9046, 3848, 9202, 3335, 5388, 970, 1924, 7603, 5504, 7013, 2462, 4258, 656, 1594, 5363, 6354, 6750, 3184, 2475, 2768, 3788, 6757, 154, 5439, 5283, 8609, 153, 3711, 2850, 3709, 7152, 37, 1550, 2938, 4129, 3513, 2431, 1612, 2127, 4119, 7991, 4525, 6603, 1695, 4233, 4494, 3028, 1900, 1901, 1079, 5737, 914, 2055, 5302, 5420, 922, 4337, 1752, 3264, 1359, 2775, 5642, 1394, 3319, 214, 220, 2672, 4815, 1693, 35, 6473, 3434, 2479, 2571, 1770, 3378, 3169, 3366, 4453, 1549, 5570, 2072, 5241, 86, 460, 2716, 461, 457, 2080, 701, 3880, 2713, 4642, 5623, 3023, 4356, 5351, 4567, 4796, 7544, 4035, 7264, 2074, 697, 5427, 2368, 1471, 5609, 7086, 2942, 2945, 2769, 1630, 3982, 4180, 2739, 2721, 4016, 110, 2321, 2515, 1107, 561, 8017, 2225, 5618, 5725, 4181, 4015, 4178, 5137, 2237, 7133, 3016, 3155, 9179, 4944, 4848, 779, 4709, 248, 783, 3381, 1677, 1678, 1019, 1018, 4653, 8555, 3379, 1172, 4853, 3380, 3025, 1016, 4497, 3008, 4658, 1548, 2223, 2661, 4545, 3907, 3013, 1438, 3012, 7206, 427, 5220, 2222, 2218, 2219, 4032, 8512, 2224, 7131, 8428, 4034, 7377, 2220, 9091, 2221, 7812, 8644, 217, 4664, 3683, 1065, 1134, 2608, 994, 1124, 1396, 4947, 1123, 1513, 1516, 1520, 3502, 2717, 8711, 438, 1967, 439, 440, 4630, 8260, 1137, 5061, 2509, 4781, 5793, 1525, 1529, 1416, 1126, 3710, 2842, 4008, 2848, 3003, 7626, 4241, 1538, 7139, 6780, 1536, 430, 431, 266, 1968, 2987, 62, 63, 2849, 7173, 5081, 39, 2554, 441, 2439, 3286, 2810, 81, 468, 1414, 719, 2999, 5551, 2588, 3000, 3408, 3920, 7872, 639, 2996, 2195, 2997, 2998, 6416, 3006, 8496, 7117, 7398, 3777, 3778, 6694, 596, 4617, 498, 6591, 4141, 1519, 9230, 5373, 5708, 2027, 2189, 3161, 6532, 4191, 5339, 1596, 3987, 3659, 2552, 3522, 3655, 5688, 5108, 6344, 1106, 6604, 9109, 5348, 6870, 641, 3527, 1691, 3442, 5689, 1179, 4183, 2551, 3970, 3654, 5629, 2591, 5193, 8934, 3737, 1692, 1701, 1702, 1323, 1700, 1748, 1694, 926, 4821, 7119, 7171, 2694, 4462, 2695, 3105, 4490, 900, 4269, 4659, 6011, 7302, 7301, 5525, 1052, 4661, 2666, 2668, 6542, 2118, 1115, 7038, 4889, 4632, 9246, 1114, 2796, 5475, 5476, 119, 2126, 2451, 2743, 6252, 6498, 7591, 247, 7443, 7467, 251, 5204, 2262, 8040, 936, 5188, 5822, 5199, 1716, 3672, 2550, 7037, 941, 2512, 3600, 3599, 2965, 3601, 1275, 1279, 5812, 6197, 9067, 2932, 2967, 1339, 6396, 1004, 2963, 791, 988, 4717, 5308, 741, 6528, 4686, 7087, 6106, 6996, 5151, 6656, 652, 6759, 176, 4829, 5507, 8041, 6783, 4549, 2817, 693, 6190, 8217, 5147, 6928, 6511, 8834, 7363, 6495, 7074, 4962, 6126, 6081, 928, 4179, 8626, 5352, 7340, 7339, 6233, 4081, 4080, 4177, 6255}
community 17810 = {2147, 8637, 750, 5148, 5277, 6361, 144, 145, 2146, 8547, 8034, 8560, 31, 1245, 5850, 5171, 4950, 1886, 5297, 5783, 746, 754, 2104, 4813, 5557, 6446, 198, 6602, 7418, 1185, 235, 7422, 7590, 5662, 6409, 9176, 3109, 1653, 2120, 637, 8457, 1982, 7162, 4468, 7216, 294, 5260, 8022, 1301, 8768, 3897, 3898, 4911, 3902, 48, 1113, 3175, 848, 2176, 3895, 3978, 1505, 7316, 3544, 7411, 5780, 4656, 5071, 549, 518, 1983, 557, 3114, 555, 8694, 2253, 2646, 3943, 1947, 4564, 4915, 1959, 1942, 4318, 1941, 2130, 6411, 7032, 5003, 3460, 2335, 7127, 7693, 1795, 1946, 6583, 4450, 8800, 5849, 4324, 747, 748, 420, 2603, 731, 2707, 730, 2208, 4451, 2098, 2181, 2101, 752, 5994, 749, 2659, 4705, 3032, 2392, 2144, 7362, 3893, 3994, 2933, 182, 5022, 1544, 157, 1822, 1823, 1824, 1194, 4143, 1785, 444, 2116, 2977, 504, 7993, 435, 2859, 2727, 2728, 5889, 106, 6544, 828, 4971, 738, 910, 4093, 1938, 288, 1939, 9030, 2593, 9191, 1222, 1218, 1774, 2539, 2975, 3500, 2631, 2564, 3695, 728, 3909, 729, 1940, 2175, 3499, 4142, 1303, 8629, 1734, 4879, 1252, 5202, 7250, 1257, 1255, 1251, 1263, 2124, 1794, 519, 4118, 1948, 3930, 1949, 1953, 2364, 4130, 1793, 3701, 3447, 1274, 1945, 544, 1796, 1960, 6691, 3916, 2657, 1840, 1950, 5383, 167, 178, 2754, 2978, 8997, 887, 2169, 2119, 6520, 4127, 631, 449, 446, 1914, 158, 777, 2258, 1531, 3157, 1789, 1958, 4445, 3141, 727, 2090, 8317, 192, 132, 1, 2665, 2337, 487, 4858, 2841, 7148, 2163, 188, 2164, 219, 534, 1927, 1952, 5379, 6259, 3936, 1143, 1954, 1957, 6280, 1300, 2025, 3703, 1943, 5832, 5620, 9020, 3596, 1228, 1843, 1318, 1319, 2298, 4870, 5641, 2820, 6951, 4745, 6321, 3639, 6319, 8613, 5899, 5362, 3749, 7222, 847, 8886, 2134, 2135, 908, 7395, 2145, 1180, 1181, 1202, 6587, 8316, 3468, 6239, 7235, 3467, 3466, 3469, 1792, 2085, 8950, 7327, 9033, 4232, 4687, 2095, 2105, 1871, 1872, 7126, 725, 1873, 4814, 5159, 4835, 9000, 892, 687, 5405, 5766, 5781, 5767, 6331, 7646, 3045, 6152, 4975, 2492, 7496, 4242, 6330, 4420, 5425, 5337, 5773, 1815, 5410, 1867, 546, 1861, 1892, 1890, 1891, 115, 514, 7962, 5916, 7010, 3561, 547, 1825, 509, 507, 3856, 8169, 4070, 4068, 9248, 1299, 2293, 4069, 8920, 1664, 1665, 5632, 6508, 7769, 6991, 7003, 1406, 2502, 818, 819, 1923, 9224, 2075, 2071, 2079, 8797, 9106, 6359, 7156, 5298, 7329, 8345, 3144, 6489, 8224, 8773, 4274, 8294, 5591, 8378, 7319, 4515, 2738, 6868, 5617, 6884, 4718, 1306, 559, 2722, 4555, 8780, 548, 9157, 1230, 4928, 5189, 1880, 7927, 8610, 5364, 1741, 2812, 2979, 808, 1865, 1866, 1874, 1893, 1864, 1894, 1870, 169, 436, 2183, 7583, 1233, 6960, 335, 1234, 792, 1607, 1232, 537, 1235, 545, 330, 2349, 2093, 526, 2813, 5861, 7866, 467, 15, 1506, 6481, 3426, 2535, 7535, 2599, 2598, 7739, 3154, 3872, 3921, 4563, 6543, 553, 2805, 3182, 4767, 506, 511, 1862, 849, 1626, 508, 6882, 8977, 4694, 8446, 523, 7625, 4913, 510, 8459, 3131, 3574, 6537, 5226, 4182, 7286, 4042, 4740, 512, 3142, 5448, 4115, 6618, 5829, 3545, 3787, 7538, 2111, 6665, 520, 554, 2115, 4149, 6761, 2187, 4510, 1965, 7294, 2847, 6623, 1298, 1819, 3751, 5052, 4485, 9158, 353, 5787, 4386, 2821, 8841, 377, 8822, 806, 8273, 5239, 3270, 1140, 4739, 1510, 7988, 4864, 4424, 6842, 4852, 5545, 1138, 3869, 807, 1141, 2044, 1917, 8244, 8918, 5649, 790, 478, 3550, 2846, 5619, 5141, 1335, 3552, 5580, 4175, 980, 2742, 816, 1328, 477, 4030, 2814, 3232, 1918, 5349, 6360, 1212, 2229, 2495, 789, 3148, 5002, 293, 4522, 1936, 2815, 4442, 4527, 2729, 2730, 1509, 7489, 1829, 1922, 5648, 2597, 123, 5093, 7149, 1875, 1247, 6006, 4833, 9253, 8933, 1868, 5350, 1863, 4045, 5421, 4245, 3750, 3752, 3130, 3754, 3755, 1974, 1976, 1975, 7393, 809, 674, 810, 3033, 4116, 1407, 4634, 4726, 811, 812, 1229, 8762, 8952, 8313, 7708, 9220, 8747, 5744, 3136, 531, 3133}
community 17969 = {5315, 5748, 762, 2376, 6706, 8632, 7091, 4783, 6391, 406, 7215, 7860, 6336, 451, 8701, 6908, 5403, 6403, 4841, 7128, 2087, 2082, 2088, 7328, 2083, 500, 566, 9241, 2084, 6325, 8016, 4550, 5897, 4262, 6901, 7109, 4772, 6100, 6964, 5478, 3839, 9021, 8921, 7102, 3837, 3838, 8546, 3043, 648, 5130, 7580, 6215, 7505, 7686, 5282, 558, 9309, 7151, 6909, 7140, 7566, 7581, 3211, 3212, 3721, 3722, 4429, 2609, 2610, 4280, 4307, 640, 9315, 1595, 2837, 2059, 6383, 5320, 6744, 4438, 3015, 5254, 6363, 3218, 3990, 5198, 5863, 4169, 3216, 5622, 2064, 2063, 3384, 5500, 6823, 5472, 5788, 6748, 7582, 4876, 1575, 4878, 9210, 4877, 9285, 5380, 5791, 7304, 4976, 5517, 4498, 6181, 4298, 5578, 1808, 1806, 1807, 1373, 6573, 4230, 4294, 1304, 1305, 622, 623, 7731, 7260, 6449, 8170, 1365, 8463, 7079, 959, 7662, 4091, 6404, 6708, 4092, 8209, 4272, 7524, 9183, 6959, 7923, 8328, 201, 6966, 757, 6049, 758, 5880, 6004, 6005, 6598, 8490, 7290, 1699, 5763, 9277, 6503, 6268, 8009, 5062, 261, 369, 1651, 4122, 3610, 5715, 6061, 8864, 8554, 8449, 8420, 8372, 8202, 7640, 7570, 7076, 6500, 6469, 6316, 6231, 6182, 5690, 5571, 5415, 5215, 4894, 4372, 4240, 3171, 2658, 2482, 2481, 1376, 2970, 5729, 7108, 5166, 3042, 3044, 5259, 5683, 6278, 5600, 5368, 6093, 6407, 4922, 5429, 4885, 4918, 5540, 3581, 4983, 3644, 8439, 5177, 5242, 5539, 5000, 7049, 7653, 4325, 5653, 8550, 6845, 7576, 8924, 4618, 3343, 6955, 3733, 4910, 5268, 4891, 6417, 7499, 2629, 9237, 6945, 5817, 7321, 973, 2797, 3174, 7387, 4022, 4484, 3103, 3406, 3407, 7096, 6929, 7664, 4123, 3656, 3658, 6429, 920, 7745, 7829, 3372, 2210, 8178, 6768, 5542, 8666, 2440, 5633, 4968, 6682, 3615, 458, 6179, 6793, 4790, 6320, 265, 7378, 7401, 8695, 7358, 5067, 6164, 7379, 7561, 8204, 2358, 7291, 6105, 5735, 8390, 2417, 7814, 4860, 6531, 1902, 6461, 7678, 9165, 7021, 2986, 2991, 276, 1556, 1557, 3101, 3102, 5378, 6057, 6242, 8714, 7474, 2485, 5741, 8608, 6911, 8851, 8745, 5536, 7115, 8677, 938, 6575, 4513, 1110, 1086, 2346, 9313, 8200, 9006, 9261, 5069, 8852, 8770, 6399, 6176, 1620, 8535, 9064, 4267, 5996, 9290, 481, 2566, 9137, 4663, 8123, 8643, 6672, 6010, 1469, 6897, 6958, 5538, 1546, 4904, 6120, 7089, 5395, 6484, 2862, 279, 8374, 8119, 5146, 3509, 6731, 8743, 8673, 7884, 6451, 8895, 9017, 7100, 6962, 5789, 5751, 4748, 8336, 5269, 5217, 3989, 7219, 8388, 8881, 8476, 7542, 7245, 7065, 6932, 4250, 3718, 3369, 1680, 1430, 243, 9212, 8655, 8133, 7635, 7464, 7370, 7253, 6940, 6930, 6733, 6571, 6264, 5963, 4936, 5682, 3906, 8408, 4798, 7331, 3081, 3082, 1780, 3085, 8534, 3093, 8281, 3095, 3088, 3087, 3098, 3091, 5326, 3089, 3099, 3100, 5152, 3083, 3094, 3086, 3097, 3084, 3090, 4534, 4528, 6693, 4531, 4530, 4533, 4529, 4536, 5546, 1081, 4538, 1082, 1087, 1088, 4489, 1083, 1084, 1076, 1089, 1696, 1697, 2474, 6053, 3403, 2228, 4117, 7500, 4391, 1372, 4447, 5898, 5037, 3413, 6855, 1269, 5295, 6670, 7113, 6650, 7183, 3077, 3078, 3066, 3073, 9161, 3068, 3069, 3072, 3074, 3076, 2855, 3075, 3065, 3067, 3070, 3071, 3719, 3720, 9255, 6274, 11, 7905, 6432, 3353, 3354, 5848, 3361, 6332, 7073, 1221, 7309, 117, 6386, 1167, 1551, 1645, 7964, 1169, 4036, 5132, 6440, 1558, 7655, 3640, 6055, 7182, 2759, 2757, 2758, 7213, 2954, 4113, 2122, 1614, 6, 1054, 4014, 921, 274, 6415, 3412, 8279, 5820, 5754, 453, 1405, 2172, 7448, 6898, 6108, 8026, 3217, 1168, 2863, 3929, 7118, 21, 6488, 4147, 4799, 5372, 1615, 1361, 763, 2860, 1798, 4487, 8485, 3364, 5706, 5660, 8712, 6009, 3652, 3923, 6024, 4252, 1161, 8612, 5411, 2772, 8596, 209, 6299, 4532, 3541, 5498, 6405, 8375, 6851, 273, 4955, 2467, 3888, 1771, 1772, 2348, 2819, 8287, 2985, 1956, 2244, 1122, 375, 2673, 4128, 9247, 677, 4121, 968, 5887, 2667, 3731, 1647, 2547, 5286, 4060, 7041, 5761, 1098, 3007, 2030, 855, 3747, 1055, 3397, 3556, 3352, 3348, 5316, 4374, 450, 5606, 923, 3391, 4601, 2438, 5044, 26, 4394, 1391, 1158, 2302, 1738, 5547, 3362, 4535, 109, 5104, 2615, 4486, 2766, 3375, 4978, 3386, 104, 22, 2381, 3824, 3653, 191, 6177, 1038, 4996, 480, 2755, 8904, 7567, 7420, 2704, 283, 8771, 1904, 2464, 1611, 3999}
community 14162 = {8190, 2137, 7518}
community 2647 = {2647}
community 17756 = {7022, 2973, 3271, 5454, 2893, 6697, 5839, 7033}
community 6893 = {6893}
community 3316 = {3316}
community 17446 = {5102, 6647, 1428, 4186, 1427, 4187}
community 18036 = {8499, 2318, 7712, 4283, 8467, 6639, 2316, 2317, 6302, 6788, 6921, 5447, 3300, 1051, 6074, 341, 1050, 2315, 7451, 8451, 3309, 4207}
community 6128 = {6128}
community 10522 = {3250, 4836}
community 16709 = {7476, 3835, 7727}
community 16403 = {7137, 1183, 889, 5612, 1182, 3567, 1184, 8963}
community 14883 = {1423, 6743, 6166, 7556}
community 14247 = {1242, 882, 1241}
community 10733 = {624, 1587}
community 3510 = {3510}
community 5354 = {5354}
community 10039 = {5912, 7445}
community 610 = {610}
community 9612 = {7123, 8172}
community 8788 = {8788}
community 7044 = {7044}
community 5740 = {5740}
community 8118 = {8118}
community 8495 = {8495}
community 8847 = {8847}
community 17243 = {2875, 2878, 2361, 4803, 2310, 4690}
community 13551 = {1919, 6066, 6937}
community 4855 = {4855}
community 7130 = {7130}
community 5482 = {5482}
community 17902 = {7925, 7768, 7145, 7461, 6950, 5095, 7909, 3164, 8346, 3860, 3165, 5586, 3163, 6478, 7775, 7657, 8131, 7778, 7920, 1468, 7996, 4581, 8127, 2630, 2473, 2344, 2170, 985, 4776, 8905, 9107, 1285, 3724, 307, 8586, 7555, 6634, 4455, 5011, 7978, 7805, 5143, 4710, 4026, 3609, 3052, 2097, 8471, 8739, 8226, 8203, 6762, 6485, 6240, 6154, 5056, 5051, 2787, 2289, 2216, 8958, 8884, 8823, 8566, 8411, 8156, 8012, 7689, 7680, 7612, 7389, 7381, 6251, 5681, 5080, 5680, 8441, 6530, 6025, 6019, 6689, 3684, 7433, 5122, 7298, 6095, 3124, 352, 2171, 4828, 3054, 1389, 9263, 350, 4326, 165, 4871, 4665, 5097, 6034, 8392, 8417, 7023, 5276, 7477, 6132, 1035, 6468, 1724, 3246, 7528, 8945, 1733, 7272, 5275, 8570, 2508, 6983, 5138, 5293, 2198, 4190, 2202, 7048, 8396, 5823, 7764, 6735, 7199, 2203, 7256, 2204, 8057, 5430, 7896, 8342, 4417, 5455, 7285, 5043, 7965, 9085, 8351, 7516, 2205, 8300, 5721, 3035, 4389, 4825, 7873, 8926, 6581, 3570, 7382, 6279, 7277, 3410, 8252, 5630, 2698, 6535, 2243, 7497}
community 17965 = {4791, 3973, 4912, 8225, 9072, 2138, 4173, 1226, 8624, 8912, 5094, 6459, 9287, 9088, 5865, 9062, 1112, 3057, 8901, 8944, 1788, 3160, 7915, 3687, 2916, 2917, 2918, 2919, 8830, 9037, 5054, 2930, 2928, 239, 432, 2022, 433, 7604, 2023, 1108, 2655, 7284, 7030, 1707, 7924, 1368, 3817, 1097, 2536, 2150, 2186, 2151, 3818, 9139, 3096, 89, 9122, 5493, 8159, 4304, 7886, 2683, 1643, 1073, 3686, 4400, 6832, 3850, 3847, 9150, 4290, 238, 4845, 3843, 9040, 2424, 2453, 2452, 2423, 1103, 1799, 1801, 1800, 1810, 5756, 7618, 1802, 3840, 1282, 7515, 4604, 8142, 7879, 6065, 8230, 6486, 5883, 8611, 7155, 7728, 4691, 7263, 7267, 1149, 1153, 8990, 7292, 8134, 3247, 5727, 8455, 2982, 2886, 8685, 2981, 6372, 141, 601, 4305, 5989, 6679, 7633, 5836, 7813, 8272, 9310, 9084, 4881, 5980, 7716, 5361, 5611, 6118, 4786, 3201, 4339, 2890, 3199, 4025, 2538, 3200, 7902, 3274, 3275, 3273, 3276, 3272, 6298, 6064, 7870, 482, 7052, 8478, 2888, 6513, 2889, 5601, 5762, 8180, 9140, 3064, 5810, 6418, 4094, 4434, 8253, 3209, 5988, 2061, 3260, 4166, 3328, 2406, 6796, 6799, 3329, 5384, 3874, 336, 4161, 7239, 2251, 8507, 6714, 5697, 4358, 2247, 2250, 2248, 2252, 563, 8350, 4357, 565, 6346, 6347, 2640, 2641, 7421, 8769, 2249, 2638, 2639, 976, 2861, 6695, 7326, 8238, 2587, 1732, 6394, 7878, 5023, 2879, 2516, 2517, 2207, 4270, 5004, 8996, 1336, 6003, 1533, 9012, 1812, 3870, 907, 1671, 250, 5506, 1309, 617, 919, 7429, 5182, 1308, 4292, 2518, 249, 1980, 2206, 298, 1979, 5749, 4163, 2533, 6059, 7833, 8533, 5477, 2521, 8650, 8930, 6722, 8214, 5778, 7638, 4153, 7040, 6308, 8829, 6769, 7559, 6920, 3411, 6001, 7967, 6377, 5142, 5149, 824, 7456, 9178, 515, 2816, 8687, 2690, 5862, 2808, 6848, 2822, 9063, 4385, 8913, 8002, 2680, 8592, 3836, 7546, 4320, 6775, 7075, 3853, 5501, 7237, 9182, 8383, 8706, 7787, 7789, 5045, 5701, 8697, 6521, 3851, 7231, 7396, 8295, 5444, 4302, 7984, 7569, 4500, 5659, 40, 5460, 5655, 6612, 367, 7360, 6527, 9235, 7742, 7700, 6137, 6127, 4239, 7801, 4188, 2784, 8158, 7082, 7894, 4332, 8305, 8249, 7388, 9173, 876, 2459, 2458, 6013, 2836, 7836, 2688, 5624, 7046, 619, 946, 5160, 5747, 5232, 4329, 6439, 4380, 4377, 4378, 7494, 957, 6170, 7596, 638, 7027, 4279, 834, 3760, 7332, 7882, 8267, 196, 8208, 454, 9060, 8992, 9164, 4412, 7045, 8283, 8410, 7385, 917, 5782, 916, 4413, 3239, 2277, 4300, 4753, 4278, 3568, 3933, 4112, 7426, 2637, 4111, 334, 3932, 7092, 90, 3931, 800, 801, 1403, 2094, 797, 802, 803, 798, 1767, 3934, 1708, 1417, 2304, 2648, 1687, 1690, 7268, 5564, 9305, 8874, 3804, 3814, 3808, 3810, 3805, 3809, 3812, 3813, 3815, 6782, 4314, 3803, 3811, 8916, 4989, 6916, 2441, 7242, 4723, 4721, 4722, 5657, 7981, 5509, 6453, 8458, 2902, 3647, 3650, 3646, 3648, 7845, 6963, 1571, 1570, 1572, 9270, 8053, 3682, 9214, 6830, 2543, 6427, 4482, 2616, 8274, 6397, 8197, 2763, 4210, 9190, 3624, 8785, 4768, 8492, 6517, 8692, 4260, 5325, 5877, 2887, 2626, 4170, 8799, 6954, 7270, 7790, 6158, 655, 8593, 7367, 4136, 3564, 7736, 4769, 5566, 4403, 5236, 7592, 3666, 7090, 608, 8206, 778, 4685, 2355, 9311, 7097, 6502, 7247, 373, 1331, 5091, 7310, 6328, 2419, 8386, 5077, 1385, 7116, 8450, 6040, 7308, 4411, 8504, 8839, 2297, 3283, 3282, 4508, 3728, 8461, 3310, 8866, 9249, 1029, 3887, 7545, 5117, 1030, 3886, 8542, 6284, 1033, 8447, 7071, 8565, 5874, 5944, 3553, 7738, 7773, 8699, 494, 2904, 2901, 2895, 2905, 2900, 2899, 2898, 2896, 2897, 5181, 7999, 6476, 6701, 5063, 6312, 7747, 4370, 4760, 8151, 1966, 7484, 5856, 6936, 6878, 1503, 5692, 4463, 4293, 5731, 4869, 5736, 7903, 6035, 8576, 7822, 6204, 4220, 8216, 8561, 4366, 1688, 1284, 254, 8423, 7916, 3563, 7166, 823, 8720, 5176, 9166, 4742, 3565, 6506, 4872, 228, 8899, 6032, 822, 4354, 1121, 229, 4477, 9146, 8763, 8219, 7756, 7714, 7532, 7012, 2701, 1492, 966, 5332, 4479, 6063, 7168, 932, 5819, 6785, 6033, 6112, 4193, 5858, 7463, 2307, 7659, 7888, 5257, 5041, 5042, 1037, 3626, 1056, 5826, 7365, 8434, 177, 5645, 8440, 9280, 4719, 7522, 7766, 304, 8482, 4367, 6753, 8948, 8642, 5686, 918, 2422, 6982, 4467, 9010, 5474, 8155, 3555, 3365, 7114, 5183, 6234, 6875, 9144, 6420, 9250, 8956, 6172, 8856, 8416, 1826, 2015, 6774, 2261, 7982, 1186, 5464, 6800, 974, 975, 6493, 5389, 6000, 7966, 5367, 4520, 1429, 7104, 8254, 4422, 7134, 5824, 2514, 4027, 4381, 1504, 4150, 3830, 8205, 5563, 3269, 6173, 6098, 6988, 6124, 5234, 8857, 7265, 1600, 6841, 7554, 8826, 1686, 4228, 4346, 4407, 2465, 4375, 1597, 5891, 6295, 6541, 3692, 5711, 4108, 7651, 366, 1209, 3204, 7611, 7372, 7019, 1644, 6277, 3845, 845, 1177, 5172, 3745, 8557, 2903, 3448, 5825, 3630, 9059, 4345, 3631, 4732, 3625, 7737, 1605, 5837, 3945, 3629, 3628, 5583, 3627, 3634, 1338, 5291, 2342, 2418, 4382, 2409, 6230, 2233, 2196, 2420, 8813, 2267, 7191, 2824, 7469, 6510, 4832, 3249, 8487, 8735, 4623, 1906, 6443, 3238, 3241, 2460, 8978, 476, 4797, 472, 6313, 473, 474, 4514, 4991, 1849, 6067, 8456, 2235, 8259, 972, 3781, 4926, 6599, 7803, 286, 644, 4419, 6477, 6088, 4778, 8422, 3236, 1631, 1632, 8737, 6756, 7062, 7810, 2265, 2268, 3992, 5087, 4638, 2925, 5027, 7529, 5103, 4456, 5221, 3689, 3322, 8405, 8654, 8454, 7799, 7774, 7303, 5991, 5970, 5099, 642, 52, 6627, 6393, 5133, 4097, 8986, 8951, 7907, 6707, 6767, 7203, 2529, 7960, 8597, 8255, 6327, 5090, 9125, 6408, 9081, 6147, 3917, 7409, 3126, 4712, 1755, 6725, 6297, 7955, 7258, 5558, 1313, 4355, 794, 5007, 5214, 5369, 8122, 7356, 5013, 8379, 2778, 8129, 1317, 3040, 2611, 4096, 3228, 3419, 5196, 2912, 4645, 4560, 4399, 5250, 5441, 8600, 1203, 3229, 3420, 5992, 6815, 2924, 6923, 4875, 3915, 9110, 7957, 3321, 9204, 7681, 4874, 2927, 3914, 1022, 5673, 2926, 1689, 4328, 4519, 3418, 5197, 1502, 103, 3715, 6781, 7941, 6114, 1163, 1747, 4752, 7144, 1145, 3884, 3885, 8025, 5717, 1175, 4021, 3557, 6236, 8181, 7241, 6558, 6238, 4199, 8192, 7929, 7621, 7355, 7154, 6008, 5792, 5550, 5084, 5932, 6795, 2921, 7757, 4804, 5603, 6285, 620, 5233, 4474, 380, 379, 4818, 5423, 7887, 4817, 5088, 4480, 6998, 1726, 5418, 570, 4660, 2501, 5834, 3881, 3882, 9026, 4892, 5407, 9288, 7784, 5555, 2513, 170, 9133, 8889, 8887, 8825, 2339, 6968, 5950, 4139, 940, 6852, 2092, 5299, 5890, 2682, 6076, 6570, 1601, 2136, 3975, 2356, 7979, 5273, 2471, 5053, 8425, 2959, 5838, 2962, 8983, 8988, 2958, 2961, 4565, 2500, 7869, 3203, 4167, 3806, 4977, 1562, 1563, 678, 1155, 7652, 1565, 2340, 497, 594, 1566, 1569, 1154, 1150, 1152, 4056, 8749, 499, 5553, 1072, 2823, 4390, 2506, 9257, 1925, 3584, 3798, 2714, 6281, 2969, 5206, 2964, 4285, 4689, 990, 5537, 7081, 3691, 6997, 122, 7986, 8306, 8001, 6436, 317, 4503, 495, 2377, 8290, 5029, 4415, 7200, 7543, 8278, 4414, 5201, 7601, 4416, 6221, 175, 8979, 840, 842, 841, 4323, 1921, 6339, 1811, 7613, 492, 3014, 491, 5205, 603, 5358, 593, 311, 591, 6802, 8321, 600, 602, 522, 604, 6466, 1111, 2685, 2922, 3681, 225, 4076, 1754, 7937, 8013, 3716, 7584, 6732, 8719, 9096, 7811, 621, 3642, 5245, 5879, 5005, 4203, 4478, 1539, 4749, 5597, 6538, 3675, 8210, 6060, 5323, 6525, 3583, 4072, 7867, 3444, 6957, 3219, 1270, 4066, 5246, 6048, 3641, 7972, 5585, 7795, 679, 680, 1598, 8640, 1931, 7138, 4106, 4107, 8508, 1174, 3717, 1369, 788, 1370, 1166, 8888, 4425, 6047, 1337, 3690, 2719, 8326, 1624, 5821, 1719, 1720, 7825, 960, 2370, 4211, 2369, 2568, 1723, 2914, 1283, 814, 1567, 2894, 3831, 1564, 1568, 5073, 1321, 7530, 616, 4215, 5015, 1307, 1978, 780, 8836, 613, 615, 6615, 1165, 2305, 3202, 3453, 4349, 5679, 1164, 7458, 1384, 5532, 4039, 5457, 5915, 759, 4868, 2411, 3255, 1797, 5953, 1933, 8721, 2511, 2811, 8031, 1717, 6501, 1681, 2531, 2532, 2684, 3863, 3926, 3227, 3237, 2567, 1930, 4641, 5484, 5841, 105, 4235, 1685, 4124, 4327, 300, 199, 1530, 1162, 6619, 924, 5496, 5422, 5485, 1366, 1367, 4208, 2359, 6620, 7111, 2410, 5491, 3685, 3697, 614, 3698, 609, 471, 3756, 1170, 781, 1120, 8755, 3765, 7424, 6168, 1160, 4594, 7438, 4495, 7273, 2546, 2548, 2430, 3673, 7504, 3764, 5672, 6969, 1756, 3405, 4051, 4800, 5235, 4017, 8645, 4763, 5014, 2456, 2818, 9306, 8667, 590, 8376, 8501, 4728, 3928, 6953, 489, 3207, 599, 4793, 4674, 597, 4792, 2413, 488, 589, 4053, 571, 1014, 3573, 718, 5021, 4151, 569, 568, 560, 1287, 567, 493, 598, 4309, 4924, 4948, 6574, 1281, 1749, 6275, 6303, 1171, 5628, 1176, 1157, 1291, 3569, 2264, 5026, 866, 1675, 6597, 6948, 2677, 95, 6082, 6874, 5435, 2838, 1288, 5101, 475, 3903, 1289, 9023, 2199, 2200, 6291, 7403, 3371, 6813, 2494, 3092, 4303, 4054, 2835, 3127, 5016, 6727, 4297, 5465, 4131, 4584, 5738, 5157, 643, 7070, 203, 4162, 2760, 6256, 3977, 4509, 1085, 6388, 3382, 3873, 3876, 899, 6584, 9120, 4701, 7296, 2106, 3107, 827, 4834, 592, 8452, 2294, 2947, 3614, 825, 1278, 521, 826, 5695, 5753, 820, 1156, 4612, 5301, 997, 1028, 1573, 4176, 5656, 1096, 3688, 2073, 8271, 1333, 4174, 1753, 3844, 70, 3009, 3976, 4074, 3971, 3972, 645, 2260, 364, 3974, 3235, 2259, 901, 2873, 4043, 7809, 7568, 3261, 8146, 5175, 6080, 374, 316, 2523, 1008, 3263, 2062, 1094, 5499, 2060, 3905, 2057, 7006, 3125, 4310, 6362, 805, 2058, 2915, 3521, 172, 1593, 1676, 5774, 7912, 5873, 252, 285, 4979, 1561, 2360, 1244, 2705, 9203, 3242, 7877, 2781, 2341, 4611, 1031, 3243, 1032, 3244}
