# Supplementary material for: Inferring modules from human protein interactome classes
Source: BMC Syst Biol. 2010 Jul 23;4:102. doi: 10.1186/1752-0509-4-102 (PMC2923113; doi:10.1186/1752-0509-4-102)
Supplement: Additional file 11 — walktrap-results. It contains the complete set of communities retrieved by Walktrap from the various interactome classes. [file 1752-0509-4-102-S11.ZIP › walktrap_results/ORTHOwalk.txt]

Partition 4931 (160 communities)
community 7872 + community 10020 --> community 10021
Q = 0.0550655  #  delta_sigma = 0.287985

Maximal modularity Q = 0.689955 for partition :
community 7872 = {3211, 4214, 1238, 1234, 1239, 2446, 1235, 1236, 1233, 4843}
community 9859 = {668, 2765, 659, 656, 663, 667, 1161, 655, 662, 658, 664, 660, 657, 661, 665}
community 7905 = {1145, 1143, 1144, 1148, 3741, 1268, 4496, 4280, 3049, 4857, 4855, 2150, 1146, 1147, 1142, 4909, 5052, 4997, 1141, 2658, 3889}
community 9801 = {2896, 2838, 3207, 621, 622, 4780, 3550, 2739, 3752}
community 7734 = {80, 131, 81, 2551, 4392}
community 7821 = {2611, 4919, 2805, 2016, 2431, 2015, 4051}
community 9630 = {724, 723, 4575, 2460, 3377}
community 7788 = {1451, 1450, 1448, 1449, 568, 1801}
community 9605 = {3880, 3155, 3703, 561, 3317}
community 7748 = {2322, 1032, 1329, 1296, 1494}
community 9312 = {874, 645, 174, 284}
community 7746 = {4938, 4450, 3820, 4394, 5086}
community 7691 = {2942, 2941, 1381, 4451}
community 9917 = {3111, 106, 4664, 107, 2447, 2457, 300, 299, 2145, 1123, 1125, 2119, 1122, 2114, 260, 2458, 2117, 2144, 1908, 2589, 3888, 4150, 2118, 2438}
community 9161 = {4661, 4062, 2348, 2347, 4723, 2882, 4949}
community 7752 = {5002, 2073, 2075, 2074, 4364}
community 9196 = {4449, 1929, 3911, 2884, 4264}
community 7706 = {2599, 2598, 1149, 3504}
community 7704 = {1101, 381, 438, 1102}
community 9777 = {458, 1097, 623, 2489, 11, 1088, 0, 1259, 2163, 104, 2654, 103, 297}
community 7877 = {3373, 2558, 4862, 1887, 1888, 3942, 3465, 4848, 3895, 4026}
community 7834 = {4363, 2886, 2238, 4484}
community 7700 = {2139, 51, 2879, 3175}
community 9957 = {1292, 4272, 4234, 344, 343, 1293, 2858, 2318, 3424, 1169, 1231, 2058, 1283, 2157, 954, 2053, 2060, 1251, 2055, 953, 952, 1232}
community 9259 = {1406, 1405, 1407}
community 9530 = {315, 1638, 2863, 4143}
community 8916 = {4354, 426, 427, 3830}
community 9885 = {224, 2276, 2578, 225, 3963, 3645, 2701, 3392, 4463, 3427, 2794, 3171, 2881, 4624, 4016, 2876, 2426, 4081}
community 7707 = {2638, 2641, 3989, 4508}
community 7717 = {53, 2465, 1049, 1328}
community 7714 = {3665, 3724, 2441, 3090}
community 7708 = {4398, 3228, 1362, 2556}
community 7716 = {502, 91, 651, 2245}
community 6816 = {1817, 4948, 4869, 3654, 3079, 1816, 4967}
community 7851 = {2483, 2482, 1330, 439, 2484, 973, 3019, 5041}
community 9713 = {1203, 1204, 389, 2548, 2904, 2531, 3719}
community 9299 = {285, 302, 950}
community 8396 = {4246, 3004, 3847, 2880, 4283}
community 9542 = {4923, 3972, 393, 4659, 392, 394}
community 7619 = {1685, 1686, 3050}
community 9290 = {1103, 1105, 4133}
community 9593 = {1341, 1345, 1342, 1311, 4340, 1346, 1310, 1344}
community 9796 = {40, 1374, 2069, 1382, 4865, 1639, 1641, 30, 515}
community 9297 = {4524, 1305, 3715}
community 9306 = {86, 85, 2340}
community 9626 = {54, 55, 467, 1457, 3061}
community 9758 = {3577, 4598, 3066, 1013, 4023, 1691, 4167, 4035, 1108, 1813}
community 7722 = {4460, 727, 4179, 4763}
community 7723 = {1488, 2681, 1297, 3363}
community 9516 = {4048, 4712, 2648, 3020, 2816, 4474, 3174, 4902}
community 7661 = {4979, 3168, 3404}
community 9314 = {3215, 1972, 4281}
community 9308 = {2609, 1313, 3475}
community 9321 = {999, 998, 1000}
community 9785 = {945, 1314, 4978, 4232, 34, 33, 1089, 4757, 4840, 4493, 2807, 5067}
community 7652 = {1155, 573, 2945}
community 8134 = {1953, 4711, 3927, 4812, 4795, 4765, 2039, 2407}
community 9322 = {825, 824, 4618}
community 8510 = {283, 3425, 1987, 3009}
community 7660 = {3169, 3201, 4899}
community 7692 = {5005, 1284, 4974}
community 9787 = {3297, 4867, 2003, 2005, 1932, 589, 2002, 2006}
community 7856 = {4241, 912, 503, 918, 903, 911, 914, 3700}
community 7772 = {2188, 2908, 3987}
community 9892 = {92, 2778, 1164, 189, 4688, 180, 2225, 186, 197, 176, 178, 188, 4539}
community 7790 = {2692, 4159, 2843, 2825, 3129}
community 9654 = {4970, 499, 498, 3235, 3417, 3575, 3574, 3573, 2111, 2832, 3738}
community 8782 = {961, 963, 965, 962, 960, 964}
community 7805 = {1264, 1263, 1265}
community 9768 = {3729, 3822, 3493, 4255, 158, 1210, 1272, 3242, 2639, 4106, 4791, 4282, 4878, 1383, 4569}
community 9772 = {2830, 4018, 3480, 3535, 4584, 3224, 3975}
community 7798 = {451, 2748, 3217, 2676, 4181}
community 7818 = {507, 2422, 2850}
community 7812 = {808, 3189, 3899}
community 7823 = {1934, 1181, 4656}
community 7843 = {4114, 512, 2493}
community 7842 = {682, 3541, 3744}
community 7860 = {2543, 1510, 4472}
community 7868 = {4128, 2877, 4492}
community 6781 = {2610, 4955, 4186, 2560, 3216}
community 8967 = {1840, 3339, 1839, 1838, 3483, 1285, 4132}
community 8973 = {435, 733, 572, 1974, 4886}
community 8054 = {471, 2476}
community 9220 = {4356, 3178, 1873, 3407, 3841, 4983}
community 8111 = {68, 69, 70}
community 8064 = {2588, 4769}
community 8019 = {3086, 4418}
community 8115 = {4698, 3596, 4387}
community 9715 = {966, 967, 1010, 2471, 256, 977, 978, 979}
community 7991 = {2976, 4638}
community 9561 = {4011, 4328, 1150, 3879}
community 8058 = {4432, 4727}
community 8033 = {4005, 4278}
community 8040 = {3230, 4582}
community 9685 = {4295, 1912, 1913, 4045, 5043, 1436, 4345, 754, 755, 756, 3792}
community 8189 = {1627, 1628}
community 9591 = {1114, 1067, 4782, 2619, 1113, 3333, 241, 1466}
community 7775 = {4976, 4058, 3218, 3252}
community 8162 = {2567, 4038}
community 9874 = {726, 4419, 2734, 510, 3182, 1653, 3590, 3134, 4347, 2933, 5074, 4089, 4090, 4755, 4009, 2044, 3345, 3365, 3939, 2186, 4410}
community 8146 = {3097, 3872}
community 9730 = {876, 1036, 3021, 1038, 1037, 1041, 1043, 1042, 1039, 1029, 1040, 1045}
community 9507 = {3311, 927, 3461, 3321, 4745}
community 8161 = {1670, 1671}
community 9461 = {2969, 4160, 1216, 3826, 3398, 1545, 2415, 4227, 4969}
community 8184 = {1092, 2244}
community 8177 = {750, 751}
community 8950 = {1884, 1883, 4851, 3936, 4310, 4945}
community 8231 = {2359, 3268}
community 9104 = {3142, 3814, 3326, 3572}
community 8235 = {193, 5007}
community 8229 = {1480, 4859}
community 9106 = {332, 1985, 732, 1963}
community 9797 = {1733, 3898, 2826, 2411, 2533, 608, 2395, 2271, 1444, 2900, 2077, 4129, 3223, 195, 607, 1323, 262, 2000, 4388, 263, 1325, 64, 63, 2499, 2180, 3737}
community 8256 = {3292, 3677}
community 9639 = {1582, 3438, 947, 3197, 2523, 1375, 1376}
community 9689 = {2703, 3188, 2256, 3213, 4658, 1322, 3786, 2255, 4583}
community 7831 = {4316, 3002, 3585, 3588}
community 8234 = {1206, 3194}
community 8291 = {1661, 4815}
community 9456 = {4007, 3977, 4139, 1137, 1140, 3385}
community 8279 = {925, 2323}
community 8302 = {1364, 1366}
community 8051 = {1249, 4928, 3904, 4084}
community 8289 = {3476, 3698}
community 8300 = {3162, 4270}
community 8358 = {970, 971}
community 9856 = {982, 1052, 980, 981, 1006, 990, 1001, 1050, 4424, 988, 989, 1368, 2576, 3855, 1635, 3402, 1636, 133, 4605, 73, 1893, 703, 1024, 1027, 969, 1034}
community 9549 = {4839, 605, 4331, 5084, 3907, 4744}
community 9857 = {2600, 3044, 4497, 1989, 2895, 4528, 83, 84, 2955, 968, 3284, 2809, 1539, 2808, 2165, 4960, 4004, 2064, 460, 3510, 1426, 4587, 2766, 617, 2222, 1906, 2355, 1425, 2928}
community 8350 = {1211, 1841}
community 8333 = {469, 2529}
community 8334 = {2768, 4601}
community 8339 = {2624, 4286}
community 8354 = {3796, 4668}
community 8356 = {2774, 4966}
community 8369 = {2353, 2377}
community 8377 = {1064, 1151}
community 9619 = {834, 2926, 713, 712, 4821, 821, 3856, 4925, 4736, 852, 5076, 4542, 2158, 409, 506, 4455, 1227, 1228, 505, 4322, 1226, 1282}
community 9754 = {2802, 1112, 3758, 3813, 1667, 2786, 1936, 1668, 742, 2295, 3418, 3649, 4627, 4921, 4691, 3041, 1660, 4494, 2593, 2967}
community 9703 = {1543, 4454, 2263, 2264, 2262, 4643, 2678, 5038, 1542, 1538, 1541, 1354, 1540, 2846, 3110, 4565, 525, 4303, 464, 3466, 4540, 4170, 4874, 3517, 2388, 4988, 4820, 4351, 4231, 3150, 1124, 457, 456, 4971, 2840, 4543, 1011, 4634}
community 9556 = {4258, 2334, 2831, 3805, 575, 2048}
community 8208 = {414, 413, 939, 4819}
community 8397 = {1166, 2727}
community 8402 = {678, 1699}
community 8406 = {672, 2680}
community 8419 = {3953, 3991}
community 8418 = {734, 2382}
community 6926 = {2475, 1468, 2236}
community 8417 = {1090, 1190}
community 9686 = {90, 3886, 3354, 352, 4175, 480, 1083, 526, 1086, 2233}
community 8428 = {3539, 3854}
community 8431 = {60, 218}
community 9391 = {2592, 3291, 3022, 2470, 4242, 3170, 4929, 701, 1072, 2694}
community 8433 = {2176, 3332}
community 8462 = {2072, 2081}
community 8471 = {705, 4956}
community 9361 = {3563, 2193, 2076, 3580, 565, 1880, 3860}
community 8479 = {4571, 4850}
community 7951 = {2228, 2869, 3543}
community 8484 = {3566, 3852}
community 8489 = {58, 132}
community 8494 = {71, 1630}
community 8485 = {459, 1876}
community 8492 = {2625, 3783}
community 8864 = {3947, 3916, 4596, 4116, 3454, 5042, 892, 891, 4299}
community 7865 = {2383, 946, 4304, 312, 2614}
community 8504 = {301, 2090}
community 8511 = {3956, 4393}
community 8529 = {1336, 1590}
community 9690 = {4792, 4099, 2390, 400, 401, 2932, 1396, 3521, 4892}
community 9381 = {786, 2700, 3441, 3635, 4738, 3495, 4779}
community 8530 = {2487, 2513}
community 8531 = {3731, 4010}
community 8534 = {3598, 4087}
community 7869 = {3198, 2477, 1025, 2691, 3199}
community 8541 = {2416, 4918}
community 9753 = {1379, 2724, 2453, 3203, 3482, 1201, 2065, 4781, 4138, 1398, 1380, 292, 4068, 3883, 4828, 3532, 5001, 2066, 2394, 2930, 3969, 4294, 2185, 2184, 3422, 4022, 2183, 5079}
community 8366 = {1240, 4824, 880, 879, 5044, 1242, 2887, 1241, 1958}
community 8542 = {3674, 4145}
community 7997 = {4519, 771, 1783}
community 9007 = {2583, 2582, 2581, 2274, 4536, 1338, 2799, 3369, 2798, 4171, 5083, 2958, 4522, 2800, 2797, 2796, 2804}
community 9724 = {1437, 709, 790, 3375, 2249, 2627, 1316, 4612, 2935, 2934, 3030, 2675, 3060, 3688, 199, 3269, 2666, 2004, 2997}
community 8554 = {290, 1093}
community 8008 = {748, 2273, 4860}
community 8562 = {4075, 4746}
community 8188 = {2269, 2684, 3024, 191, 2685}
community 8573 = {2134, 2136, 2137}
community 9091 = {206, 5010, 2037, 1126, 204, 2036, 27, 205}
community 8560 = {380, 1095}
community 8984 = {2818, 4054, 4944}
community 8563 = {1402, 2813}
community 8565 = {291, 2814}
community 8572 = {1837, 3234}
community 9255 = {4679, 1835, 2437, 2789, 142, 2206, 4673}
community 8579 = {2827, 4457}
community 7853 = {1697, 807, 87, 1698}
community 8582 = {3885, 4525}
community 8583 = {216, 1682}
community 8584 = {4134, 4448}
community 8050 = {4759, 432, 4987}
community 9476 = {1417, 2012, 5024, 2834, 3618}
community 8592 = {3128, 4560}
community 8593 = {2674, 3100}
community 9238 = {2732, 1772, 3788, 4593}
community 8595 = {2815, 3120}
community 9396 = {3017, 3940, 250, 248, 3488, 4674, 249, 4466, 2569, 2652}
community 8612 = {2311, 3837}
community 8613 = {549, 558}
community 8085 = {3274, 1724, 2514}
community 7075 = {652, 653, 1765}
community 9697 = {864, 4608, 4609, 36, 35, 37, 552, 595, 596, 1197, 3791, 4000, 4284, 3429, 1198, 597, 2478, 1889, 2459, 116, 2082, 551, 220, 553, 75, 46, 594}
community 9762 = {3610, 1061, 1062, 3608, 4831, 4477, 1063, 3609, 3633, 431, 2309, 4510, 4423, 430, 5080, 3613, 2812, 643, 2883, 1877, 2091, 2092, 3697, 384, 4489}
community 8126 = {4548, 1756, 4339}
community 9204 = {127, 1675, 2375, 3135, 5062}
community 8698 = {4452, 4279, 1229, 3502, 4485, 99, 1028}
community 9536 = {4900, 2047, 1808, 3884, 4992, 2164, 3924}
community 8226 = {2696, 1866, 3637}
community 7919 = {1658, 1656, 735, 1657}
community 8735 = {4981, 4077, 3276, 2999, 2998, 4934}
community 9596 = {2871, 4465, 3931, 4320, 2924, 2793, 2397, 738, 3944, 588, 3259, 353, 358, 357, 359, 3922}
community 7925 = {521, 520, 261, 681}
community 9729 = {2836, 1996, 4507, 3140, 2083, 2088, 3801, 2086, 3815, 2939, 2085, 2360, 2510, 49, 4836, 364, 4611, 1493, 2142, 2159, 3711}
community 8152 = {3387, 3555, 4999}
community 9021 = {368, 3397, 4015}
community 9757 = {4876, 1414, 2646, 674, 673, 4939, 4690, 4642, 4566, 3997, 3026, 2712, 2278, 2275, 2272, 2267, 2266, 2279, 822, 2277, 4406, 2854, 2853, 3950, 4225, 4509, 907, 2268, 915, 3655, 201, 543, 1591, 3753, 443, 2472, 3005, 5016, 3646, 5013, 1071, 4841, 904, 928, 4341, 2716, 2620, 2324, 1556, 4003, 5072, 5055, 3691, 4095, 5071}
community 9670 = {2332, 3278, 2019, 4715, 1647, 1261, 1194, 1087, 935, 744, 382, 366, 100, 3183, 1580, 2451}
community 9621 = {2644, 2643, 2645, 2845, 4250, 4249, 3497, 3496, 2891, 1309, 2892, 2762, 2761, 2760, 2759, 3547, 4308, 1662, 1687, 3251, 2714, 1081, 2307}
community 8993 = {282, 281, 323}
community 9574 = {2418, 3293, 2688, 774, 773, 772, 770, 766, 781, 779, 4748, 4088, 783, 780, 778, 782, 4251, 768, 861, 3007, 776, 775, 777, 765, 42, 32, 767}
community 9274 = {3751, 3763, 1172, 3109}
community 7881 = {387, 4202, 4213, 2387, 3708}
community 9039 = {2763, 2764, 3920}
community 9722 = {3124, 3785, 4197, 4717, 4879, 2987, 4829, 2380, 1367, 1420, 1419, 1421, 932, 2783, 1298, 3941, 135, 3870, 74, 134, 2354}
community 9027 = {187, 61, 3143}
community 8263 = {481, 3506}
community 9712 = {38, 4471, 4163, 4210, 1995, 7, 2872, 4378, 2916, 1820, 2602, 3479, 115, 3167, 3709, 386, 385, 3166, 2894, 508, 2288, 3614, 3052, 3615, 1815, 3616, 1949, 4161, 2875, 1814, 2864, 2401, 3647, 2131, 2130, 1977, 2132, 2806, 4676, 4685, 2297, 4724, 4775, 4420, 4066, 4204, 4957, 2957, 3139, 3153}
community 7713 = {2970, 2951, 3518}
community 9600 = {796, 2606, 3636, 4518, 3471, 3106, 264, 900, 3620, 4517}
community 9435 = {1960, 4739, 921, 3982, 3934, 4982}
community 7697 = {3492, 3696, 4333}
community 9141 = {4888, 4238, 4986, 3498, 1874, 3732}
community 6484 = {397, 2950, 4152, 399, 396, 5037}
community 7895 = {2706, 453, 1999, 2656}
community 9635 = {602, 3036, 2782, 4578, 3666, 4678, 598, 2007, 1467, 3263, 239, 2219}
community 9051 = {129, 2918, 1117, 2738}
community 9727 = {3773, 784, 4376, 2704, 3177, 3992, 1544, 4721, 4137, 3351, 4263, 202, 209, 203, 207, 2094, 2237, 3114, 1030, 1900, 2730, 2631, 2456, 2365, 1439, 1111, 97, 3508, 4577, 2849, 2329, 2328, 1138, 4194, 677, 2149, 3959, 3531, 3423, 4165, 4667, 4555, 4309, 3974, 3840, 3827, 3787, 3739, 3348, 3342, 3136, 3082, 3008, 2953, 1812, 531, 308, 128, 3556, 2381, 1139, 3845, 1730, 1115, 4311, 3096, 3358, 1134, 1135, 4530, 4480, 4353, 4107, 3484, 3240, 2655, 1475, 2087, 4984, 3163, 2494, 4563, 1669, 1664, 4796, 3337, 4825, 4235, 2741, 4177, 3601, 4071, 4490, 3762, 1694, 130, 24, 4025, 1433, 194, 4060, 3670, 208, 1033, 2127, 3806, 2682, 1337, 3742, 4654, 4868, 3027, 1136, 1355, 3948, 3687, 1574, 3908, 120, 4348, 3850, 4027, 3434, 2822, 3901, 1133, 3446, 1021, 26, 1022, 576, 28, 4122, 1460, 3938, 2414, 2699, 47, 48, 2511, 2785, 3305, 25, 4557, 920, 908, 4837}
community 6760 = {616, 699, 702, 4714}
community 9695 = {1183, 112, 4276, 3915, 2710, 110, 109, 4811, 4854, 111, 1886, 3463, 926, 1872, 1984, 1281, 1244, 1245, 1243, 1655, 4537, 3882, 2740, 1722, 1129, 691, 544, 4254, 4660, 2921, 815, 1471, 17, 583, 4893, 3717, 3430, 1099, 3693, 585, 1098, 1360, 584, 3238, 4357}
community 8521 = {4553, 3433, 3057, 4669, 636, 637, 4444, 1195, 1631}
community 8326 = {4622, 4773}
community 7278 = {4838, 1280, 4778}
community 9505 = {3878, 2780, 2148, 4882, 298, 4640, 4935, 3357, 2358, 3105, 3306, 2289, 3338, 4547}
community 9526 = {4111, 4438, 2444, 4481, 330, 3671}
community 9631 = {4021, 3236, 2657, 3897, 1552, 1578, 1553, 1554, 3220, 172, 170, 5017, 1558, 1152, 1557}
community 9145 = {2121, 676, 1757}
community 8114 = {4810, 1205, 4434}
community 9123 = {1212, 1975, 730, 1659, 1373, 2126, 4337, 4809}
community 9077 = {3945, 3464, 3285, 3912, 2677, 4344, 1881, 4994, 2671, 4381, 3952, 4665, 2604, 3515, 3408, 5059}
community 7314 = {252, 3743, 4844}
community 8980 = {802, 4835, 587, 949, 2649}
community 6832 = {1416, 3990, 627, 2205}
community 9699 = {1563, 1564, 4615, 2167, 2168, 2595, 2420, 2162, 2717, 4415, 2977, 4006, 253, 5053, 4733, 255, 254, 1288, 5027, 3656, 1107, 1187, 222, 1789, 3774, 4774, 3887, 4887, 3239, 5022, 1549, 1548, 1550, 3824, 1555, 1551, 3736, 909, 1391, 4127, 1174, 1175, 4483, 1392, 5000, 237, 4358, 4209, 4187, 3973, 108, 4619, 1059, 1057, 1060, 4853, 2866, 3018, 2723, 8, 1649, 1270, 1478, 4013, 5073, 5058, 1276, 5040, 3221, 2220, 2221, 3256, 721, 720, 719, 718, 717, 716, 715, 714, 679, 722, 913, 916, 906, 919, 905, 2917}
community 8676 = {1735, 2172, 644, 1633}
community 9648 = {2524, 2664, 2776, 3511, 3757, 2312, 1961, 2722, 1424, 1643, 2491, 1640, 1642, 1637, 3452, 4306, 4208, 4070, 4342}
community 9173 = {4832, 1306, 2304}
community 9588 = {3158, 4361, 4002, 3925, 4856, 1692, 3864, 4253, 4891, 2995, 3264}
community 9522 = {3355, 2617, 1100, 2546, 3749, 2013, 3157, 1094, 3313, 3058, 3204, 1267, 4672, 5008, 690, 2316, 4325, 1035, 4677, 2305, 2660}
community 8463 = {221, 2341}
community 9127 = {539, 2282, 2194, 1701, 1702, 1700, 2079, 538, 537, 2078}
community 9634 = {4998, 843, 1257, 4044, 4094, 4124, 4229, 5033, 2051, 2052}
community 9662 = {2054, 889, 3568, 1177, 1230, 890, 3047, 603, 473, 3834, 3835, 4386, 3672, 4112, 519, 2978, 3784, 4105, 4719, 858, 437, 4964, 3250, 436, 1915}
community 9170 = {3312, 217, 1732, 4606, 2303, 3316, 3958}
community 9599 = {3122, 4904, 4730, 4644, 4632, 4464, 3629, 3325, 476, 860, 4292, 4574, 236, 3087, 2368, 3747, 2520, 4877, 1902, 3046}
community 8373 = {149, 151, 150, 448, 447, 3300}
community 8522 = {293, 294}
community 8919 = {813, 2009, 3755}
community 8535 = {2227, 4080}
community 8645 = {4102, 4785, 1672, 3789}
community 9581 = {752, 77, 741, 4441, 2790, 2828, 2001, 2461, 4752, 2612, 4268}
community 9386 = {991, 992, 286, 708, 1579}
community 9659 = {2811, 2810, 671, 407, 140, 3862, 165, 2559, 162, 167, 2673, 3775, 4823, 168, 3725, 166, 4687, 164, 2605, 169, 3622, 3336, 2874, 163, 4954, 2057, 341, 2733, 610, 899, 609, 4726, 3029, 306, 3249, 488, 4057, 1491, 3241, 1492, 4896, 3619, 1810, 1811, 639, 2113, 2817, 634, 1836}
community 8498 = {3552, 3564}
community 8543 = {3848, 3861}
community 9587 = {542, 2490, 2283, 1890, 1892, 4641, 3390, 2293, 859, 1891, 2398, 4511, 4731, 3383, 611, 944, 1827, 3102}
community 8789 = {2298, 1016, 1017}
community 7256 = {2357, 2781, 1287, 2971, 5023}
community 9460 = {3623, 3262, 2728, 4190, 76, 3287, 4924, 440, 3558}
community 8207 = {931, 3314, 3522}
community 8785 = {4141, 441, 3617, 442, 2056}
community 8585 = {3472, 4334}
community 8811 = {2434, 1278, 1455}
community 9598 = {4527, 1959, 2321, 2986, 1971, 1970, 4399, 1919, 88, 89, 4552, 2116, 4958, 5012, 2968, 4620, 1978, 2333, 2563}
community 7233 = {4085, 94, 95, 2623}
community 8680 = {4708, 4198, 2993, 3804}
community 9117 = {2630, 5048, 3937, 4710}
community 9047 = {398, 395, 4592, 4614, 4498, 1905, 29, 4737}
community 9360 = {3648, 3730, 1399, 1885}
community 8591 = {845, 3917}
community 9483 = {1537, 279, 278, 1535, 3386, 4747, 901, 2392, 902, 4091}
community 9610 = {465, 3902, 3900, 4467, 3391, 3733, 246, 219, 1957, 4625, 1709, 1819, 2632, 4700, 2128, 2099, 704, 4421, 3428, 805, 495, 803, 804, 493, 2517, 2496, 2404, 494, 492, 4324, 794, 1693, 4816, 3468, 769, 2409, 1917, 1918, 2535, 1916, 2371, 4626, 2299, 1882, 3587, 4639, 3195, 3068, 4203, 470, 4915, 2580, 3193, 4189, 2011, 5028, 4990, 4846, 4794, 4549, 4521, 4486, 3914, 2747, 522, 454, 4885, 3971, 1921, 1920, 3772, 1896, 4307, 3557, 3328, 1897, 3979, 2819, 4662, 3038, 710, 2412, 3173, 4206, 2672, 1663, 4786, 1665, 3327, 3846, 4413, 3413, 1324, 3516, 2693, 3094, 354, 2860, 3000, 4950, 3001, 4012, 2637, 3083, 571, 569, 570, 3414, 3707, 2481, 2342, 3605, 1079, 3231, 2744, 3335, 3881, 184, 4233, 4168, 3865, 3817, 3509, 2769, 1829, 1828, 1626, 1326, 524, 148, 619, 618, 600, 620, 1188, 18, 528, 3735, 4905, 1951, 527, 1315, 1947, 1948, 2217, 745, 626, 2709, 1082, 2313, 4435, 820, 746, 938, 3968, 3071, 1990, 3455, 1988, 1991, 1994, 1992, 1993, 5051, 511, 2537, 4101, 1559, 3632, 2737, 2591, 4487, 3206, 4720, 4368, 4621, 1066, 4019, 1307, 1308, 2711, 4750, 1031, 3469, 3196, 2564, 1980, 1979, 3448, 2291, 4784, 4313, 3933, 4783, 1744, 2413, 2545, 175, 5035, 4802, 5070, 3091, 3092, 4431, 3237, 1690, 3176, 1388, 3330, 1476, 2745, 534, 533, 535, 1715, 4156, 1277, 3877, 1787, 3080, 405, 887, 888, 4288, 886, 5011, 697, 3212, 41, 1252, 1253, 4273, 4314, 3290, 2122, 2574, 3214, 3474, 897, 895, 894, 812, 896, 22, 21, 23, 3764, 4318, 4500, 4384, 4212, 3401, 383, 2903, 1116, 4461, 4675, 2984, 3118, 4680, 4814, 3410, 3640, 4651, 4766, 3032, 3078, 785, 3896, 4182, 2240, 4296, 1898, 3347, 3023, 1454, 1453, 1452, 3190, 2041, 4534, 593, 2405, 2174, 468, 2175, 3710, 3591, 4151, 3500, 4147, 2956, 235, 3810, 4649, 4666, 1462, 2378, 3548, 2726, 4183, 501, 3400, 3603, 1432, 2018, 1403, 243, 242, 244, 2544, 245, 4196, 1650, 2232, 4055, 2403, 2292, 1569, 2597, 1572, 2486, 1573, 4977, 2927, 1956, 1830, 2526, 2314, 3445, 795, 1565, 847, 4200, 3534, 3229, 1566, 5064, 736, 416, 1634, 1784, 563, 698, 1295, 1312}
community 9468 = {4697, 4162, 4140, 4440, 4588, 5004, 2384, 303, 1831, 4240, 4908, 3458, 3460, 3459, 3894, 3919}
community 8596 = {868, 4076}
community 8615 = {2534, 4271}
community 8610 = {4178, 2757, 1350, 2110}
community 9615 = {3910, 3929, 3513, 4699, 2787, 4806, 3003, 4706, 635, 2040, 4728, 1156, 2596, 1973, 43, 258, 2260, 2102, 1171, 2143, 50, 878, 1512, 1511, 1513, 2135, 145, 1570, 2890, 2889, 2310, 694, 693, 4801, 144, 1054, 1055, 806, 1053, 692, 2067, 2972, 2063, 2147, 4315, 839, 840, 4937, 3653, 3440, 1418, 4645, 363, 3491, 559, 560, 4505, 4963, 4930, 4834, 4980, 3421, 2929, 2530, 1933, 3016, 2521, 3669, 2389, 227, 1339, 2488, 2023, 3570, 739, 4349, 2636, 2046, 3778, 2031, 2028, 2033, 2034, 2027, 2370, 2032, 2024, 2030}
community 8624 = {1173, 2775}
community 9454 = {4142, 3225, 4550, 3485, 5077, 2622, 3659}
community 8132 = {4942, 1581, 3832}
community 8642 = {2663, 3148}
community 8345 = {2300, 4875}
community 8806 = {3144, 3181, 3257, 4793, 1914, 1526, 1525, 1523, 1527, 4063, 434, 3767, 3042, 1524, 4001, 4329, 3048, 4504, 3795, 3831, 1705, 3565, 3586}
community 9482 = {849, 851, 850, 4532, 523, 3728, 4826, 2719, 2912}
community 8669 = {2112, 4718}
community 9535 = {1770, 146, 1423, 2981, 731, 1515, 483, 1868, 247, 1904, 3431, 3361, 3035, 3560, 2173, 5049, 695, 737}
community 9573 = {4734, 4109, 4881, 4594, 4426, 1769, 666, 798, 3597, 4579, 4192, 3059, 5006, 2615, 3777, 844, 1390, 1930, 4191, 3200, 3447, 4462, 3716, 4729, 1358, 1870, 1871, 1869, 3923, 2607, 3081, 1411, 3770, 1410, 761, 762, 1409, 3384, 490, 496, 491, 817, 2468, 934, 1711, 402, 1713, 143, 3281, 2985, 1321, 1878, 3985, 13, 1303, 1301, 190, 1304, 4042, 1300, 1302}
community 9071 = {550, 586, 800}
community 9298 = {3593, 4473, 3436, 1968, 1967, 3592, 3012, 3368, 3988, 4975, 1209, 1443}
community 9336 = {4220, 823, 1202, 2865, 1348, 2749, 305, 3487, 1446, 4800, 45, 3893, 1487, 3486, 4052, 4827, 1186, 1347}
community 9538 = {3838, 3663, 3984, 4237, 56, 4526, 4146, 3797, 4648, 4758, 1357, 2823, 3766, 4032, 4053, 4735, 1923, 4845, 4541, 1922, 1924, 4469}
community 9551 = {3782, 4872, 3494, 688, 686, 685, 687, 689, 3151, 958, 2618, 957, 959, 2662, 5075, 4959, 1481, 369, 213, 2720, 1121, 2204, 484, 3800, 3798, 238, 486, 1514, 2538, 3360, 3490, 2495, 4355, 3650, 3625, 105, 4671, 1939, 3928, 124, 2156, 270, 1199, 1901, 1485, 4215, 1751, 3644, 2962, 3682, 4125, 4725, 3299, 3642, 3859, 4067, 2045, 4693, 4257, 404, 1076, 2466, 642, 1299, 943, 340, 3208, 2579, 2406, 2385, 2296, 1075, 1191, 3187, 3315, 3350, 2852, 4374, 4681, 4985, 4932, 474, 1047, 1474, 3704, 2512, 39, 838, 2101, 4562, 2038, 2337, 3528, 4274, 789, 2755, 4072, 3126, 2216, 3056, 2215, 3481, 1654, 2552, 2020, 1497, 5009, 1483, 1482, 3754, 3295, 4703, 4180, 4433, 1334, 2751, 4911, 2500, 1907, 4155, 4456, 3627, 1461, 4670, 4367, 2428, 2423, 2429, 2424, 2425, 566, 2008, 346, 3395, 4946, 2575, 4428, 1952, 4098, 4576, 391, 2210, 4436, 2659, 3255, 5087, 4120, 3542, 4936, 1589, 4556, 4740, 4694, 4259, 5054, 3818, 649, 2686, 3501, 1015, 1014, 4346, 1213, 2356, 4110, 4371, 3396, 485, 122, 121, 567, 1721, 4327, 1909, 3450, 2791, 2542, 2792, 329, 2452, 3161, 4993, 2665, 2687, 3567, 1895, 1894, 3734, 4636, 4545, 3706, 1157, 4429, 1120, 3634, 1225, 1224, 1223, 1361, 4743, 601, 833, 831, 832, 2109, 3866, 1327, 882, 881, 883, 4275, 3152, 2014, 2565, 4585, 3406, 846, 4894, 4158, 1728, 1727, 763, 3745, 955, 956, 1393, 3638, 1969, 44, 2400, 4148, 757, 6, 5, 15, 2343, 4079, 4, 9, 930, 2959, 612, 613, 4523, 2635, 4808, 2547, 2634, 271, 4630, 3549, 3077, 3076, 3075, 3074, 4926, 4207, 3209, 797, 4100, 5029, 4412, 599, 478, 1486, 577, 578, 579, 1441, 1440, 4289, 2214, 2667, 2336, 1519, 1520, 4635, 4369, 93, 4913, 4647, 4130, 3275, 1729, 4600, 1193, 4503, 3890, 518, 3664, 4581, 2516, 2898, 2713, 2522, 351, 350, 349, 4692, 16, 2923, 1260, 2801, 546, 2905, 1464, 1170, 1463, 1430, 1429, 1431, 1091, 1688, 3334, 360, 1353, 4321, 5032, 3769, 1834, 1291, 1289, 415, 1395, 3529, 3578, 2029, 1955, 1954, 1910, 1911, 3849, 1504, 1803, 3247, 788, 4028, 4287, 4753, 3530, 3631, 4646, 3172, 2010, 3301, 3318, 3519, 4036, 5030, 848, 3308, 3961, 648, 1317, 2518, 1319, 2540, 647, 4771, 2859, 3412, 3343, 592, 2642, 62, 877, 2911, 4350, 4049, 4185, 1983, 2166, 937, 2327, 2550, 3117, 4889, 4633, 4056, 4912, 1158, 1792, 138, 141, 1369, 3983, 2695, 4883, 1759, 1215, 3705, 5060, 3998, 4043, 3526, 4629, 3053, 2125, 4554, 181, 182, 530, 1074, 462, 2961, 4118, 3876, 4119, 1258, 2907, 604, 14, 2123, 3362, 3581, 2473, 3932, 1275, 2963, 57, 951, 1056, 1473, 633, 516, 1472, 4211, 1413, 1412, 614, 2870, 1343, 2980, 729, 2133, 4684, 2952, 4442, 562, 1495, 1982, 1753, 489, 3713, 1220, 4968, 3680, 3842, 1221, 3702}
community 8278 = {4683, 4373, 3839, 2626, 3127, 3602, 3935}
community 9107 = {3726, 4495, 5078, 3643, 3966, 4360}
community 7879 = {2702, 3329, 4144, 2294, 3149}
community 7966 = {4502, 2568, 2992}
community 9544 = {274, 1734, 3833, 4267, 3034, 3750, 4756, 500, 2061, 2427, 2771, 4244, 4597, 4772, 1178, 4391, 4383, 370, 461, 472, 3145, 4589, 136, 2252, 2729, 102, 3525, 3367, 4061, 5021, 3243, 1070, 4390, 835, 1069, 1068, 1073, 3473, 4323, 321, 3103, 2141, 2084, 3379, 1696, 2191, 406, 113, 582, 2940}
community 9001 = {4707, 2650, 4833, 2443, 2758, 1163, 4602}
community 9172 = {1248, 1646, 2947, 2966, 2960, 2965, 3070}
community 9410 = {870, 869, 4248, 137, 975, 2089, 3545, 1809, 1401, 2253, 4404, 2708, 2257, 2715}
community 8699 = {4499, 2474, 4243}
community 9438 = {2349, 4962, 2339, 2351, 429, 428, 3874, 4382, 3131, 2246, 3123, 198, 2788, 259, 4326, 3553, 4047, 4065, 424, 425, 423, 4069, 4798, 1427, 2570, 1766, 1799, 4319, 1168, 3851, 3210, 4544, 3254, 3652, 4149, 4453, 4219, 2902, 4570, 3875, 2402, 4362, 4293, 4604, 4104, 3063, 3727, 2821, 3873, 1044, 5090, 4787, 3261, 3219, 2752, 3584, 3996, 3443, 3267, 4033, 3957, 1320, 2501, 4059, 3807, 3340, 3456, 3320, 3867, 3514, 3416, 1154, 2106, 3868, 3624, 2350, 3765, 2982, 3673, 3681, 3467, 4568, 3093, 3040, 4847, 2410, 2913, 2837, 4567, 4652, 3444, 4365, 2603, 3393, 477, 3771, 5082, 3955, 4443, 4343, 2949, 606, 3978, 226, 2721, 3107, 1648, 3986}
community 9458 = {680, 2346, 3277, 4991, 1131, 3405, 3964, 1490, 4529, 5039, 1435, 4884, 1976, 4916, 3599, 2938, 3858, 2847, 564, 2430, 1262, 4103, 4531, 1222, 1159, 2983, 1935, 3780, 4039, 3192, 1940, 1941, 3372, 3809, 2096, 2097, 4561, 4008, 3776, 3245, 5085, 4713, 829, 4030, 3186, 1588, 4396, 2160, 2549, 4903, 1943, 2868, 3055, 3309, 3045, 2562, 1944, 3371, 3370, 2325, 3073, 5065, 1937, 3435, 1945, 1942, 3310, 4136, 1479, 3718, 479, 3202, 3538, 3722, 4221, 322, 1689, 2286, 1428, 4239, 3527, 4943, 3523, 5014, 1445, 3380, 3794, 2697, 52, 3793, 3119, 3356, 4230}
community 9457 = {670, 2743, 3462, 2235, 1531, 1534, 1532, 4074, 4973, 1529, 1530, 1533, 1536, 2731, 4247, 3505, 4514, 371, 3419, 2152, 2151, 2330, 4551, 1673, 1385, 1386, 2492, 2647, 2925, 1176, 2059, 123, 126, 1674, 313, 1384, 3349, 4121, 4546, 3536, 4764, 2209, 2211, 4564, 4407, 3595, 4704, 3909, 3222, 2608, 3089}
community 9310 = {1434, 3437, 173, 1965, 517, 2855}
community 8501 = {3227, 3799}
community 8740 = {2226, 3296, 3995}
community 9426 = {1184, 337, 3084, 2224, 898, 2196, 4034, 2844, 2996, 1256, 2433, 3626, 4430, 1754, 1332, 1331, 3946}
community 8295 = {2536, 3439}
community 793 = {793}
community 8536 = {210, 4046}
community 9413 = {818, 976, 827, 828, 1666, 743, 2455, 4866, 3828, 1879, 2718, 3160, 4228, 1389, 1185, 2509, 1192, 4580, 4380, 3298, 1246, 327, 326, 3154, 125, 2315, 4458, 4922, 2396, 2161, 4807, 4953, 3781, 1365, 4861, 1737, 2469, 422, 2417, 1109, 2628, 2391, 280, 319, 3701, 320, 2922, 3121, 1681, 275, 4637, 1255, 2770, 1104, 2367, 367, 536, 2366, 3273, 497, 1725, 1132, 3133, 923, 1568, 3064, 1684, 215, 114, 3069, 311, 310, 1371, 412, 309, 1372, 2254, 3, 2683, 331, 2442, 3205, 819, 362, 5069, 328, 2566, 273, 317, 272, 324, 1903, 325, 318, 277, 361, 316, 185, 304}
community 6981 = {212, 2873, 3108, 4558, 1019, 3324}
community 8004 = {4767, 4014, 5018}
community 9399 = {4813, 1679, 5026, 119, 117, 118, 3043, 1153, 3426, 4599, 3031, 2515, 3863, 4917, 3679, 2035, 2919, 1615, 3714, 3970, 4262, 4173, 1351, 884, 1575, 2302, 3712, 1597, 1714, 356, 1618, 101, 1026, 1356, 3010, 1612, 2553, 2756, 3271, 1601, 1617, 1608, 1620, 2736, 1623, 1619, 1625, 1616, 1622, 1610, 1611, 1609, 1624, 2842, 1613, 1593, 3294, 1605, 1606, 1680, 1607, 3283, 12, 445, 1603, 1340, 1621, 1214, 4447, 1595, 1600, 4873, 1594, 1599, 1596, 1598, 1602, 1604}
community 9225 = {948, 4416, 2851, 3112, 2784, 4535, 2901, 2979, 1678, 3132, 504, 3013, 2335, 2561}
community 3802 = {3802}
community 9375 = {1592, 3993, 4305, 4260, 866, 2197, 3101, 3244, 4863, 2187, 2192, 179, 214, 482, 893, 1051, 936, 4830, 1651, 2668, 177, 933, 917, 3067, 4064, 4086, 2909, 1791, 1768, 1797, 4372, 4302, 2587, 3389, 3449, 1950, 4050, 4470, 1780, 1162, 2679}
community 1683 = {1683}
community 9137 = {1833, 1521, 1200, 1119, 1925, 1387, 1745, 2572, 223, 475, 924, 4895, 974, 1807}
community 2285 = {2285}
community 9341 = {4201, 4751, 4256, 4805, 4972, 4040, 837, 3913, 532, 4408, 3282, 1400, 2651, 2463, 3319, 1962, 1352, 4538, 4920, 2989, 1505, 4586, 2990, 2991, 3667, 1503, 3612, 1509, 1502, 4301, 830, 1501, 4655, 452, 2212, 548, 1793, 1788, 3661, 3331, 3554, 1796, 1500, 4332, 1498, 1499, 4573, 1762, 2669, 3113, 3394, 2399, 3695, 1741, 1746, 1779, 1782, 4871, 2867, 1755, 2839, 4338, 3628, 4476, 4533, 59, 1798, 1802, 1776, 1777, 3072, 3803, 3248, 1800, 3137, 314, 4266, 4336, 4864, 3594, 3138, 3967, 1742, 3562, 5063, 1740, 1760, 3660, 5025, 1790, 5050, 3025, 1795, 3662, 1748, 5031, 1767, 4858, 5036}
community 9377 = {3790, 3812, 541, 2146, 3453, 4411, 555, 2050, 1805, 514, 513, 1507, 3658, 749, 556, 1333, 2503, 2505, 2502, 2506, 557, 2504, 2507, 1750, 3524, 4115, 211, 3918, 1926, 4898, 4261, 1118, 2915, 1165, 3976, 4607, 3185, 1106, 2920, 2261, 3323, 1676, 3571, 3651, 1842, 3760, 4965, 1645, 2594, 3062, 1422, 2345, 3600, 2178, 4777, 1652, 4379, 3503, 3540, 2862, 1704, 4205, 3451, 2179, 2177, 4595, 2326, 433, 3065, 3272, 3692, 4117, 4405, 4297, 4298, 3690, 4352, 4628, 388, 1731, 3569, 4335, 2352, 2910, 728, 1254, 1567, 1160, 2373, 139, 1517, 1758, 1785, 1217, 2439, 3869, 3551, 4375, 4907, 1274, 885, 1726, 1394, 4157, 82, 5057, 2218, 814, 2344, 2767, 2320, 2248, 3146, 4475, 1167, 3821, 4478, 725, 2068, 2954, 466, 5089, 1781, 4402, 1442, 4799, 2742, 1719, 2861, 1546, 1716, 1718, 1496, 1547, 1717, 1720, 4682, 4226, 1998, 1736, 1018, 2586, 4479, 4705, 487, 5015, 20, 1764, 2937, 2936, 3265, 3561, 1761, 334, 4024, 2661, 1020, 2848, 1349, 3559, 3344, 4788, 98, 2171, 2361, 3352, 446, 922, 841, 632, 4742, 2601, 2746, 2555, 183, 2689, 4370, 5020, 1219, 509, 276, 4940, 3125, 4400, 1415, 342, 1723, 2835, 3816, 4776, 4591, 3823, 3028, 1738, 1489, 631, 630, 629, 628, 1484, 3836, 3579, 233, 4897, 836, 3843, 307, 854, 4409, 2803, 4172, 2946, 3768, 19, 3115, 1247, 2241, 4482, 336, 2153, 4559, 2374, 417, 1078, 1080, 2124, 2445, 2833, 1508, 4459, 3307, 3748, 2772, 4096, 4822, 1, 1775, 826, 1774, 4870, 4603, 2049, 2948, 1506, 2331, 1397, 4790, 3095, 3116, 444, 1528, 4789, 3999, 547, 942, 865, 910, 2857, 3607, 4520, 2243, 1571, 1875, 1786, 3099, 4762, 3960, 4696, 1804, 4154, 1318, 1290, 2899, 1997, 4797, 1749, 1712, 3606, 1752, 1739, 3470, 1743, 1747, 2750, 1773, 1778, 3683, 554, 1763, 1576, 4199, 2820, 3544, 1695, 3420}
community 9436 = {684, 3303, 4169, 764, 2670, 4041, 4572, 1046, 2421, 3811, 4952, 3085, 4126, 1710, 3104}
community 9527 = {2138, 2497, 2897, 2436, 3582, 3756, 3477, 2532, 867, 2795, 4709, 871, 1561, 3302, 2154, 2571, 2621, 4031, 1562, 3903, 2129, 2856, 2306, 3289, 2, 147, 1824, 1459, 3589, 2376, 2379, 1456, 3740, 3965, 4312, 157, 155, 159, 3382, 154, 171, 156, 875, 3478, 1077, 4761, 4590, 700, 3829, 4741, 4732, 2735, 2308, 2203, 801, 2779, 799, 4222, 5081, 5068, 3015, 5066, 3164, 3699, 96, 3746, 455, 1632, 2640, 347, 1266, 2362, 2973, 707, 2095, 1408, 669, 853, 1465, 1096, 1127, 288, 2258, 2539, 449, 2251, 3280, 2239, 410, 2525, 711, 1458, 2017, 268, 269, 411, 1470, 2629, 3489, 1218, 3723, 972, 2440, 2824, 2777, 2338, 2223, 251, 2974, 2372, 4188, 2829, 3378, 10, 345, 5003, 5034, 2432, 1058, 2234}
community 9570 = {3260, 529, 4123, 4760, 3286, 2573, 3374, 2554, 2265, 2290, 1794, 2753, 3576, 3226, 4623, 540, 1708, 740, 2189, 2190, 2198, 1707, 5019, 2182, 1250, 2181, 3051, 2690, 2725, 3415, 4097, 654, 240, 1469, 545, 2498, 5046, 5056, 31, 638, 1614, 3147, 3611, 2557, 1706, 1703, 2386, 1237, 4078, 3011, 1518, 4397, 940, 1677, 941, 2250, 4686, 5047, 574, 4193, 857, 1899, 1377, 3014, 816, 2107, 2105, 2103, 2104, 2140}
